# Supplementary material for: Stand-alone Transcriptional Immune Response Prediction in Primary Triple-Negative Breast Cancer
Source: Cancer Res Commun. 2025 Dec 15;5(12):2157–74. doi: 10.1158/2767-9764.CRC-25-0453 (PMC12703016; doi:10.1158/2767-9764.CRC-25-0453)
Supplement: Supplementary Table 1 — providing annotations for included samples. [file crc-25-0453_supplementary_table_1_suppst1.xlsx]

## Sheet: SupplementaryTable1
Supplementary Table 1. Patient specific data for used cohorts. For IMpred and IMconsensus, 0 = negative and 1 = positive.
sampleID	cohort	IncludeCaseFinalAnalysis	Chemotherapy	Age	Age_bin	Grade	Size	LNstatus	IDFS	IDFSbin	RFS	RFSbin	OS	OSbin	IMpred	IMconsensus	Fredlund.ImmuneResponse	TILs	TRA_ShannonWienerDiversity	TRB_ShannonWienerDiversity	CBSx.Absolute.score
PD35926a	SCANB_training	1	Adjuvant	66	NA	3	16	negative	8.91170431211499	0	NA	NA	NA	NA	NA	1	NA	10	NA	NA	2.72879
PD35927a	SCANB_training	1	Metastatic	63	NA	2	32	positive	2.1534246575342464	1	NA	NA	NA	NA	NA	0	NA	NA	NA	NA	1.48558
PD35928a	SCANB_training	1	Adjuvant	56	NA	3	25	positive	9.023956194387406	0	NA	NA	NA	NA	NA	0	NA	20	NA	NA	2.58981
PD35929a	SCANB_training	1	Adjuvant	36	NA	3	17	positive	8.563997262149213	0	NA	NA	NA	NA	NA	0	NA	80	NA	NA	1.61843
PD35930a	SCANB_training	1	Adjuvant	61	NA	3	10	negative	8.895277207392198	0	NA	NA	NA	NA	NA	0	NA	10	NA	NA	1.8631
PD35931a	SCANB_training	1	Adjuvant	73	NA	3	12	negative	8.933607118412047	0	NA	NA	NA	NA	NA	1	NA	60	NA	NA	3.26142
PD35937a	SCANB_training	1	Adjuvant	65	NA	3	35	positive	1.021917808219178	1	NA	NA	NA	NA	NA	0	NA	5	NA	NA	2.75029
PD31028a	SCANB_training	1	Adjuvant	73	NA	3	50	positive	8.763860369609857	0	NA	NA	NA	NA	NA	0	NA	5	NA	NA	1.78259
PD35934a	SCANB_training	1	None	82	NA	3	27	positive	0.8246575342465754	1	NA	NA	NA	NA	NA	0	NA	10	NA	NA	1.81283
PD35932a	SCANB_training	1	Adjuvant	29	NA	3	18	negative	7.353867214236824	0	NA	NA	NA	NA	NA	1	NA	10	NA	NA	2.39604
PD35933a	SCANB_training	1	Adjuvant	62	NA	3	14	negative	8.490075290896646	0	NA	NA	NA	NA	NA	0	NA	5	NA	NA	2.2719
PD31029a	SCANB_training	1	Adjuvant	28	NA	3	12	negative	8.276522929500342	0	NA	NA	NA	NA	NA	1	NA	70	NA	NA	2.54361
PD35936a	SCANB_training	1	Adjuvant	71	NA	2	10	negative	8.85968514715948	0	NA	NA	NA	NA	NA	NA	NA	5	NA	NA	1.71492
PD35938a	SCANB_training	1	Adjuvant	53	NA	3	10	negative	3.241095890410959	1	NA	NA	NA	NA	NA	1	NA	NA	NA	NA	3.53449
PD35941a	SCANB_training	1	Adjuvant	54	NA	3	11	positive	8.684462696783026	0	NA	NA	NA	NA	NA	0	NA	1	NA	NA	1.61811
PD35939a	SCANB_training	1	Adjuvant	43	NA	3	9	negative	8.449007529089664	0	NA	NA	NA	NA	NA	1	NA	NA	NA	NA	2.94571
PD35940a	SCANB_training	1	Adjuvant	71	NA	3	15	negative	8.240930869267626	0	NA	NA	NA	NA	NA	NA	NA	NA	NA	NA	2.50034
PD31031a	SCANB_training	1	Adjuvant	60	NA	3	25	negative	8.6652977412731	0	NA	NA	NA	NA	NA	1	NA	50	NA	NA	3.25577
PD31032a	SCANB_training	1	Adjuvant	79	NA	2	16	negative	7.167693360711842	1	NA	NA	NA	NA	NA	0	NA	NA	NA	NA	1.22121
PD31033a	SCANB_training	1	Adjuvant	66	NA	2	12	positive	4.8712328767123285	1	NA	NA	NA	NA	NA	0	NA	1	NA	NA	1.39585
PD31037a	SCANB_training	1	None	87	NA	3	22	positive	8.555783709787816	0	NA	NA	NA	NA	NA	1	NA	60	NA	NA	4.36587
PD35935a	SCANB_training	1	Adjuvant	40	NA	3	13	negative	8.11772758384668	0	NA	NA	NA	NA	NA	0	NA	NA	NA	NA	1.89159
PD31030a	SCANB_training	1	None	84	NA	2	20	negative	1.2301369863013698	1	NA	NA	NA	NA	NA	0	NA	5	NA	NA	1.54493
PD31041a	SCANB_training	1	Adjuvant	52	NA	3	22	positive	8.643394934976044	0	NA	NA	NA	NA	NA	0	NA	15	NA	NA	2.27276
PD31040a	SCANB_training	1	Adjuvant	70	NA	3	16	negative	5.498630136986302	1	NA	NA	NA	NA	NA	1	NA	NA	NA	NA	2.22481
PD35943a	SCANB_training	1	None	90	NA	3	18	positive	0.6821917808219178	1	NA	NA	NA	NA	NA	1	NA	NA	NA	NA	3.28019
PD31044a	SCANB_training	1	Adjuvant	66	NA	3	22	negative	8.566735112936344	0	NA	NA	NA	NA	NA	0	NA	15	NA	NA	1.50729
PD35946a	SCANB_training	1	Adjuvant	53	NA	3	18	negative	7.468856947296373	0	NA	NA	NA	NA	NA	1	NA	70	NA	NA	5.19393
PD35945a	SCANB_training	1	Adjuvant	51	NA	3	17	positive	8.48186173853525	0	NA	NA	NA	NA	NA	1	NA	5	NA	NA	2.73539
PD31042a	SCANB_training	1	Adjuvant	58	NA	2	26	positive	7.731690622861054	0	NA	NA	NA	NA	NA	0	NA	5	NA	NA	1.7399
PD35944a	SCANB_training	1	Adjuvant	50	NA	3	15	negative	8.366872005475702	0	NA	NA	NA	NA	NA	0	NA	20	NA	NA	2.31801
PD31045a	SCANB_training	1	Adjuvant	49	NA	3	27	negative	7.501711156741957	0	NA	NA	NA	NA	NA	0	NA	10	NA	NA	2.07338
PD31043a	SCANB_training	1	Adjuvant	56	NA	3	23	negative	8.49555099247091	0	NA	NA	NA	NA	NA	0	NA	30	NA	NA	1.84892
PD31046a	SCANB_training	1	Adjuvant	56	NA	3	11	negative	8.128678986995208	0	NA	NA	NA	NA	NA	0	NA	NA	NA	NA	2.13175
PD31051a	SCANB_training	1	Adjuvant	68	NA	3	18	negative	1.2410958904109588	1	NA	NA	NA	NA	NA	0	NA	5.333333333333333	NA	NA	1.99132
PD31053a	SCANB_training	1	None	76	NA	3	35	negative	0.9315068493150684	1	NA	NA	NA	NA	NA	0	NA	NA	NA	NA	1.44264
PD35951a	SCANB_training	1	Adjuvant	58	NA	3	80	positive	1.5123287671232877	1	NA	NA	NA	NA	NA	0	NA	10	NA	NA	2.00164
PD31049a	SCANB_training	1	Adjuvant	48	NA	3	20	positive	7.477070499657769	0	NA	NA	NA	NA	NA	1	NA	60	NA	NA	3.14165
PD35954a	SCANB_training	1	Adjuvant	30	NA	3	52	negative	1.0904109589041096	1	NA	NA	NA	NA	NA	0	NA	65	NA	NA	2.50597
PD35957a	SCANB_training	1	Adjuvant	55	NA	3	28	negative	8.235455167693361	0	NA	NA	NA	NA	NA	1	NA	25	NA	NA	2.54705
PD31047a	SCANB_training	1	None	86	NA	3	40	negative	1.1854893908281998	0	NA	NA	NA	NA	NA	0	NA	70	NA	NA	2.37936
PD31059a	SCANB_training	1	Adjuvant	67	NA	3	12	positive	8.093086926762492	0	NA	NA	NA	NA	NA	1	NA	70	NA	NA	2.88667
PD31061a	SCANB_training	1	Metastatic	79	NA	3	35	positive	NA	1	NA	NA	NA	NA	NA	0	NA	1	NA	NA	1.44981
PD31065a	SCANB_training	1	Adjuvant	66	NA	3	21	negative	7.611225188227242	0	NA	NA	NA	NA	NA	0	NA	15	NA	NA	3.08077
PD35956a	SCANB_training	1	Adjuvant	60	NA	3	27	negative	8.238193018480493	0	NA	NA	NA	NA	NA	1	NA	NA	NA	NA	3.47517
PD31056a	SCANB_training	1	Adjuvant	53	NA	3	14	negative	7.989048596851472	0	NA	NA	NA	NA	NA	0	NA	NA	NA	NA	2.69044
PD31066a	SCANB_training	1	Adjuvant	40	NA	3	14	positive	2.756164383561644	1	NA	NA	NA	NA	NA	0	NA	1	NA	NA	2.37032
PD31074a	SCANB_training	1	Adjuvant	47	NA	3	70	negative	6.995208761122519	0	NA	NA	NA	NA	NA	0	NA	30	NA	NA	1.75112
PD31075a	SCANB_training	1	Adjuvant	74	NA	2	10	negative	7.969883641341547	0	NA	NA	NA	NA	NA	0	NA	5	NA	NA	1.70673
PD31068a	SCANB_training	1	Adjuvant	50	NA	3	45	positive	7.994524298425736	0	NA	NA	NA	NA	NA	0	NA	10	NA	NA	2.14182
PD31078a	SCANB_training	1	Adjuvant	84	NA	3	25	positive	1.6	1	NA	NA	NA	NA	NA	1	NA	30	NA	NA	3.82702
PD31082a	SCANB_training	1	None	91	NA	3	22	negative	1.5917808219178082	1	NA	NA	NA	NA	NA	0	NA	5	NA	NA	1.37101
PD31080a	SCANB_training	1	Adjuvant	70	NA	3	15	negative	8.032854209445585	0	NA	NA	NA	NA	NA	0	NA	1	NA	NA	1.86479
PD31086a	SCANB_training	1	Adjuvant	63	NA	3	20	negative	4.221917808219178	1	NA	NA	NA	NA	NA	0	NA	20	NA	NA	2.2627
PD35955a	SCANB_training	1	Adjuvant	63	NA	3	30	positive	8.328542094455852	0	NA	NA	NA	NA	NA	1	NA	30	NA	NA	2.39371
PD31057a	SCANB_training	1	None	90	NA	3	25	negative	2.2383561643835614	1	NA	NA	NA	NA	NA	0	NA	NA	NA	NA	2.36324
PD31048a	SCANB_training	1	Metastatic	63	NA	2	40	positive	2.0082191780821916	1	NA	NA	NA	NA	NA	0	NA	10	NA	NA	2.46462
PD35948a	SCANB_training	1	None	81	NA	2	90	negative	8.323066392881588	0	NA	NA	NA	NA	NA	0	NA	5	NA	NA	1.23571
PD31067a	SCANB_training	1	Adjuvant	72	NA	3	12	negative	NA	0	NA	NA	NA	NA	NA	0	NA	5	NA	NA	2.58145
PD31094a	SCANB_training	1	Adjuvant	57	NA	3	18	positive	7.83025325119781	0	NA	NA	NA	NA	NA	1	NA	60	NA	NA	3.15515
PD31063a	SCANB_training	1	Adjuvant	80	NA	3	48	positive	2.4383561643835616	1	NA	NA	NA	NA	NA	0	NA	10	NA	NA	2.20154
PD31093a	SCANB_training	1	Adjuvant	53	NA	3	21	negative	7.238877481177276	0	NA	NA	NA	NA	NA	1	NA	NA	NA	NA	4.63712
PD31087a	SCANB_training	1	None	80	NA	3	30	positive	6.235616438356164	1	NA	NA	NA	NA	NA	0	NA	30	NA	NA	2.22333
PD31081a	SCANB_training	1	Adjuvant	47	NA	3	23	positive	7.8932238193018485	0	NA	NA	NA	NA	NA	0	NA	10	NA	NA	1.98566
PD31072a	SCANB_training	1	Adjuvant	77	NA	3	15	positive	7.069130732375085	0	NA	NA	NA	NA	NA	0	NA	15	NA	NA	1.79511
PD31058a	SCANB_training	1	None	70	NA	3	9	negative	5.526027397260274	1	NA	NA	NA	NA	NA	0	NA	5	NA	NA	1.41883
PD31090a	SCANB_training	1	Adjuvant	53	NA	3	21	negative	1.4383561643835616	1	NA	NA	NA	NA	NA	0	NA	2	NA	NA	1.81353
PD31088a	SCANB_training	1	Adjuvant	67	NA	2	20	negative	6.054794520547945	1	NA	NA	NA	NA	NA	0	NA	5	NA	NA	1.65308
PD35953a	SCANB_training	1	Adjuvant	57	NA	3	60	negative	1.7835616438356163	1	NA	NA	NA	NA	NA	0	NA	20	NA	NA	2.41292
PD35958a	SCANB_training	1	Adjuvant	38	NA	3	13	negative	1.9726027397260273	1	NA	NA	NA	NA	NA	0	NA	15	NA	NA	1.96168
PD35966a	SCANB_training	1	Adjuvant	51	NA	3	30	negative	7.318275154004107	0	NA	NA	NA	NA	NA	0	NA	15	NA	NA	1.99381
PD35964a	SCANB_training	1	None	87	NA	3	55	negative	NA	0	NA	NA	NA	NA	NA	0	NA	25	NA	NA	1.34392
PD35959a	SCANB_training	1	None	88	NA	3	4	negative	3.3534246575342466	1	NA	NA	NA	NA	NA	0	NA	NA	NA	NA	1.9253
PD31092a	SCANB_training	1	Adjuvant	32	NA	3	10	negative	7.512662559890486	0	NA	NA	NA	NA	NA	0	NA	35	NA	NA	1.8654
PD35967a	SCANB_training	1	Adjuvant	72	NA	3	34	positive	1.3178082191780822	1	NA	NA	NA	NA	NA	0	NA	50	NA	NA	2.27955
PD35968a	SCANB_training	1	None	82	NA	3	20	negative	4.736986301369863	1	NA	NA	NA	NA	NA	0	NA	65	NA	NA	2.43848
PD35962a	SCANB_training	1	Adjuvant	36	NA	3	22	negative	5.103353867214237	0	NA	NA	NA	NA	NA	1	NA	60	NA	NA	2.86299
PD31099a	SCANB_training	1	Adjuvant	58	NA	3	20	negative	3.8328767123287673	1	NA	NA	NA	NA	NA	0	NA	2	NA	NA	1.90989
PD31098a	SCANB_training	1	Adjuvant	60	NA	2	11	negative	2.3808219178082193	1	NA	NA	NA	NA	NA	0	NA	5	NA	NA	1.2743
PD31097a	SCANB_training	1	Adjuvant	66	NA	3	14	positive	0.4876712328767123	1	NA	NA	NA	NA	NA	0	NA	10	NA	NA	1.91237
PD35961a	SCANB_training	1	Adjuvant	57	NA	3	11	positive	3.6904109589041094	1	NA	NA	NA	NA	NA	0	NA	5	NA	NA	2.3603
PD31089a	SCANB_training	1	Adjuvant	59	NA	3	22	negative	7.323750855578371	0	NA	NA	NA	NA	NA	0	NA	30	NA	NA	2.09263
PD35963a	SCANB_training	1	None	66	NA	2	25	negative	4.476712328767123	1	NA	NA	NA	NA	NA	1	NA	30	NA	NA	3.53064
PD35960a	SCANB_training	1	Adjuvant	62	NA	3	37	negative	1.4657534246575343	1	NA	NA	NA	NA	NA	0	NA	5	NA	NA	1.39231
PD35950a	SCANB_training	1	Adjuvant	74	NA	3	21	negative	1.3616438356164384	1	NA	NA	NA	NA	NA	0	NA	NA	NA	NA	2.13617
PD31104a	SCANB_training	1	Adjuvant	64	NA	3	24	positive	0.6356164383561644	1	NA	NA	NA	NA	NA	0	NA	NA	NA	NA	1.89407
PD31107a	SCANB_training	1	Neoadjuvant	33	NA	3	12	positive	0.9315068493150684	1	NA	NA	NA	NA	NA	0	NA	1	NA	NA	1.40755
PD36027a	SCANB_training	1	Adjuvant	54	NA	3	22	negative	5.0951403148528405	0	NA	NA	NA	NA	NA	0	NA	30	NA	NA	2.99157
PD36026a	SCANB_training	1	Adjuvant	38	NA	3	16	negative	2.5287671232876714	1	NA	NA	NA	NA	NA	0	NA	20	NA	NA	1.90017
PD36034a	SCANB_training	1	Neoadjuvant	36	NA	3	0	negative	5.418206707734429	0	NA	NA	NA	NA	NA	1	NA	20	NA	NA	3.2634
PD35997a	SCANB_training	1	None	82	NA	3	80	negative	0.5753424657534246	1	NA	NA	NA	NA	NA	0	NA	2	NA	NA	1.87819
PD31176a	SCANB_training	1	Neoadjuvant	40	NA	3	7	negative	5.6974674880219025	0	NA	NA	NA	NA	NA	1	NA	80	NA	NA	2.81908
PD36032a	SCANB_training	1	Adjuvant	85	NA	2	20	negative	1.8767123287671232	1	NA	NA	NA	NA	NA	0	NA	5	NA	NA	2.00011
PD36037a	SCANB_training	1	Adjuvant	56	NA	3	12	negative	1.6	1	NA	NA	NA	NA	NA	0	NA	NA	NA	NA	2.14823
PD36031a	SCANB_training	1	Adjuvant	63	NA	3	15	negative	5.007529089664613	1	NA	NA	NA	NA	NA	0	NA	10	NA	NA	1.54344
PD36033a	SCANB_training	1	Adjuvant	61	NA	3	11	negative	5.166324435318275	0	NA	NA	NA	NA	NA	0	NA	5	NA	NA	2.28757
PD36029a	SCANB_training	1	None	85	NA	3	35	negative	2.6410958904109587	1	NA	NA	NA	NA	NA	0	NA	10	NA	NA	2.10504
PD36041a	SCANB_training	1	None	90	NA	3	32	negative	1.4109589041095891	1	NA	NA	NA	NA	NA	1	NA	25	NA	NA	2.67528
PD36038a	SCANB_training	1	Adjuvant	68	NA	3	14	negative	4.640657084188912	0	NA	NA	NA	NA	NA	0	NA	60	NA	NA	2.31146
PD36042a	SCANB_training	1	Adjuvant	80	NA	3	23	negative	5.305954825462012	0	NA	NA	NA	NA	NA	1	NA	10	NA	NA	3.00609
PD36039a	SCANB_training	1	Adjuvant	73	NA	3	20	positive	5.297741273100616	0	NA	NA	NA	NA	NA	0	NA	10	NA	NA	2.19668
PD36043a	SCANB_training	1	None	91	NA	3	38	positive	0.726027397260274	1	NA	NA	NA	NA	NA	0	NA	10	NA	NA	1.60011
PD36040a	SCANB_training	1	None	84	NA	3	28	positive	0.8082191780821918	1	NA	NA	NA	NA	NA	0	NA	10	NA	NA	1.78067
PD36036a	SCANB_training	1	Adjuvant	42	NA	3	14	positive	5.188227241615332	0	NA	NA	NA	NA	NA	1	NA	40	NA	NA	3.51543
PD36046a	SCANB_training	1	Adjuvant	41	NA	3	20	negative	NA	0	NA	NA	NA	NA	NA	0	NA	40	NA	NA	2.87251
PD36047a	SCANB_training	1	Adjuvant	69	NA	3	35	positive	0.8383561643835616	1	NA	NA	NA	NA	NA	1	NA	5	NA	NA	2.7584
PD36049a	SCANB_training	1	Adjuvant	51	NA	3	33	negative	2.26027397260274	1	NA	NA	NA	NA	NA	1	NA	NA	NA	NA	2.54931
PD36050a	SCANB_training	1	Adjuvant	65	NA	3	9	negative	5.27583846680356	0	NA	NA	NA	NA	NA	1	NA	50	NA	NA	4.00548
PD36048a	SCANB_training	1	Adjuvant	47	NA	3	27	positive	5.149897330595483	0	NA	NA	NA	NA	NA	0	NA	15	NA	NA	1.86827
PD36052a	SCANB_training	1	Adjuvant	66	NA	3	15	negative	1.5835616438356164	1	NA	NA	NA	NA	NA	0	NA	1	NA	NA	1.51472
PD36051a	SCANB_training	1	Adjuvant	50	NA	3	15	positive	4.900752908966461	0	NA	NA	NA	NA	NA	1	NA	90	NA	NA	5.14225
PD36025a	SCANB_training	1	Neoadjuvant	50	NA	NA	0	negative	5.49760438056126	0	NA	NA	NA	NA	NA	0	NA	70	NA	NA	2.30897
PD36044a	SCANB_training	1	Adjuvant	32	NA	3	22	negative	4.993839835728953	0	NA	NA	NA	NA	NA	1	NA	NA	NA	NA	3.20525
PD36054a	SCANB_training	1	Adjuvant	64	NA	3	35	negative	3.271731690622861	0	NA	NA	NA	NA	NA	1	NA	70	NA	NA	3.08575
PD36058a	SCANB_training	1	Adjuvant	32	NA	3	70	negative	4.84599589322382	0	NA	NA	NA	NA	NA	1	NA	90	NA	NA	3.78269
PD36056a	SCANB_training	1	Adjuvant	51	NA	3	15	negative	4.999315537303217	0	NA	NA	NA	NA	NA	1	NA	40	NA	NA	3.16993
PD36057a	SCANB_training	1	Adjuvant	32	NA	3	21	negative	4.876112251882272	0	NA	NA	NA	NA	NA	1	NA	60	NA	NA	3.53171
PD36053a	SCANB_training	1	Neoadjuvant	55	NA	NA	0	negative	5.127994524298426	0	NA	NA	NA	NA	NA	1	NA	70	NA	NA	4.21129
PD36063a	SCANB_training	1	Adjuvant	84	NA	3	11	negative	4.465434633812457	0	NA	NA	NA	NA	NA	0	NA	10	NA	NA	1.4797
PD36064a	SCANB_training	1	Adjuvant	88	NA	3	30	negative	4.720054757015743	0	NA	NA	NA	NA	NA	0	NA	20	NA	NA	2.02537
PD36066a	SCANB_training	1	Adjuvant	76	NA	3	25	positive	0.6109589041095891	1	NA	NA	NA	NA	NA	1	NA	20	NA	NA	3.16736
PD36068a	SCANB_training	1	Adjuvant	56	NA	3	12	negative	4.539356605065024	0	NA	NA	NA	NA	NA	1	NA	15	NA	NA	2.73688
PD36055a	SCANB_training	1	Neoadjuvant	62	NA	3	10	negative	4.887063655030801	0	NA	NA	NA	NA	NA	1	NA	5	NA	NA	3.22108
PD36060a	SCANB_training	1	Adjuvant	28	NA	3	29	negative	2.8602739726027395	1	NA	NA	NA	NA	NA	0	NA	5	NA	NA	1.61614
PD36067a	SCANB_training	1	Neoadjuvant	39	NA	2	7	positive	4.766598220396989	0	NA	NA	NA	NA	NA	0	NA	20	NA	NA	1.79448
PD31105a	SCANB_training	1	Adjuvant	51	NA	3	24	positive	7.578370978781656	0	NA	NA	NA	NA	NA	0	NA	10	NA	NA	2.00749
PD35965a	SCANB_training	1	Adjuvant	52	NA	3	17	negative	7.5893223819301845	0	NA	NA	NA	NA	NA	0	NA	30	NA	NA	2.20147
PD31109a	SCANB_training	1	Adjuvant	59	NA	3	21	negative	7.553730321697468	0	NA	NA	NA	NA	NA	0	NA	20	NA	NA	2.30099
PD31108a	SCANB_training	1	None	80	NA	3	23	negative	6.477754962354552	0	NA	NA	NA	NA	NA	1	NA	30	NA	NA	2.84343
PD31111a	SCANB_training	1	Adjuvant	70	NA	3	13	negative	3.9616438356164383	1	NA	NA	NA	NA	NA	1	NA	45	NA	NA	4.8269
PD31112a	SCANB_training	1	Adjuvant	58	NA	3	18	negative	6.513347022587269	0	NA	NA	NA	NA	NA	0	NA	80	NA	NA	2.08602
PD31106a	SCANB_training	1	Adjuvant	63	NA	3	11	negative	7.523613963039014	0	NA	NA	NA	NA	NA	0	NA	20	NA	NA	2.05306
PD31116a	SCANB_training	1	None	83	NA	3	48	negative	3.463013698630137	1	NA	NA	NA	NA	NA	0	NA	40	NA	NA	2.14949
PD31117a	SCANB_training	1	None	85	NA	3	14	negative	7.216974674880219	0	NA	NA	NA	NA	NA	0	NA	10	NA	NA	1.71262
PD31121a	SCANB_training	1	Adjuvant	50	NA	2	25	negative	7.134839151266256	0	NA	NA	NA	NA	NA	0	NA	10	NA	NA	1.37198
PD31122a	SCANB_training	1	Adjuvant	75	NA	3	18	positive	7.2470910335386725	0	NA	NA	NA	NA	NA	1	NA	70	NA	NA	4.27935
PD35972a	SCANB_training	1	Adjuvant	27	NA	3	40	positive	6.759753593429158	0	NA	NA	NA	NA	NA	0	NA	40	NA	NA	1.93995
PD31113a	SCANB_training	1	Adjuvant	52	NA	3	17	negative	7.353867214236824	0	NA	NA	NA	NA	NA	NA	NA	35	NA	NA	1.72293
PD31124a	SCANB_training	1	Palliativ	89	NA	3	33	positive	NA	0	NA	NA	NA	NA	NA	1	NA	70	NA	NA	3.91997
PD31126a	SCANB_training	1	None	72	NA	2	10	negative	7.028062970568104	0	NA	NA	NA	NA	NA	0	NA	1	NA	NA	2.10683
PD31125a	SCANB_training	1	Adjuvant	69	NA	3	13	negative	7.134839151266256	0	NA	NA	NA	NA	NA	1	NA	20	NA	NA	3.27744
PD31127a	SCANB_training	1	Adjuvant	53	NA	3	55	positive	7.143052703627652	0	NA	NA	NA	NA	NA	1	NA	15	NA	NA	2.56925
PD31129a	SCANB_training	1	Adjuvant	63	NA	3	25	negative	6.5571526351813825	0	NA	NA	NA	NA	NA	0	NA	5	NA	NA	1.44791
PD31133a	SCANB_training	1	Adjuvant	66	NA	2	30	positive	2.5424657534246577	1	NA	NA	NA	NA	NA	0	NA	10	NA	NA	2.72886
PD31120a	SCANB_training	1	Adjuvant	62	NA	3	9	negative	7.2470910335386725	0	NA	NA	NA	NA	NA	0	NA	40	NA	NA	1.64956
PD31134a	SCANB_training	1	Adjuvant	58	NA	3	32	positive	5.7440109514031485	0	NA	NA	NA	NA	NA	0	NA	10	NA	NA	1.75335
PD31139a	SCANB_training	1	Adjuvant	48	NA	3	12	negative	6.622861054072553	0	NA	NA	NA	NA	NA	1	NA	60	NA	NA	4.5025
PD31123a	SCANB_training	1	Adjuvant	38	NA	3	13	positive	1.673972602739726	1	NA	NA	NA	NA	NA	1	NA	40	NA	NA	3.19775
PD31135a	SCANB_training	1	Adjuvant	63	NA	3	23	positive	6.91854893908282	0	NA	NA	NA	NA	NA	1	NA	25	NA	NA	2.68903
PD31128a	SCANB_training	1	Adjuvant	62	NA	3	20	negative	6.614647501711157	0	NA	NA	NA	NA	NA	1	NA	40	NA	NA	2.39503
PD31140a	SCANB_training	1	Adjuvant	62	NA	3	30	positive	6.754277891854894	0	NA	NA	NA	NA	NA	0	NA	20	NA	NA	2.12287
PD35975a	SCANB_training	1	None	82	NA	3	19	negative	6.765229295003422	0	NA	NA	NA	NA	NA	0	NA	30	NA	NA	1.81314
PD31136a	SCANB_training	1	Adjuvant	53	NA	3	15	positive	6.981519507186858	0	NA	NA	NA	NA	NA	1	NA	50	NA	NA	4.00068
PD35977a	SCANB_training	1	Adjuvant	69	NA	2	15	negative	4.241095890410959	1	NA	NA	NA	NA	NA	0	NA	5	NA	NA	1.85733
PD31130a	SCANB_training	1	None	52	NA	3	90	positive	NA	0	NA	NA	NA	NA	NA	1	NA	10	NA	NA	2.79685
PD31151a	SCANB_training	1	None	79	NA	3	15	negative	6.26694045174538	0	NA	NA	NA	NA	NA	0	NA	7	NA	NA	2.05635
PD35978a	SCANB_training	1	Adjuvant	70	NA	3	20	negative	3.356164383561644	1	NA	NA	NA	NA	NA	0	NA	1	NA	NA	2.14818
PD31153a	SCANB_training	1	Adjuvant	52	NA	3	20	negative	6.176591375770021	0	NA	NA	NA	NA	NA	1	NA	50	NA	NA	3.86637
PD35981a	SCANB_training	1	Adjuvant	60	NA	3	30	negative	5.648186173853525	0	NA	NA	NA	NA	NA	1	NA	20	NA	NA	2.77511
PD31144a	SCANB_training	1	Adjuvant	61	NA	3	40	positive	5.514031485284052	0	NA	NA	NA	NA	NA	1	NA	60	NA	NA	3.34347
PD31152a	SCANB_training	1	Adjuvant	76	NA	2	40	positive	1.5178082191780822	1	NA	NA	NA	NA	NA	0	NA	30	NA	NA	2.57156
PD35987a	SCANB_training	1	Neoadjuvant	40	NA	3	0	negative	6.275154004106776	0	NA	NA	NA	NA	NA	0	NA	10	NA	NA	2.351
PD35985a	SCANB_training	1	Neoadjuvant	40	NA	3	5	negative	6.023271731690623	0	NA	NA	NA	NA	NA	1	NA	15	NA	NA	2.94825
PD35982a	SCANB_training	1	Metastatic	76	NA	3	50	positive	1.3616438356164384	1	NA	NA	NA	NA	NA	0	NA	10	NA	NA	3.06146
PD31146a	SCANB_training	1	Adjuvant	51	NA	3	15	negative	6.023271731690623	0	NA	NA	NA	NA	NA	1	NA	60	NA	NA	2.94637
PD35979a	SCANB_training	1	Adjuvant	46	NA	3	35	positive	5.69472963723477	0	NA	NA	NA	NA	NA	0	NA	20	NA	NA	2.16608
PD31150a	SCANB_training	1	None	80	NA	3	25	positive	2.2684931506849315	1	NA	NA	NA	NA	NA	1	NA	NA	NA	NA	4.02834
PD36069a	SCANB_training	1	Adjuvant	70	NA	2	22	positive	6.855578370978781	0	NA	NA	NA	NA	NA	0	NA	10	NA	NA	2.30845
PD31137a	SCANB_training	1	Neoadjuvant	69	NA	2	30	positive	6.669404517453799	0	NA	NA	NA	NA	NA	0	NA	1	NA	NA	1.82627
PD31148a	SCANB_training	1	None	70	NA	3	17	negative	6.595482546201232	0	NA	NA	NA	NA	NA	1	NA	30	NA	NA	3.71528
PD31145a	SCANB_training	1	Adjuvant	60	NA	3	25	positive	6.360027378507871	0	NA	NA	NA	NA	NA	1	NA	70	NA	NA	3.17193
PD35988a	SCANB_training	1	Adjuvant	40	NA	3	20	negative	2.9013698630136986	1	NA	NA	NA	NA	NA	0	NA	15	NA	NA	1.99965
PD35991a	SCANB_training	1	Adjuvant	70	NA	3	32	negative	6.209445585215605	0	NA	NA	NA	NA	NA	0	NA	5	NA	NA	1.47186
PD36001a	SCANB_training	1	Adjuvant	70	NA	3	37	positive	1.8082191780821917	1	NA	NA	NA	NA	NA	0	NA	15	NA	NA	2.66508
PD35996a	SCANB_training	1	None	67	NA	3	28	positive	0.33424657534246577	1	NA	NA	NA	NA	NA	0	NA	20	NA	NA	1.60545
PD35994a	SCANB_training	1	Neoadjuvant	58	NA	3	0	negative	6.3436002737850785	0	NA	NA	NA	NA	NA	1	NA	50	NA	NA	3.34042
PD35992a	SCANB_training	1	Adjuvant	71	NA	3	16	positive	6.362765229295003	0	NA	NA	NA	NA	NA	1	NA	20	NA	NA	3.64723
PD36002a	SCANB_training	1	Adjuvant	72	NA	3	26	positive	4.36986301369863	1	NA	NA	NA	NA	NA	0	NA	10	NA	NA	2.22782
PD35995a	SCANB_training	1	Adjuvant	31	NA	3	25	positive	6.138261464750171	0	NA	NA	NA	NA	NA	1	NA	40	NA	NA	3.78699
PD36000a	SCANB_training	1	Adjuvant	67	NA	3	36	negative	1.9506849315068493	1	NA	NA	NA	NA	NA	0	NA	5	NA	NA	1.99732
PD36003a	SCANB_training	1	Adjuvant	85	NA	3	24	negative	5.188227241615332	0	NA	NA	NA	NA	NA	0	NA	15	NA	NA	2.18303
PD35980a	SCANB_training	1	Adjuvant	32	NA	3	13	negative	6.034223134839151	0	NA	NA	NA	NA	NA	1	NA	NA	NA	NA	5.42265
PD36006a	SCANB_training	1	Adjuvant	36	NA	3	22	negative	6.034223134839151	0	NA	NA	NA	NA	NA	0	NA	5	NA	NA	1.99071
PD36007a	SCANB_training	1	Adjuvant	76	NA	3	40	positive	1.3917808219178083	1	NA	NA	NA	NA	NA	0	NA	15	NA	NA	1.47418
PD36009a	SCANB_training	1	None	87	NA	3	21	positive	NA	1	NA	NA	NA	NA	NA	0	NA	10	NA	NA	1.37905
PD36014a	SCANB_training	1	Adjuvant	37	NA	3	41	positive	5.505817932922656	0	NA	NA	NA	NA	NA	1	NA	80	NA	NA	5.57303
PD36013a	SCANB_training	1	Adjuvant	53	NA	3	30	negative	6.069815195071868	0	NA	NA	NA	NA	NA	0	NA	40	NA	NA	1.4052
PD35999a	SCANB_training	1	Adjuvant	39	NA	3	18	positive	6.116358658453114	0	NA	NA	NA	NA	NA	0	NA	40	NA	NA	2.76943
PD35998a	SCANB_training	1	Adjuvant	73	NA	3	16	negative	5.774127310061601	0	NA	NA	NA	NA	NA	1	NA	NA	NA	NA	2.39679
PD35984a	SCANB_training	1	Adjuvant	43	NA	3	23	negative	5.971252566735113	0	NA	NA	NA	NA	NA	0	NA	40	NA	NA	1.35599
PD36021a	SCANB_training	1	Adjuvant	54	NA	3	15	negative	5.486652977412731	0	NA	NA	NA	NA	NA	0	NA	30	NA	NA	1.78921
PD35990a	SCANB_training	1	Adjuvant	31	NA	3	23	negative	6.2587268993839835	0	NA	NA	NA	NA	NA	0	NA	15	NA	NA	1.86063
PD36022a	SCANB_training	1	Adjuvant	70	NA	3	23	negative	5.908281998631074	0	NA	NA	NA	NA	NA	0	NA	25	NA	NA	1.77606
PD36005a	SCANB_training	1	Adjuvant	77	NA	3	25	negative	6.135523613963039	0	NA	NA	NA	NA	NA	0	NA	20	NA	NA	2.45591
PD36004a	SCANB_training	1	Adjuvant	69	NA	3	24	negative	6.083504449007529	0	NA	NA	NA	NA	NA	0	NA	40	NA	NA	2.08144
PD36071a	SCANB_training	1	None	85	NA	3	35	negative	3.0082191780821916	1	NA	NA	NA	NA	NA	0	NA	5	NA	NA	1.71765
PD31142a	SCANB_training	1	Neoadjuvant	64	NA	3	80	positive	1.7315068493150685	1	NA	NA	NA	NA	NA	0	NA	90	NA	NA	2.18145
PD31155a	SCANB_training	1	Neoadjuvant	50	NA	3	0	positive	3.4328767123287673	1	NA	NA	NA	NA	NA	1	NA	30	NA	NA	2.4885
PD36016a	SCANB_training	1	Adjuvant	31	NA	3	23	negative	5.533196440793977	0	NA	NA	NA	NA	NA	1	NA	60	NA	NA	4.45434
PD36011a	SCANB_training	1	Adjuvant	49	NA	3	22	negative	5.908281998631074	0	NA	NA	NA	NA	NA	0	NA	15	NA	NA	1.88983
PD36010a	SCANB_training	1	Adjuvant	42	NA	3	22	negative	5.568788501026694	0	NA	NA	NA	NA	NA	0	NA	30	NA	NA	1.46436
PD36018a	SCANB_training	1	Adjuvant	53	NA	3	19	negative	5.984941820670773	0	NA	NA	NA	NA	NA	1	NA	70	NA	NA	3.42735
PD36019a	SCANB_training	1	None	72	NA	2	20	positive	6.0041067761806985	0	NA	NA	NA	NA	NA	0	NA	35	NA	NA	1.35638
PD36023a	SCANB_training	1	Adjuvant	34	NA	3	12	positive	5.672826830937714	0	NA	NA	NA	NA	NA	1	NA	90	NA	NA	3.77564
PD36015a	SCANB_training	1	None	83	NA	3	100	negative	2.621917808219178	1	NA	NA	NA	NA	NA	0	NA	10	NA	NA	2.2238
PD31158a	SCANB_training	1	Adjuvant	65	NA	3	15	negative	5.891854893908282	0	NA	NA	NA	NA	NA	0	NA	1	NA	NA	2.10614
PD36012a	SCANB_training	1	Adjuvant	69	NA	2	10	negative	5.549623545516769	0	NA	NA	NA	NA	NA	0	NA	10	NA	NA	2.43607
PD31159a	SCANB_training	1	Adjuvant	47	NA	3	22	positive	5.9137577002053385	0	NA	NA	NA	NA	NA	0	NA	55	NA	NA	1.80841
PD36008a	SCANB_training	1	Adjuvant	78	NA	3	60	negative	5.278576317590692	1	NA	NA	NA	NA	NA	0	NA	1	NA	NA	1.02586
PD36017a	SCANB_training	1	Adjuvant	54	NA	3	17	positive	6.023271731690623	0	NA	NA	NA	NA	NA	1	NA	30	NA	NA	2.94365
PD35993a	SCANB_training	1	Adjuvant	47	NA	3	13	negative	3.1726027397260275	1	NA	NA	NA	NA	NA	1	NA	60	NA	NA	3.32351
PD31164a	SCANB_training	1	Adjuvant	54	NA	3	10	negative	5.935660506502396	0	NA	NA	NA	NA	NA	1	NA	15	NA	NA	3.12525
PD31161a	SCANB_training	1	Adjuvant	55	NA	3	11	negative	5.604380561259411	0	NA	NA	NA	NA	NA	1	NA	40	NA	NA	4.15427
PD31166a	SCANB_training	1	Adjuvant	74	NA	3	10	negative	5.724845995893224	0	NA	NA	NA	NA	NA	0	NA	5	NA	NA	2.29351
PD31163a	SCANB_training	1	Adjuvant	42	NA	3	9	negative	5.8699520876112254	0	NA	NA	NA	NA	NA	0	NA	30	NA	NA	2.70952
PD31160a	SCANB_training	1	Adjuvant	79	NA	3	25	negative	5.650924024640657	0	NA	NA	NA	NA	NA	0	NA	10	NA	NA	2.38137
PD36073a	SCANB_training	1	Adjuvant	69	NA	2	27	negative	5.801505817932923	0	NA	NA	NA	NA	NA	0	NA	NA	NA	NA	2.1267
PD31165a	SCANB_training	1	None	83	NA	3	50	positive	1.0904109589041096	1	NA	NA	NA	NA	NA	0	NA	10	NA	NA	1.56382
PD31169a	SCANB_training	1	Adjuvant	43	NA	3	14	negative	5.2265571526351815	0	NA	NA	NA	NA	NA	0	NA	45	NA	NA	2.63935
PD31167a	SCANB_training	1	Adjuvant	56	NA	3	15	negative	5.368925393566051	0	NA	NA	NA	NA	NA	0	NA	20	NA	NA	2.19863
PD31170a	SCANB_training	1	Adjuvant	59	NA	3	20	negative	5.727583846680356	0	NA	NA	NA	NA	NA	0	NA	20	NA	NA	2.1228
PD31171a	SCANB_training	1	Adjuvant	67	NA	3	11	negative	3.2054794520547945	1	NA	NA	NA	NA	NA	1	NA	20	NA	NA	3.52578
PD36024a	SCANB_training	1	Neoadjuvant	61	NA	3	24	positive	0.7780821917808219	1	NA	NA	NA	NA	NA	0	NA	10	NA	NA	1.39105
PD31177a	SCANB_training	1	Adjuvant	75	NA	3	18	negative	5.125256673511293	0	NA	NA	NA	NA	NA	0	NA	10	NA	NA	2.06313
PD31181a	SCANB_training	1	None	88	NA	3	38	positive	0.8410958904109589	1	NA	NA	NA	NA	NA	1	NA	20	NA	NA	3.02011
PD31179a	SCANB_training	1	Adjuvant	48	NA	3	15	negative	5.574264202600959	0	NA	NA	NA	NA	NA	1	NA	70	NA	NA	5.14407
PD31173a	SCANB_training	1	Adjuvant	54	NA	3	21	positive	5.212867898699521	0	NA	NA	NA	NA	NA	0	NA	30	NA	NA	1.93357
PD31172a	SCANB_training	1	Adjuvant	70	NA	2	19	negative	5.327857631759069	0	NA	NA	NA	NA	NA	1	NA	80	NA	NA	5.43565
PD31175a	SCANB_training	1	Adjuvant	56	NA	3	20	negative	5.204654346338125	0	NA	NA	NA	NA	NA	1	NA	85	NA	NA	3.25211
PD35986a	SCANB_training	1	Neoadjuvant	26	NA	3	16	negative	5.519507186858316	0	NA	NA	NA	NA	NA	0	NA	5	NA	NA	1.65934
PD31157a	SCANB_training	1	Adjuvant	59	NA	2	14	negative	4.574948665297741	0	NA	NA	NA	NA	NA	0	NA	20	NA	NA	2.42441
PD31174a	SCANB_training	1	Metastatic	88	NA	3	31	positive	1.4465753424657535	1	NA	NA	NA	NA	NA	1	NA	60	NA	NA	2.30844
PD31156a	SCANB_training	1	Neoadjuvant	66	NA	NA	0	positive	5.894592744695414	0	NA	NA	NA	NA	NA	0	NA	1	NA	NA	2.24102
PD31147a	SCANB_training	1	Adjuvant	38	NA	3	35	positive	1.3726027397260274	1	NA	NA	NA	NA	NA	0	NA	20	NA	NA	2.30681
PD31178a	SCANB_training	1	Adjuvant	36	NA	3	16	negative	5.174537987679671	0	NA	NA	NA	NA	NA	0	NA	10	NA	NA	1.78818
S008058	SCANB_validation	1	adjuvant	NA	75	2	24	1	5.352498288843258	0	NA	NA	NA	NA	0	0	836124	NA	62.42623318149723	57.89488582809991	NA
S006848	SCANB_validation	1	neoadjuvant	NA	45	NA	0		6.209445585215605	0	NA	NA	NA	NA	0	0	652675	NA	15.0	12.0	NA
S006860	SCANB_validation	1	adjuvant	NA	50	3	23	0	5.084188911704312	0	NA	NA	NA	NA	1	1	963230	NA	45.55285607248902	30.065232648350253	NA
S006862	SCANB_validation	1	neoadjuvant	NA	55	NA	0		5.065023956194388	0	NA	NA	NA	NA	0	0	797281	NA	24.365017506619232	26.908685288118864	NA
S006918	SCANB_validation	1	adjuvant	NA	65	3	25	0	5.169062286105407	0	NA	NA	NA	NA	1	1	976355	NA	62.101378430451234	50.369601402225406	NA
S006936	SCANB_validation	1	neoadjuvant	NA	40	3	80	1	5.963039014373717	0	NA	NA	NA	NA	1	1	906732	NA	45.53040665478537	47.52247387908692	NA
S006938	SCANB_validation	1	none	NA	85	3	22	0	1.0951403148528405	1	NA	NA	NA	NA	0	1	855937	NA	17.663071745159726	23.524437518046092	NA
S006950	SCANB_validation	1	adjuvant	NA	75	3	20	0	5.924709103353867	0	NA	NA	NA	NA	0	0	757331	NA	37.20664570931231	37.34032863486342	NA
S006989	SCANB_validation	1	adjuvant	NA	65	3	20	0	5.103353867214237	0	NA	NA	NA	NA	0	0	793776	NA	32.92269603290956	37.05122562718551	NA
S006996	SCANB_validation	1	none	NA	80	3	17	0	5.634496919917864	1	NA	NA	NA	NA	0	0	838300	NA	47.208534864217846	34.054657042154716	NA
S006999	SCANB_validation	1	adjuvant	NA	70	3	32	1	5.867214236824093	0	NA	NA	NA	NA	0	0	769648	NA	21.859107461866508	19.395007609912465	NA
S007048	SCANB_validation	1	adjuvant	NA	75	3	25	1	1.322381930184805	1	NA	NA	NA	NA	0	0	818409	NA	52.769807702677795	42.15253063952152	NA
S007083	SCANB_validation	1	adjuvant	NA	75	2	14	0	4.848733744010952	1	NA	NA	NA	NA	0	0	827209	NA	28.44229844714269	31.854583922927638	NA
S007190	SCANB_validation	1	adjuvant	NA	70	3	12	0	6.017796030116359	0	NA	NA	NA	NA	0	0	819255	NA	59.43935037202464	72.16622061952523	NA
S007285	SCANB_validation	1	adjuvant	NA	40	3	25	0	5.508555783709788	0	NA	NA	NA	NA	1	1	998012	NA	155.56505151798214	168.86077816494358	NA
S007395	SCANB_validation	1	adjuvant	NA	55	2	10	0	5.648186173853525	0	NA	NA	NA	NA	1	0	971219	NA	121.30138193875291	125.15564582843834	NA
S007427	SCANB_validation	1	adjuvant	NA	70	3	27	0	5.45927446954141	0	NA	NA	NA	NA	1	1	918379	NA	48.33973957947399	48.354860750177934	NA
S007503	SCANB_validation	1	none	NA	60	3	8	0	1.9630390143737166	1	NA	NA	NA	NA	1	1	1066425	NA	86.75537722352614	83.90706311961189	NA
S007504	SCANB_validation	1	adjuvant	NA	55	3	19	1	5.779603011635865	0	NA	NA	NA	NA	0	0	698688	NA	14.672064691274734	13.67583732837325	NA
S007518	SCANB_validation	1	adjuvant	NA	65	3	40	0	5.618069815195072	0	NA	NA	NA	NA	0	0	760308	NA	15.999999999999998	24.162067985507537	NA
S007532	SCANB_validation	1	none	NA	75	3	17	1	5.552361396303901	0	NA	NA	NA	NA	1	1	919451	NA	32.91457021758067	41.04345793548495	NA
S007534	SCANB_validation	1	adjuvant	NA	30	3	40	1	1.1526351813826146	1	NA	NA	NA	NA	0	0	689393	NA	11.48469498410693	3.0000000000000004	NA
S007538	SCANB_validation	1	adjuvant	NA	50	3	13	0	5.1854893908282	0	NA	NA	NA	NA	1	1	931619	NA	35.169396476363914	44.68283581045382	NA
S007681	SCANB_validation	1	neoadjuvant	NA	45	3	20	1	2.8199863107460645	1	NA	NA	NA	NA	1	1	1047724	NA	90.85720231467037	80.02954145499066	NA
S007697	SCANB_validation	1	adjuvant	NA	80	3	25	1	5.544147843942505	1	NA	NA	NA	NA	0	0	633840	NA	8.485826035113762	9.697503804956236	NA
S007723	SCANB_validation	1	adjuvant	NA	55	2	24	0	5.451060917180014	0	NA	NA	NA	NA	0	0	779585	NA	28.100034565972795	56.49304959391077	NA
S007797	SCANB_validation	1	none	NA	80	3	12	0	5.037645448323066	0	NA	NA	NA	NA	0	0	646718	NA	6.0	13.67583732837325	NA
S007851	SCANB_validation	1	adjuvant	NA	45	3	16	0	5.01574264202601	0	NA	NA	NA	NA	1	1	1013732	NA	122.37329138147913	137.7147564628549	NA
S007970	SCANB_validation	1	adjuvant	NA	70	2	22	1	0.9637234770704997	1	NA	NA	NA	NA	1	0	905238	NA	95.28263537020632	90.87395170945956	NA
S007987	SCANB_validation	1	none	NA	90	3	25	1	5.149897330595483	0	NA	NA	NA	NA	1	1	950800	NA	65.87168550276735	53.346329169835315	NA
S007992	SCANB_validation	1	neoadjuvant	NA	60	NA	4	0	6.576317590691307	0	NA	NA	NA	NA	0	1	872924	NA	27.351674656746514	46.29117507406592	NA
S008046	SCANB_validation	1	none	NA	95	3	41	0	4.525667351129363	1	NA	NA	NA	NA	0	0	601429	NA	1.0	1.0	NA
S008104	SCANB_validation	1	adjuvant	NA	50	3	19	0	4.950034223134839	0	NA	NA	NA	NA	0	0	710770	NA	19.65847259152569	21.38156923536815	NA
S008221	SCANB_validation	1	adjuvant	NA	40	3	11	0	5.3552361396303905	0	NA	NA	NA	NA	1	1	989927	NA	81.79443031742244	93.82918618025137	NA
S008242	SCANB_validation	1	neoadjuvant	NA	65	3	19	0	5.2648870636550305	0	NA	NA	NA	NA	0	0	788505	NA	20.21613726522989	18.637400915613235	NA
S008283	SCANB_validation	1	none	NA	60	3	32	0	0.7227926078028748	1	NA	NA	NA	NA	0	0	755297	NA	9.524406311809196	7.999999999999998	NA
S008328	SCANB_validation	1	adjuvant	NA	55	3	11	0	5.366187542778919	0	NA	NA	NA	NA	0	0	702264	NA	10.690784617684068	12.337686603263522	NA
S008408	SCANB_validation	1	neoadjuvant	NA	50	NA	0	0	5.144421629021219	0	NA	NA	NA	NA	1	1	949181	NA	83.09150985658968	110.19846189847983	NA
S008429	SCANB_validation	1	neoadjuvant	NA	40	2	24		3.5564681724845997	0	NA	NA	NA	NA	0	0	725163	NA	30.934544630040843	24.398067399244603	NA
S008431	SCANB_validation	1	adjuvant	NA	80	3	18	1	2.9815195071868583	1	NA	NA	NA	NA	0	0	647244	NA	9.032486135076997	12.631844532834474	NA
S008589	SCANB_validation	1	adjuvant	NA	60	3	20	0	5.147159479808351	0	NA	NA	NA	NA	1	1	871675	NA	38.421887652150545	42.5102949068964	NA
S008630	SCANB_validation	1	none	NA	85	3	30	0	0.6926762491444216	1	NA	NA	NA	NA	0	0	848156	NA	21.709038561605674	28.68236938731921	NA
S008665	SCANB_validation	1	neoadjuvant	NA	65	3	20		5.122518822724161	0	NA	NA	NA	NA	0	0	700204	NA	26.116516898883727	27.30593439071457	NA
S008710	SCANB_validation	1	adjuvant	NA	65	2	7	0	5.232032854209446	0	NA	NA	NA	NA	0	0	780272	NA	24.999999999999996	16.665744821171227	NA
S008732	SCANB_validation	1	none	NA	85	3	20	1	0.9308692676249144	1	NA	NA	NA	NA	0	0	718382	NA	17.663071745159726	17.663071745159726	NA
S008775	SCANB_validation	1	none	NA	55	2	9	1	5.1800136892539355	0	NA	NA	NA	NA	0	0	592832	NA	2.0	4.0	NA
S008823	SCANB_validation	1	neoadjuvant	NA	50	3	7	1	5.221081451060917	0	NA	NA	NA	NA	1	1	968197	NA	61.3435949837615	86.59253007322317	NA
S008847	SCANB_validation	1	neoadjuvant	NA	75	2	10	1	0.6132785763175906	0	NA	NA	NA	NA	0	0	692468	NA	6.0	14.000000000000004	NA
S008907	SCANB_validation	1	none	NA	85	3	36	0	4.558521560574949	0	NA	NA	NA	NA	0	0	697963	NA	9.44940787421155	12.337686603263522	NA
S008926	SCANB_validation	1	adjuvant	NA	75	2	9	1	4.112251882272417	1	NA	NA	NA	NA	1	1	1061499	NA	146.90810526761908	103.61561021109863	NA
S008930	SCANB_validation	1	adjuvant	NA	65	3	11	0	3.671457905544148	0	NA	NA	NA	NA	1	1	1083317	NA	124.21472857562706	81.98970900299605	NA
S008932	SCANB_validation	1	neoadjuvant	NA	45	NA	0		4.758384668035592	0	NA	NA	NA	NA	1	1	983267	NA	99.08075875051667	87.83036724282162	NA
S009077	SCANB_validation	1	adjuvant	NA	80	3	20	1	4.093086926762491	0	NA	NA	NA	NA	0	0	785294	NA	42.32918988842631	37.14258594763103	NA
S009082	SCANB_validation	1	adjuvant	NA	55	3	16	0	0.917180013689254	0	NA	NA	NA	NA	0	0	616976	NA	3.0000000000000004	4.999999999999999	NA
S009100	SCANB_validation	1	neoadjuvant	NA	50	NA	0		3.9479808350444903	0	NA	NA	NA	NA	1	1	1039547	NA	67.74428478372951	52.884184217916534	NA
S009119	SCANB_validation	1	adjuvant	NA	50	2	19	0	4.960985626283367	0	NA	NA	NA	NA	0	0	682191	NA	6.585507053872416	4.0	NA
S009210	SCANB_validation	1	neoadjuvant	NA	35	NA	0		3.8357289527720737	0	NA	NA	NA	NA	0	0	803901	NA	36.14526704063883	43.42222533137965	NA
S009251	SCANB_validation	1	neoadjuvant	NA	55	NA	70	1	1.108829568788501	1	NA	NA	NA	NA	0	0	817250	NA	47.240315755994416	43.220234122901296	NA
S009263	SCANB_validation	1	adjuvant	NA	60	3	20	0	4.947296372347707	0	NA	NA	NA	NA	1	1	997003	NA	90.29008122630329	101.38208774435351	NA
S009319	SCANB_validation	1	adjuvant	NA	65	3	20	1	4.826830937713894	0	NA	NA	NA	NA	1	1	994513	NA	59.303634219319314	54.41288632408665	NA
S009357	SCANB_validation	1	none	NA	80	3	21	0	1.946611909650924	1	NA	NA	NA	NA	0	0	734462	NA	30.860783382710608	25.12557039704043	NA
S009360	SCANB_validation	1	none	NA	85	2	24	1	4.539356605065024	0	NA	NA	NA	NA	0	0	784444	NA	21.98718807769859	31.934936362592236	NA
S009362	SCANB_validation	1	adjuvant	NA	35	3	14	0	3.783709787816564	0	NA	NA	NA	NA	0	0	858242	NA	38.145325969537225	35.35930867398497	NA
S009369	SCANB_validation	1	adjuvant	NA	75	3	11	0	4.654346338124572	0	NA	NA	NA	NA	0	0	776320	NA	8.7720532146386	9.79992150704503	NA
S009373	SCANB_validation	1	neoadjuvant	NA	60	2	10	0	4.692676249144422	0	NA	NA	NA	NA	1	1	925186	NA	68.09321007801515	49.59951049533747	NA
S009374	SCANB_validation	1	neoadjuvant	NA	60	NA	0	0	4.369609856262834	0	NA	NA	NA	NA	1	0	881050	NA	57.344029407134876	51.949791681791126	NA
S009421	SCANB_validation	1	adjuvant	NA	55	3	13	0	4.772073921971253	0	NA	NA	NA	NA	1	1	934019	NA	60.801601909330266	35.55068612477468	NA
S009533	SCANB_validation	1	neoadjuvant	NA	35	NA	0	0	4.3641341546885695	0	NA	NA	NA	NA	1	1	999732	NA	67.12407698189593	81.98111513929554	NA
S009543	SCANB_validation	1	neoadjuvant	NA	40	3	2	0	4.528405201916495	0	NA	NA	NA	NA	1	0	868511	NA	13.989174520009113	32.0126280702928	NA
S009555	SCANB_validation	1	adjuvant	NA	70	3	15	0	4.26009582477755	0	NA	NA	NA	NA	1	1	951248	NA	36.277481850492784	50.2909797623532	NA
S009556	SCANB_validation	1	neoadjuvant	NA	35	NA	0		2.735112936344969	0	NA	NA	NA	NA	1	1	908838	NA	48.85681188047357	46.135594947910654	NA
S009557	SCANB_validation	1	adjuvant	NA	70	NA	25	0	1.7604380561259412	1	NA	NA	NA	NA	0	0	570447	NA	7.578582832551992	1.0	NA
S009560	SCANB_validation	1	none	NA	85	3	28	1	2.7624914442162902	1	NA	NA	NA	NA	0	0	841406	NA	34.21560158794782	28.50245282949436	NA
S009574	SCANB_validation	1	adjuvant	NA	40	3	11	0	2.568104038329911	0	NA	NA	NA	NA	0	0	823073	NA	16.632788487014484	18.199457677530624	NA
S009587	SCANB_validation	1	adjuvant	NA	40	3	22	0	3.0691307323750854	0	NA	NA	NA	NA	1	1	971850	NA	27.72941343841436	37.69754808738217	NA
S009673	SCANB_validation	1	adjuvant	NA	70	3	15	0	2.784394250513347	0	NA	NA	NA	NA	0	0	842977	NA	27.936087323681217	25.672682599349283	NA
S009746	SCANB_validation	1	none	NA	95	3	22	0	4.689938398357289	1	NA	NA	NA	NA	0	0	716084	NA	7.578582832551992	10.401960023958639	NA
S009748	SCANB_validation	1	adjuvant	NA	55	2	17	0	4.5366187542778915	0	NA	NA	NA	NA	1	1	1086960	NA	200.63744907420704	199.7368241930349	NA
S009800	SCANB_validation	1	none	NA	80	3	19	0	2.967830253251198	0	NA	NA	NA	NA	0	0	696298	NA	2.0	3.0000000000000004	NA
S009815	SCANB_validation	1	neoadjuvant	NA	60	3	38	1	3.5044490075290895	0	NA	NA	NA	NA	0	0	740200	NA	15.676951032694966	18.763683877007814	NA
S009831	SCANB_validation	1	adjuvant	NA	45	3	13	1	0.49828884325804246	1	NA	NA	NA	NA	0	0	787760	NA	24.67629408301048	29.092511414868703	NA
S009856	SCANB_validation	1	adjuvant	NA	80	3	15	1	3.403148528405202	0	NA	NA	NA	NA	0	0	760075	NA	19.43243323134895	18.21057215746583	NA
S009860	SCANB_validation	1	none	NA	85	2	15	0	4.227241615331964	0	NA	NA	NA	NA	0	0	717963	NA	15.43039169135531	23.70467217384979	NA
S009893	SCANB_validation	1	neoadjuvant	NA	70	3	14	0	4.249144421629021	0	NA	NA	NA	NA	0	0	697003	NA	4.762203155904597	12.468568442141812	NA
S009931	SCANB_validation	1	none	NA	80	3	15	0	4.191649555099247	0	NA	NA	NA	NA	0	0	597337	NA	3.0000000000000004	3.7892914162759954	NA
S009968	SCANB_validation	1	adjuvant	NA	70	3	30	0	3.7973990417522243	0	NA	NA	NA	NA	1	1	903110	NA	33.1803241544087	15.549955167075368	NA
S009990	SCANB_validation	1	none	NA	60	3	5	0	4.358658453114305	1	NA	NA	NA	NA	0	0	702329	NA	4.0	7.715195845677654	NA
S010006	SCANB_validation	1	neoadjuvant	NA	55	3	23	0	2.080766598220397	1	NA	NA	NA	NA	0	0	657658	NA	3.0000000000000004	2.0	NA
S010039	SCANB_validation	1	adjuvant	NA	65	2	20	0	3.460643394934976	0	NA	NA	NA	NA	0	0	730493	NA	17.663071745159726	13.67583732837325	NA
S010086	SCANB_validation	1	none	NA	75	3	7		4.276522929500342	0	NA	NA	NA	NA	0	0	884991	NA	20.65648003455754	28.6452481173125	NA
S010115	SCANB_validation	1	adjuvant	NA	65	3	13	0	3.9397672826830936	0	NA	NA	NA	NA	1	1	1033645	NA	45.541905401399816	35.212774169713605	NA
S010173	SCANB_validation	1	neoadjuvant	NA	40	2	3	0	4.339493497604381	0	NA	NA	NA	NA	0	0	644465	NA	5.656854249492379	4.999999999999999	NA
S010229	SCANB_validation	1	adjuvant	NA	65	3	15	1	2.869267624914442	0	NA	NA	NA	NA	1	0	910532	NA	40.416821875286026	32.98516780291728	NA
S010248	SCANB_validation	1	adjuvant	NA	55	3	18	0	3.1047227926078027	0	NA	NA	NA	NA	1	1	953621	NA	29.360210333659392	23.397870528533147	NA
S010299	SCANB_validation	1	none	NA	45	2	6	0	4.295687885010267	0	NA	NA	NA	NA	0	0	904628	NA	54.123521516448584	42.570747032959076	NA
S010302	SCANB_validation	1	none	NA	80	3	14	0	3.540041067761807	0	NA	NA	NA	NA	0	0	722743	NA	7.192230933248643	11.367874248827984	NA
S010320	SCANB_validation	1	adjuvant	NA	40	3	16	0	4.05201916495551	1	NA	NA	NA	NA	0	0	861228	NA	8.123239660131475	12.337686603263522	NA
S010410	SCANB_validation	1	none	NA	80	3	18	0	3.5509924709103355	0	NA	NA	NA	NA	1	1	944184	NA	17.555298655514548	21.995726407039484	NA
S010473	SCANB_validation	1	neoadjuvant	NA	65	3	8	1	1.5797399041752225	1	NA	NA	NA	NA	0	0	850931	NA	23.49243164148398	37.03070139044937	NA
S010491	SCANB_validation	1	adjuvant	NA	75	3	18	0	2.6338124572210813	0	NA	NA	NA	NA	0	0	784283	NA	13.229171023896164	13.343005894185072	NA
S010563	SCANB_validation	1	none	NA	80	3	12	0	3.3073237508555784	1	NA	NA	NA	NA	1	1	1031864	NA	116.96290343201095	115.13839362734485	NA
S010602	SCANB_validation	1	neoadjuvant	NA	75	3	15	1	0.6570841889117043	1	NA	NA	NA	NA	1	1	1039875	NA	164.2600423706328	181.10070855927702	NA
S010605	SCANB_validation	1	none	NA	85	3	35	1	1.7166324435318274	0	NA	NA	NA	NA	0	0	775497	NA	11.89653442582847	10.503129936189445	NA
S010611	SCANB_validation	1	adjuvant	NA	75	3	20	1	2.349075975359343	1	NA	NA	NA	NA	0	0	767445	NA	15.668723895994713	9.118028227819112	NA
S010659	SCANB_validation	1	neoadjuvant	NA	55	NA	0	0	3.8795345653661877	0	NA	NA	NA	NA	1	1	1001136	NA	40.027442601010044	28.836928858887198	NA
S010710	SCANB_validation	1	adjuvant	NA	50	3	22	1	3.915126625598905	0	NA	NA	NA	NA	1	1	1026119	NA	68.20422138588377	65.24090431588859	NA
S010782	SCANB_validation	1	neoadjuvant	NA	45	2	6	0	2.1218343600273784	1	NA	NA	NA	NA	0	0	681321	NA	6.0	3.0000000000000004	NA
S010832	SCANB_validation	1	adjuvant	NA	65	3	11	0	1.1553730321697468	0	NA	NA	NA	NA	0	0	827283	NA	27.351674656746514	28.100034565972795	NA
S010855	SCANB_validation	1	neoadjuvant	NA	35	NA	0	0	4.035592060232717	0	NA	NA	NA	NA	0	0	843804	NA	8.040005507598666	16.80310696764298	NA
S010890	SCANB_validation	1	none	NA	90	3	19	0	2.967830253251198	0	NA	NA	NA	NA	0	0	550209	NA	1.0	2.82842712474619	NA
S010902	SCANB_validation	1	adjuvant	NA	60	3	12	0	1.8261464750171115	0	NA	NA	NA	NA	1	1	1051776	NA	123.7172866450946	157.24923142626497	NA
S010919	SCANB_validation	1	adjuvant	NA	60	2	11	0	1.4921286789869952	0	NA	NA	NA	NA	0	0	669710	NA	14.441700501700918	23.3701253030841	NA
S010922	SCANB_validation	1	none	NA	80	3	20	0	3.7453798767967146	0	NA	NA	NA	NA	1	1	941425	NA	49.43909382328401	45.370621621057836	NA
S010978	SCANB_validation	1	adjuvant	NA	75	3	30	0	3.1019849418206706	0	NA	NA	NA	NA	1	1	1075880	NA	140.74003122655472	148.89085701557207	NA
S010986	SCANB_validation	1	neoadjuvant	NA	60	3	5	1	1.3114305270362765	1	NA	NA	NA	NA	1	1	994741	NA	21.899401409173883	44.5771413604801	NA
S011076	SCANB_validation	1	adjuvant	NA	70	2	12	0	0.892539356605065	0	NA	NA	NA	NA	0	0	817243	NA	21.0	21.0	NA
S011081	SCANB_validation	1	neoadjuvant	NA	80	3	10	0	3.3976728268309375	0	NA	NA	NA	NA	0	0	671573	NA	9.999999999999998	6.727171322029715	NA
S011174	SCANB_validation	1	neoadjuvant	NA	45	3	27	1	1.5523613963039014	1	NA	NA	NA	NA	0	0	879489	NA	97.41722695972636	106.87644441400806	NA
S011293	SCANB_validation	1	adjuvant	NA	50	3	4	0	3.468856947296372	0	NA	NA	NA	NA	1	1	961404	NA	145.53491611209336	167.27845981828156	NA
S011343	SCANB_validation	1	none	NA	85	3	23	0	1.1170431211498972	0	NA	NA	NA	NA	0	0	728723	NA	33.64080118203283	43.01981087401771	NA
S011380	SCANB_validation	1	none	NA	80	2	70	1	2.0588637919233403	1	NA	NA	NA	NA	0	0	784662	NA	21.768768544021857	30.89237565262105	NA
S011384	SCANB_validation	1	none	NA	85	3	7	0	3.0198494182067077	0	NA	NA	NA	NA	1	0	934991	NA	107.3754389034103	110.41697600264465	NA
S011496	SCANB_validation	1	adjuvant	NA	70	3	10	0	3.4414784394250515	0	NA	NA	NA	NA	1	0	936604	NA	85.04808236571432	98.48693865715819	NA
S011546	SCANB_validation	1	adjuvant	NA	70	3	10	0	1.051334702258727	0	NA	NA	NA	NA	1	1	1089199	NA	178.6853765942566	151.57320058164765	NA
S011547	SCANB_validation	1	adjuvant	NA	60	3	24	0	3.082819986310746	0	NA	NA	NA	NA	0	0	765373	NA	12.268394904754631	10.690784617684068	NA
S011583	SCANB_validation	1	adjuvant	NA	65	3	15	0	1.108829568788501	0	NA	NA	NA	NA	0	0	810446	NA	15.157165665103985	23.3701253030841	NA
S011707	SCANB_validation	1	neoadjuvant	NA	70	3	20	0	3.2334017796030117	0	NA	NA	NA	NA	1	1	967488	NA	80.32507689989399	67.28160236406566	NA
S011771	SCANB_validation	1	none	NA	50	3	4	0	3.1457905544147846	1	NA	NA	NA	NA	1	1	994675	NA	194.23535281895977	110.09497231445766	NA
S011782	SCANB_validation	1	neoadjuvant	NA	40	NA	0	1	0.8295687885010267	1	NA	NA	NA	NA	1	0	816058	NA	37.013059809790576	27.351674656746514	NA
S011904	SCANB_validation	1	adjuvant	NA	55	3	16	0	2.8884325804243667	0	NA	NA	NA	NA	1	0	844872	NA	41.924374561553506	19.382446348567868	NA
S011982	SCANB_validation	1	adjuvant	NA	65	3	12	0	2.940451745379877	0	NA	NA	NA	NA	1	0	863557	NA	59.90740431567604	43.42222533137969	NA
S011990	SCANB_validation	1	none	NA	90	3	19	0	0.4353182751540041	1	NA	NA	NA	NA	0	0	694596	NA	8.54923454974006	3.0000000000000004	NA
S012046	SCANB_validation	1	adjuvant	NA	70	3	11	0	3.2114989733059547	0	NA	NA	NA	NA	0	0	831781	NA	45.667282317581595	40.61380064446926	NA
S012197	SCANB_validation	1	none	NA	85	2	65	1	1.1416837782340863	0	NA	NA	NA	NA	0	0	748899	NA	19.195448858288184	19.74627822366308	NA
S012247	SCANB_validation	1	adjuvant	NA	75	2	11	0	2.4832306639288158	0	NA	NA	NA	NA	0	0	710734	NA	10.106246305058196	9.90578174668388	NA
S012322	SCANB_validation	1	none	NA	90	3	27	0	1.4209445585215605	1	NA	NA	NA	NA	0	0	794094	NA	20.749432874416158	15.096340323172685	NA
S012480	SCANB_validation	1	adjuvant	NA	70	2	80	1	2.4804928131416837	1	NA	NA	NA	NA	0	0	744538	NA	16.961404344273667	7.280732032526496	NA
S012521	SCANB_validation	1	adjuvant	NA	40	3	14	0	3.2005475701574264	0	NA	NA	NA	NA	1	1	1025119	NA	274.1527433817568	241.53177789806483	NA
S012541	SCANB_validation	1	none	NA	65	3	45	0	2.223134839151266	1	NA	NA	NA	NA	0	0	753721	NA	9.000000000000002	2.82842712474619	NA
S012645	SCANB_validation	1	adjuvant	NA	60	3	12	0	1.2347707049965777	1	NA	NA	NA	NA	0	0	750016	NA	15.157165665103985	3.0000000000000004	NA
S012695	SCANB_validation	1	adjuvant	NA	70	2	17	0	2.6830937713894594	0	NA	NA	NA	NA	1	0	929366	NA	81.1964511379662	26.238201156234542	NA
S012794	SCANB_validation	1	adjuvant	NA	70	3	11	0	2.7405886379192332	0	NA	NA	NA	NA	0	0	774169	NA	17.901122865525508	11.89653442582847	NA
SRR8518252	FUSCC_validation	1	Adjuvant	63	NA	NA	4	0	NA	NA	4.3	0	NA	NA	1	1	1018042	NA	59.39919586767332	55.50812240767044	NA
SRR8518217	FUSCC_validation	0	Adjuvant	53	NA	NA	2	0	NA	NA	2.9416666666666664	0	NA	NA	0	NA	773425	NA	11.685062651542045	13.454342644059432	NA
SRR8518401	FUSCC_validation	1	Adjuvant	53	NA	NA	2	0	NA	NA	2.9416666666666664	0	NA	NA	0	0	882101	NA	20.162775411971683	21.54871264622522	NA
SRR8518316	FUSCC_validation	1	Adjuvant	59	NA	NA	4	3	NA	NA	7.883333333333333	0	NA	NA	1	1	1054859	NA	45.91371098442178	49.55983116596156	NA
SRR8518285	FUSCC_validation	0	Adjuvant	56	NA	NA	2.8	1	NA	NA	3.3166666666666664	0	NA	NA	1	NA	998424	NA	53.55967717803294	67.01337251514178	NA
SRR8518339	FUSCC_validation	0	Adjuvant	56	NA	NA	2.8	1	NA	NA	3.3166666666666664	0	NA	NA	0	NA	697957	NA	3.7892914162759954	7.999999999999998	NA
SRR8518187	FUSCC_validation	1	Adjuvant	58	NA	NA	2.5	0	NA	NA	7.375	0	NA	NA	0	0	770122	NA	4.710650674213246	1.0	NA
SRR8613749	FUSCC_validation	1	Adjuvant	74	NA	NA	2.5	0	NA	NA	5.066666666666666	0	NA	NA	0	0	625405	NA	6.928203230275509	2.0	NA
SRR8518227	FUSCC_validation	0	Adjuvant	79	NA	NA	3	10	NA	NA	3.233333333333333	0	NA	NA	0	NA	810325	NA	25.922479139587967	34.196938198960225	NA
SRR8518286	FUSCC_validation	1	Adjuvant	79	NA	NA	3	10	NA	NA	3.233333333333333	0	NA	NA	0	1	950990	NA	46.74025060616819	62.42623318149723	NA
SRR8518315	FUSCC_validation	1	Adjuvant	59	NA	NA	1.8	0	NA	NA	6.675	0	NA	NA	0	0	781130	NA	18.638004786381483	13.44758376798678	NA
SRR8613748	FUSCC_validation	1	Adjuvant	44	NA	NA	4	11	NA	NA	5.375	0	NA	NA	0	0	791116	NA	14.72766053283785	17.192431544232296	NA
SRR8518219	FUSCC_validation	1	Adjuvant	29	NA	NA	3.5	2	NA	NA	0.11666666666666665	1	NA	NA	1	1	923426	NA	33.21264439092902	33.64613186469198	NA
SRR8518245	FUSCC_validation	1	Adjuvant	55	NA	NA	4	9	NA	NA	3.141666666666667	1	NA	NA	0	0	656706	NA	3.0000000000000004	5.656854249492379	NA
SRR8518289	FUSCC_validation	1	Adjuvant	52	NA	NA	2.2000000000000002	0	NA	NA	2.8833333333333333	0	NA	NA	1	1	1020742	NA	82.94336381529136	107.1557997366232	NA
SRR8518319	FUSCC_validation	0	Adjuvant	52	NA	NA	2.2000000000000002	0	NA	NA	2.8833333333333333	0	NA	NA	0	NA	770337	NA	13.31076574998824	3.412787518465365	NA
SRR8518246	FUSCC_validation	1	Adjuvant	58	NA	NA	4.2	3	NA	NA	3.033333333333333	0	NA	NA	1	1	972776	NA	34.622777639914354	49.75990289745023	NA
SRR8518247	FUSCC_validation	1	Adjuvant	78	NA	NA	3	3	NA	NA	5.2	0	NA	NA	0	1	966874	NA	42.32447207393817	66.58061790282366	NA
SRR8518248	FUSCC_validation	1	Adjuvant	41	NA	NA	3	1	NA	NA	4.383333333333334	0	NA	NA	0	0	870435	NA	23.399314257129095	34.8743220481399	NA
SRR8613747	FUSCC_validation	1	Adjuvant	51	NA	NA	4.5	2	NA	NA	0.8833333333333333	0	NA	NA	0	0	789077	NA	11.31370849898476	19.63496808779355	NA
SRR8518449	FUSCC_validation	1	Adjuvant	53	NA	NA	4	0	NA	NA	6.875	0	NA	NA	0	0	681696	NA	1.0	4.999999999999999	NA
SRR8518241	FUSCC_validation	1	Adjuvant	79	NA	NA	2.5	0	NA	NA	6.675	0	NA	NA	0	0	603260	NA	4.0	6.727171322029715	NA
SRR8518242	FUSCC_validation	1	Adjuvant	71	NA	NA	1.6	0	NA	NA	5.041666666666667	0	NA	NA	0	0	731733	NA	10.020363624020574	18.660659830736147	NA
SRR8518199	FUSCC_validation	1	Adjuvant	57	NA	NA	7	0	NA	NA	5.566666666666666	1	NA	NA	0	0	838939	NA	17.41101126592248	13.0	NA
SRR8518165	FUSCC_validation	1	Adjuvant	35	NA	NA	2	8	NA	NA	4.191666666666666	0	NA	NA	1	1	1064670	NA	42.007725127369554	44.74347467083661	NA
SRR8518176	FUSCC_validation	0	Adjuvant	69	NA	NA	3.5	5	NA	NA	3.6999999999999997	0	NA	NA	0	NA	691184	NA	3.7892914162759954	3.0000000000000004	NA
SRR8518400	FUSCC_validation	1	Adjuvant	69	NA	NA	3.5	5	NA	NA	3.6999999999999997	0	NA	NA	1	1	1062910	NA	60.9120451113621	71.0189499319386	NA
SRR8518197	FUSCC_validation	1	Adjuvant	55	NA	NA	2.5	0	NA	NA	4.958333333333333	0	NA	NA	0	0	907865	NA	31.0	34.328746114287625	NA
SRR8518202	FUSCC_validation	1	Adjuvant	62	NA	NA	1.8	0	NA	NA	2.9250000000000003	0	NA	NA	0	0	633751	NA	2.0	4.0	NA
SRR8518203	FUSCC_validation	1	Adjuvant	43	NA	NA	3	0	NA	NA	4.966666666666667	0	NA	NA	0	0	845631	NA	13.67583732837325	29.344129382549486	NA
SRR8613746	FUSCC_validation	1	Adjuvant	40	NA	NA	4	1	NA	NA	0.43333333333333335	0	NA	NA	1	1	1017168	NA	33.22922804729027	42.165043568151795	NA
SRR8518200	FUSCC_validation	1	Adjuvant	28	NA	NA	2.5	0	NA	NA	0.05833333333333333	0	NA	NA	0	0	740859	NA	7.000000000000001	11.685062651542045	NA
SRR8518201	FUSCC_validation	1	Adjuvant	47	NA	NA	4.5	19	NA	NA	2.9166666666666665	1	NA	NA	0	0	834352	NA	16.665744821171227	20.38800790446581	NA
SRR8518204	FUSCC_validation	1	Adjuvant	67	NA	NA	1.3	1	NA	NA	5.141666666666667	0	NA	NA	0	0	790496	NA	27.351674656746514	27.64631859745238	NA
SRR8518346	FUSCC_validation	0	Adjuvant	56	NA	NA	0.7	3	NA	NA	0.25833333333333336	1	NA	NA	0	NA	798523	NA	11.000000000000002	12.468568442141812	NA
SRR8518452	FUSCC_validation	0	Adjuvant	56	NA	NA	0.7	3	NA	NA	0.25833333333333336	1	NA	NA	0	NA	942159	NA	46.35396571674405	61.75984330699582	NA
SRR8613745	FUSCC_validation	1	Adjuvant	36	NA	NA	2	2	NA	NA	5.291666666666667	0	NA	NA	1	1	1053625	NA	37.87948549919199	61.257567825490874	NA
SRR8518186	FUSCC_validation	1	Adjuvant	42	NA	NA	2	0	NA	NA	3.4250000000000003	0	NA	NA	0	0	811648	NA	9.697503804956236	11.685062651542045	NA
SRR8518366	FUSCC_validation	0	Adjuvant	42	NA	NA	2	0	NA	NA	3.4250000000000003	0	NA	NA	0	0	776318	NA	14.765760106200775	11.063378400479639	NA
SRR8518442	FUSCC_validation	1	Adjuvant	30	NA	NA	2	1	NA	NA	2.9333333333333336	0	NA	NA	1	0	942458	NA	32.0723538530522	58.95541894637587	NA
SRR8518313	FUSCC_validation	1	Adjuvant	41	NA	NA	2	0	NA	NA	4.358333333333333	0	NA	NA	1	1	1032050	NA	53.29492856859471	77.27490631398764	NA
SRR8518361	FUSCC_validation	1	Adjuvant	43	NA	NA	2.7	0	NA	NA	3.3666666666666667	0	NA	NA	0	0	907075	NA	43.63484150910231	44.96134409581335	NA
SRR8518196	FUSCC_validation	1	Adjuvant	55	NA	NA	2	0	NA	NA	3.4916666666666667	0	NA	NA	1	1	1113039	NA	51.06777163176015	108.5626216306336	NA
SRR8518226	FUSCC_validation	0	Adjuvant	55	NA	NA	2	0	NA	NA	3.4916666666666667	0	NA	NA	0	NA	701383	NA	9.999999999999998	15.157165665103985	NA
SRR8518225	FUSCC_validation	0	Adjuvant	63	NA	NA	2.5	0	NA	NA	2.1666666666666665	0	NA	NA	0	NA	717351	NA	4.0	11.685062651542045	NA
SRR8518280	FUSCC_validation	0	Adjuvant	63	NA	NA	2.5	0	NA	NA	2.1666666666666665	0	NA	NA	0	0	748445	NA	12.680131299694697	7.999999999999998	NA
SRR8518397	FUSCC_validation	1	Adjuvant	34	NA	NA	1.7	0	NA	NA	3.7083333333333335	0	NA	NA	0	0	836640	NA	16.665744821171227	29.344129382549486	NA
SRR8613744	FUSCC_validation	1	Adjuvant	57	NA	NA	1	2	NA	NA	5.6000000000000005	0	NA	NA	0	0	813775	NA	17.591933957503933	28.14469989329286	NA
SRR8613743	FUSCC_validation	1	Adjuvant	63	NA	NA	4.5	0	NA	NA	6.691666666666666	0	NA	NA	1	1	989366	NA	29.70733760625194	46.98771576809728	NA
SRR8518353	FUSCC_validation	1	Adjuvant	59	NA	NA	1.5	4	NA	NA	5.683333333333334	0	NA	NA	0	0	795594	NA	17.0	28.34778392268479	NA
SRR8518195	FUSCC_validation	1	Adjuvant	40	NA	NA	3.5	3	NA	NA	3.1833333333333336	0	NA	NA	1	1	1059998	NA	48.87094038702477	43.79335418928193	NA
SRR8518422	FUSCC_validation	0	Adjuvant	40	NA	NA	3.5	3	NA	NA	3.1833333333333336	0	NA	NA	0	0	840568	NA	23.70467217384979	17.0	NA
SRR8518145	FUSCC_validation	1	Adjuvant	54	NA	NA	4.5	1	NA	NA	7.158333333333334	0	NA	NA	0	0	787015	NA	13.67583732837325	4.999999999999999	NA
SRR8518435	FUSCC_validation	1	Adjuvant	68	NA	NA	1	0	NA	NA	5.116666666666666	0	NA	NA	0	0	738433	NA	11.48469498410693	8.152085136711108	NA
SRR8613742	FUSCC_validation	0	Adjuvant	59	NA	NA	1.2	2	NA	NA	4.966666666666667	0	NA	NA	0	NA	894776	NA	35.044999928300626	42.9890905956255	NA
SRR8518377	FUSCC_validation	1	Adjuvant	65	NA	NA	2	0	NA	NA	9.225	0	NA	NA	1	1	973305	NA	38.637453156993836	39.117982320223696	NA
SRR8518385	FUSCC_validation	1	Adjuvant	52	NA	NA	4.2	0	NA	NA	4.466666666666667	1	NA	NA	1	1	1054014	NA	72.38477380991559	62.46188305114464	NA
SRR8518194	FUSCC_validation	1	Adjuvant	43	NA	NA	3	4	NA	NA	2.5166666666666666	0	NA	NA	0	0	864361	NA	37.99999999999999	48.30142908850409	NA
SRR8518224	FUSCC_validation	0	Adjuvant	43	NA	NA	3	4	NA	NA	2.5166666666666666	0	NA	NA	0	0	672443	NA	10.978163015357207	14.672064691274734	NA
SRR8518386	FUSCC_validation	1	Adjuvant	60	NA	NA	3.3	1	NA	NA	3.3333333333333335	0	NA	NA	1	1	1088446	NA	122.25256633673611	104.47649979001687	NA
SRR8518383	FUSCC_validation	1	Adjuvant	81	NA	NA	2	8	NA	NA	7.783333333333334	0	NA	NA	0	0	734089	NA	3.7892914162759954	3.680661177206624	NA
SRR8518384	FUSCC_validation	1	Adjuvant	44	NA	NA	4.2	1	NA	NA	6.016666666666667	0	NA	NA	1	1	1044744	NA	62.28571207398194	49.80454835584587	NA
SRR8613741	FUSCC_validation	1	Adjuvant	76	NA	NA	2.5	1	NA	NA	4.7250000000000005	0	NA	NA	0	0	563550	NA	3.0000000000000004	4.0	NA
SRR8518312	FUSCC_validation	1	Adjuvant	49	NA	NA	2	2	NA	NA	4.0249999999999995	0	NA	NA	1	1	1133759	NA	134.91951740502824	112.18963911102074	NA
SRR8518311	FUSCC_validation	1	Adjuvant	60	NA	NA	2.5	0	NA	NA	5.0249999999999995	0	NA	NA	0	0	860107	NA	14.000000000000004	14.000000000000004	NA
SRR8518223	FUSCC_validation	0	Adjuvant	46	NA	NA	4	2	NA	NA	2.9250000000000003	0	NA	NA	0	0	716100	NA	4.0	9.000000000000002	NA
SRR8518236	FUSCC_validation	1	Adjuvant	46	NA	NA	4	2	NA	NA	2.9250000000000003	0	NA	NA	1	1	1014833	NA	27.108021642852194	57.66836719959064	NA
SRR8518284	FUSCC_validation	0	Adjuvant	53	NA	NA	2.5	2	NA	NA	3.158333333333333	0	NA	NA	0	NA	673470	NA	1.0	7.000000000000001	NA
SRR8518287	FUSCC_validation	1	Adjuvant	53	NA	NA	2.5	2	NA	NA	3.158333333333333	0	NA	NA	1	1	1035218	NA	39.449388241799824	71.03233732297178	NA
SRR8518163	FUSCC_validation	0	Adjuvant	41	NA	NA	2.5	3	NA	NA	5.208333333333333	0	NA	NA	0	NA	933379	NA	22.652983504360645	13.0	NA
SRR8613740	FUSCC_validation	1	Adjuvant	48	NA	NA	3	2	NA	NA	4.2250000000000005	0	NA	NA	0	0	665356	NA	6.597539553864473	4.999999999999999	NA
SRR8518268	FUSCC_validation	1	Adjuvant	25	NA	NA	5	0	NA	NA	6.508333333333333	0	NA	NA	0	1	955733	NA	34.06061965323851	44.53460821459373	NA
SRR8518301	FUSCC_validation	1	Adjuvant	43	NA	NA	3.5	0	NA	NA	5.233333333333333	0	NA	NA	0	0	603895	NA	1.0	1.0	NA
SRR8518345	FUSCC_validation	1	Adjuvant	68	NA	NA	1.5	0	NA	NA	6.183333333333334	0	NA	NA	0	0	634405	NA	2.0	1.0	NA
SRR8518281	FUSCC_validation	0	Adjuvant	61	NA	NA	1.7	0	NA	NA	3.783333333333333	0	NA	NA	0	NA	707272	NA	12.671652346035088	16.665744821171227	NA
SRR8518288	FUSCC_validation	1	Adjuvant	61	NA	NA	1.7	0	NA	NA	3.783333333333333	0	NA	NA	1	1	1060546	NA	67.93958419885995	85.26609481514161	NA
SRR8518238	FUSCC_validation	1	Adjuvant	29	NA	NA	1.7	1	NA	NA	5.883333333333333	0	NA	NA	0	0	627348	NA	1.0	1.0	NA
SRR8518414	FUSCC_validation	1	Adjuvant	79	NA	NA	2	1	NA	NA	7.2749999999999995	0	NA	NA	0	0	752787	NA	11.685062651542045	13.67583732837325	NA
SRR8613805	FUSCC_validation	1	Adjuvant	64	NA	NA	2	1	NA	NA	4.108333333333333	0	NA	NA	1	0	922648	NA	32.96006446906121	55.96252021867454	NA
SRR8613804	FUSCC_validation	1	Adjuvant	58	NA	NA	3	1	NA	NA	1.825	1	NA	NA	0	0	805891	NA	15.318394663837287	13.776941324203356	NA
SRR8518415	FUSCC_validation	1	Adjuvant	33	NA	NA	4	5	NA	NA	4.558333333333334	0	NA	NA	0	0	821430	NA	16.665744821171227	14.000000000000004	NA
SRR8518282	FUSCC_validation	0	Adjuvant	51	NA	NA	4	0	NA	NA	3.233333333333333	0	NA	NA	0	NA	604974	NA	4.455659733512511	6.727171322029715	NA
SRR8518338	FUSCC_validation	1	Adjuvant	51	NA	NA	4	0	NA	NA	3.233333333333333	0	NA	NA	0	0	925723	NA	43.52752816480622	61.38417340639134	NA
SRR8518416	FUSCC_validation	1	Adjuvant	61	NA	NA	1.5	0	NA	NA	5.158333333333333	0	NA	NA	0	0	635155	NA	1.0	1.0	NA
SRR8518283	FUSCC_validation	0	Adjuvant	55	NA	NA	2.5	2	NA	NA	3.1916666666666664	0	NA	NA	0	NA	668135	NA	12.0	16.020228559615543	NA
SRR8518337	FUSCC_validation	1	Adjuvant	55	NA	NA	2.5	2	NA	NA	3.1916666666666664	0	NA	NA	0	0	919310	NA	14.672064691274734	28.100034565972795	NA
SRR8613807	FUSCC_validation	1	Adjuvant	35	NA	NA	4	0	NA	NA	1.0999999999999999	1	NA	NA	1	0	860886	NA	6.3257049083582695	3.77976314968462	NA
SRR8518335	FUSCC_validation	0	Adjuvant	62	NA	NA	3.4	3	NA	NA	1.1166666666666667	1	NA	NA	0	NA	580955	NA	1.0	6.6138052152401965	NA
SRR8518340	FUSCC_validation	1	Adjuvant	62	NA	NA	3.4	3	NA	NA	1.1166666666666667	1	NA	NA	0	0	690412	NA	2.82842712474619	2.0	NA
SRR8518299	FUSCC_validation	0	Adjuvant	66	NA	NA	3	0	NA	NA	3.2916666666666665	0	NA	NA	1	NA	1006062	NA	27.64631859745238	43.309314554848974	NA
SRR8613806	FUSCC_validation	1	Adjuvant	64	NA	NA	3.5	6	NA	NA	0.041666666666666664	0	NA	NA	1	1	1037570	NA	36.463543323466354	49.637719484082204	NA
SRR8613801	FUSCC_validation	1	Adjuvant	52	NA	NA	1.5	0	NA	NA	4.0249999999999995	0	NA	NA	1	0	962148	NA	33.066515019791346	46.013524634707494	NA
SRR8518298	FUSCC_validation	1	Adjuvant	41	NA	NA	6.5	0	NA	NA	4.166666666666667	0	NA	NA	1	1	956578	NA	15.0	20.181513966089152	NA
SRR8518297	FUSCC_validation	1	Adjuvant	62	NA	NA	2.5	0	NA	NA	0	0	NA	NA	1	1	1086072	NA	60.97137265189139	71.70686447257262	NA
SRR8518300	FUSCC_validation	1	Adjuvant	65	NA	NA	3.5	5	NA	NA	3.0416666666666665	0	NA	NA	1	1	1077766	NA	57.192435123935546	87.26968301820462	NA
SRR8518158	FUSCC_validation	1	Adjuvant	48	NA	NA	3	0	NA	NA	7.258333333333333	0	NA	NA	0	0	614619	NA	1.0	1.0	NA
SRR8518211	FUSCC_validation	1	Adjuvant	63	NA	NA	2.5	0	NA	NA	2.983333333333333	0	NA	NA	0	0	721066	NA	11.48469498410693	24.067608797720013	NA
SRR8518291	FUSCC_validation	1	Adjuvant	57	NA	NA	4.5	2	NA	NA	3.1166666666666667	0	NA	NA	1	1	1115510	NA	60.35306037750002	85.4069212278079	NA
SRR8518372	FUSCC_validation	0	Adjuvant	57	NA	NA	4.5	2	NA	NA	3.1166666666666667	0	NA	NA	0	0	871299	NA	21.85208046125393	20.418758223025343	NA
SRR8518380	FUSCC_validation	1	Adjuvant	47	NA	NA	2.5	0	NA	NA	2.983333333333333	0	NA	NA	0	0	778714	NA	26.65430599314292	20.026746939740555	NA
SRR8613800	FUSCC_validation	1	Adjuvant	64	NA	NA	1.5	0	NA	NA	5.25	0	NA	NA	0	0	854366	NA	26.908685288118864	28.464525050598095	NA
SRR8518139	FUSCC_validation	1	Adjuvant	47	NA	NA	2	0	NA	NA	5.7	0	NA	NA	0	0	796446	NA	9.999999999999998	6.727171322029715	NA
SRR8613803	FUSCC_validation	1	Adjuvant	59	NA	NA	2	0	NA	NA	5.175	0	NA	NA	1	1	1046808	NA	67.91220995747459	77.2965427962975	NA
SRR8518317	FUSCC_validation	0	Adjuvant	34	NA	NA	2	NA	NA	NA	3.3166666666666664	0	NA	NA	0	0	735471	NA	8.70550563296124	9.000000000000002	NA
SRR8518324	FUSCC_validation	1	Adjuvant	34	NA	NA	2	NA	NA	NA	3.3166666666666664	0	NA	NA	1	1	1104750	NA	52.71165048219596	64.4632465514074	NA
SRR8518332	FUSCC_validation	1	Adjuvant	43	NA	NA	1.2	0	NA	NA	4.308333333333334	0	NA	NA	1	1	1162250	NA	62.17541753411494	81.81222888385597	NA
SRR8518231	FUSCC_validation	1	Adjuvant	39	NA	NA	1.2	0	NA	NA	5	0	NA	NA	0	0	827551	NA	18.402644982465105	14.441700501700918	NA
SRR8518320	FUSCC_validation	0	Adjuvant	45	NA	NA	2.7	0	NA	NA	2.8833333333333333	0	NA	NA	0	NA	729759	NA	9.068305454088847	7.53693041596068	NA
SRR8518323	FUSCC_validation	1	Adjuvant	45	NA	NA	2.7	0	NA	NA	2.8833333333333333	0	NA	NA	1	1	932935	NA	45.49574649585946	43.221626572843654	NA
SRR8518230	FUSCC_validation	1	Adjuvant	63	NA	NA	1.5	4	NA	NA	2.7583333333333333	1	NA	NA	0	0	852928	NA	24.46784090618662	28.1609201801909	NA
SRR8518331	FUSCC_validation	1	Adjuvant	49	NA	NA	2.6	0	NA	NA	3.783333333333333	0	NA	NA	1	1	914597	NA	15.999999999999998	7.1868069665075565	NA
SRR8518326	FUSCC_validation	1	Adjuvant	54	NA	NA	1.6	0	NA	NA	4.591666666666667	0	NA	NA	0	0	640025	NA	1.0	7.000000000000001	NA
SRR8518325	FUSCC_validation	1	Adjuvant	42	NA	NA	3	0	NA	NA	2.9416666666666664	0	NA	NA	0	0	828017	NA	24.650015372818466	13.454342644059432	NA
SRR8518328	FUSCC_validation	1	Adjuvant	69	NA	NA	3	4	NA	NA	2.8666666666666667	1	NA	NA	0	0	802054	NA	14.000000000000004	15.974183389928559	NA
SRR8518327	FUSCC_validation	1	Adjuvant	37	NA	NA	2	0	NA	NA	5.466666666666666	0	NA	NA	0	0	678337	NA	2.0	1.0	NA
SRR8518264	FUSCC_validation	1	Adjuvant	42	NA	NA	3	0	NA	NA	6.2	0	NA	NA	0	0	852642	NA	20.65648003455754	21.654657277424494	NA
SRR8518263	FUSCC_validation	1	Adjuvant	56	NA	NA	4	2	NA	NA	4.075	0	NA	NA	1	1	986683	NA	61.67809089050822	55.914014359144446	NA
SRR8518448	FUSCC_validation	1	Adjuvant	42	NA	NA	6	2	NA	NA	1.1500000000000001	1	NA	NA	0	0	837301	NA	30.085412927184507	23.524437518046092	NA
SRR8518290	FUSCC_validation	1	Adjuvant	44	NA	NA	2.5	25	NA	NA	2.0833333333333335	1	NA	NA	0	0	817499	NA	37.14258594763103	34.46205270913297	NA
SRR8518322	FUSCC_validation	0	Adjuvant	44	NA	NA	2.5	25	NA	NA	2.0833333333333335	1	NA	NA	0	NA	700508	NA	12.439820854213249	6.136825074673443	NA
SRR8518417	FUSCC_validation	1	Adjuvant	40	NA	NA	2.5	2	NA	NA	6.591666666666666	0	NA	NA	0	0	873962	NA	33.831002272545014	24.365017506619232	NA
SRR8518418	FUSCC_validation	1	Adjuvant	58	NA	NA	1.1000000000000001	0	NA	NA	3	0	NA	NA	1	1	984608	NA	20.65648003455754	27.596738614045073	NA
SRR8613802	FUSCC_validation	1	Adjuvant	56	NA	NA	1.5	0	NA	NA	3.6750000000000003	0	NA	NA	1	1	1037401	NA	39.61108963315707	51.31400439149901	NA
SRR8518419	FUSCC_validation	1	Adjuvant	50	NA	NA	1.8	2	NA	NA	2.2083333333333335	1	NA	NA	0	1	979530	NA	25.884550446917295	24.13523899491537	NA
SRR8518420	FUSCC_validation	1	Adjuvant	60	NA	NA	2.6	0	NA	NA	2.8666666666666667	0	NA	NA	0	0	743491	NA	7.000000000000001	15.264813304770765	NA
SRR8518212	FUSCC_validation	1	Adjuvant	64	NA	NA	2.5	3	NA	NA	2.9499999999999997	0	NA	NA	1	1	1145030	NA	119.18551597977782	150.3900437203024	NA
SRR8518421	FUSCC_validation	1	Adjuvant	45	NA	NA	3	3	NA	NA	1.0833333333333333	1	NA	NA	0	0	821946	NA	17.663071745159726	16.665744821171227	NA
SRR8518412	FUSCC_validation	0	Adjuvant	33	NA	NA	1.5	0	NA	NA	5.95	0	NA	NA	1	NA	896150	NA	33.64080118203283	26.116516898883727	NA
SRR8518318	FUSCC_validation	0	Adjuvant	57	NA	NA	1.5	0	NA	NA	3.5500000000000003	0	NA	NA	0	0	824511	NA	16.05428116249591	19.792618661593416	NA
SRR8518444	FUSCC_validation	1	Adjuvant	57	NA	NA	1.5	0	NA	NA	3.5500000000000003	0	NA	NA	0	0	878999	NA	51.243442623532566	68.17317413657668	NA
SRR8518413	FUSCC_validation	1	Adjuvant	77	NA	NA	3	2	NA	NA	8.183333333333334	0	NA	NA	0	0	877151	NA	35.326143490319424	19.395007609912465	NA
SRR8518149	FUSCC_validation	1	Adjuvant	71	NA	NA	3	4	NA	NA	0.2833333333333333	0	NA	NA	0	0	876377	NA	30.41547609678405	29.092511414868703	NA
SRR8518374	FUSCC_validation	1	Adjuvant	45	NA	NA	4	1	NA	NA	2.625	1	NA	NA	0	0	690845	NA	12.0	11.000000000000002	NA
SRR8518193	FUSCC_validation	1	Adjuvant	76	NA	NA	5.8	4	NA	NA	2.5749999999999997	1	NA	NA	0	1	945606	NA	24.13523899491537	40.03161687787534	NA
SRR8613809	FUSCC_validation	1	Adjuvant	42	NA	NA	3.3	5	NA	NA	4.8500000000000005	0	NA	NA	0	0	764167	NA	5.172818579717865	4.999999999999999	NA
SRR8518192	FUSCC_validation	1	Adjuvant	59	NA	NA	2.5	0	NA	NA	4	0	NA	NA	0	0	728796	NA	13.454342644059432	4.762203155904597	NA
SRR8518198	FUSCC_validation	0	Adjuvant	84	NA	NA	3	2	NA	NA	2.5166666666666666	1	NA	NA	1	NA	1007711	NA	57.977536026582484	55.18351680468637	NA
SRR8518321	FUSCC_validation	0	Adjuvant	84	NA	NA	3	2	NA	NA	2.5166666666666666	1	NA	NA	0	NA	652308	NA	4.762203155904597	1.0	NA
SRR8518407	FUSCC_validation	0	Adjuvant	42	NA	NA	1.4	4	NA	NA	8.791666666666666	0	NA	NA	0	NA	838673	NA	35.326143490319424	50.78950525269612	NA
SRR8518261	FUSCC_validation	1	Adjuvant	54	NA	NA	3.5	0	NA	NA	6.858333333333333	0	NA	NA	1	1	1037785	NA	27.351674656746514	34.822022531844965	NA
SRR8518123	FUSCC_validation	1	Adjuvant	59	NA	NA	2.5	0	NA	NA	7.983333333333333	0	NA	NA	1	1	1184260	NA	105.1536571958571	111.05459738088186	NA
SRR8518213	FUSCC_validation	1	Adjuvant	81	NA	NA	3	0	NA	NA	0.7833333333333333	1	NA	NA	0	0	832324	NA	16.971652070227535	22.288570680240056	NA
SRR8518379	FUSCC_validation	0	Adjuvant	81	NA	NA	3	0	NA	NA	0.7833333333333333	1	NA	NA	0	NA	670443	NA	3.0000000000000004	5.349418023423783	NA
SRR8518360	FUSCC_validation	1	Adjuvant	54	NA	NA	2.5	0	NA	NA	5.875	0	NA	NA	1	1	953613	NA	15.999999999999998	14.672064691274734	NA
SRR8518215	FUSCC_validation	1	Adjuvant	55	NA	NA	1.8	4	NA	NA	2.891666666666667	0	NA	NA	1	1	1118568	NA	86.84445066275939	99.17455391106313	NA
SRR8518359	FUSCC_validation	0	Adjuvant	55	NA	NA	1.8	4	NA	NA	2.891666666666667	0	NA	NA	0	NA	646732	NA	14.765760106200775	6.327412774320716	NA
SRR8518127	FUSCC_validation	1	Adjuvant	56	NA	NA	2	0	NA	NA	3.3833333333333333	0	NA	NA	1	1	1122349	NA	78.6227543108397	92.19029746943059	NA
SRR8518191	FUSCC_validation	1	Adjuvant	46	NA	NA	1.6	0	NA	NA	5.083333333333333	0	NA	NA	1	1	1054609	NA	59.94742608697401	60.93853943072866	NA
SRR8518190	FUSCC_validation	1	Adjuvant	58	NA	NA	2.5	0	NA	NA	7.891666666666667	0	NA	NA	1	1	1185317	NA	108.85640145841118	149.86656594623443	NA
SRR8518189	FUSCC_validation	1	Adjuvant	45	NA	NA	1.2	1	NA	NA	6.783333333333334	0	NA	NA	0	0	745738	NA	31.642420506168417	45.30207917209237	NA
SRR8518188	FUSCC_validation	1	Adjuvant	44	NA	NA	2.5	1	NA	NA	3.7916666666666665	0	NA	NA	1	1	1081158	NA	92.0044846961222	98.56013480565001	NA
SRR8518146	FUSCC_validation	1	Adjuvant	54	NA	NA	5	1	NA	NA	4.7749999999999995	0	NA	NA	0	0	740664	NA	22.37562677319931	21.0	NA
SRR8518181	FUSCC_validation	1	Adjuvant	66	NA	NA	1.8	2	NA	NA	2.4583333333333335	0	NA	NA	0	0	817622	NA	15.999999999999998	15.825549836003061	NA
SRR8518336	FUSCC_validation	0	Adjuvant	66	NA	NA	1.8	2	NA	NA	2.4583333333333335	0	NA	NA	0	0	666694	NA	2.0	7.715195845677654	NA
SRR8613808	FUSCC_validation	1	Adjuvant	36	NA	NA	4	NA	NA	NA	4.908333333333333	0	NA	NA	0	0	813000	NA	6.0	3.7892914162759954	NA
SRR8518314	FUSCC_validation	1	Adjuvant	72	NA	NA	5	0	NA	NA	1.8	1	NA	NA	1	0	919060	NA	36.34960345180585	51.86226312270524	NA
SRR8518125	FUSCC_validation	1	Adjuvant	76	NA	NA	2	0	NA	NA	4.966666666666667	0	NA	NA	0	0	734331	NA	20.38800790446581	17.78256186623099	NA
SRR8518124	FUSCC_validation	1	Adjuvant	73	NA	NA	2.5	0	NA	NA	4.258333333333334	0	NA	NA	1	1	1052701	NA	71.52798790254066	91.2905443098706	NA
SRR8518210	FUSCC_validation	1	Adjuvant	35	NA	NA	2.5	0	NA	NA	3.908333333333333	0	NA	NA	0	0	641375	NA	4.0	5.742347492053464	NA
SRR8518370	FUSCC_validation	0	Adjuvant	35	NA	NA	2.5	0	NA	NA	3.908333333333333	0	NA	NA	0	0	741542	NA	8.70550563296124	11.685062651542045	NA
SRR8518173	FUSCC_validation	1	Adjuvant	41	NA	NA	2.5	0	NA	NA	7.991666666666667	0	NA	NA	0	0	833221	NA	15.999999999999998	10.657771216109223	NA
SRR8518174	FUSCC_validation	1	Adjuvant	59	NA	NA	2.2000000000000002	0	NA	NA	7.958333333333333	0	NA	NA	0	0	920216	NA	47.73504976775613	46.0	NA
SRR8613782	FUSCC_validation	1	Adjuvant	55	NA	NA	2.2000000000000002	0	NA	NA	6.133333333333333	0	NA	NA	0	0	760277	NA	7.53693041596068	8.48528137423857	NA
SRR8518171	FUSCC_validation	1	Adjuvant	80	NA	NA	7	0	NA	NA	2.0166666666666666	0	NA	NA	0	0	822503	NA	7.999999999999998	9.999999999999998	NA
SRR8518179	FUSCC_validation	1	Adjuvant	64	NA	NA	2.2000000000000002	0	NA	NA	3.1166666666666667	0	NA	NA	0	0	794081	NA	9.999999999999998	9.697503804956236	NA
SRR8518334	FUSCC_validation	0	Adjuvant	64	NA	NA	2.2000000000000002	0	NA	NA	3.1166666666666667	0	NA	NA	0	0	788164	NA	6.0	4.999999999999999	NA
SRR8518172	FUSCC_validation	1	Adjuvant	63	NA	NA	1.5	0	NA	NA	5.933333333333334	0	NA	NA	0	0	769116	NA	7.715195845677654	4.999999999999999	NA
SRR8518169	FUSCC_validation	1	Adjuvant	57	NA	NA	2.5	0	NA	NA	3.25	0	NA	NA	0	0	833303	NA	18.000000000000004	19.999999999999996	NA
SRR8518214	FUSCC_validation	1	Adjuvant	54	NA	NA	1.5	0	NA	NA	3.1333333333333333	0	NA	NA	1	0	959228	NA	30.97550520044235	47.570960153238744	NA
SRR8613783	FUSCC_validation	1	Adjuvant	46	NA	NA	4	0	NA	NA	1.6333333333333335	1	NA	NA	0	0	814693	NA	13.569234137542384	10.698836046847566	NA
SRR8518170	FUSCC_validation	1	Adjuvant	46	NA	NA	2.5	4	NA	NA	0.7166666666666667	1	NA	NA	0	0	774562	NA	15.668723895994713	9.000000000000002	NA
SRR8518167	FUSCC_validation	1	Adjuvant	49	NA	NA	2	15	NA	NA	4.091666666666667	0	NA	NA	1	1	1058532	NA	53.55967717803294	56.94571806428405	NA
SRR8518168	FUSCC_validation	1	Adjuvant	52	NA	NA	2.1	2	NA	NA	4.983333333333333	0	NA	NA	1	1	913767	NA	38.637453156993836	44.7512535463986	NA
SRR8518277	FUSCC_validation	1	Adjuvant	45	NA	NA	1.3	0	NA	NA	5.7250000000000005	0	NA	NA	0	0	921298	NA	21.16863280906318	16.26236515865542	NA
SRR8518166	FUSCC_validation	1	Adjuvant	52	NA	NA	2.5	0	NA	NA	3.016666666666667	0	NA	NA	1	1	1160579	NA	91.06820193245105	115.44103347087754	NA
SRR8518330	FUSCC_validation	1	Adjuvant	56	NA	NA	2.2000000000000002	0	NA	NA	2.6750000000000003	0	NA	NA	1	1	956164	NA	39.117982320223696	30.340690166339	NA
SRR8518180	FUSCC_validation	1	Adjuvant	51	NA	NA	2.5	1	NA	NA	2.658333333333333	0	NA	NA	1	1	1038202	NA	56.29743560220427	67.93307020514524	NA
SRR8518333	FUSCC_validation	0	Adjuvant	51	NA	NA	2.5	1	NA	NA	2.658333333333333	0	NA	NA	0	NA	669045	NA	14.003966168337609	18.402644982465105	NA
SRR8518329	FUSCC_validation	1	Adjuvant	36	NA	NA	3	0	NA	NA	5.758333333333333	0	NA	NA	0	0	768259	NA	7.999999999999998	6.727171322029715	NA
SRR8518162	FUSCC_validation	1	Adjuvant	69	NA	NA	1.5	0	NA	NA	2.8000000000000003	0	NA	NA	1	1	997006	NA	22.917807354067563	31.714244705039558	NA
SRR8518243	FUSCC_validation	1	Adjuvant	58	NA	NA	2.5	0	NA	NA	4.841666666666667	0	NA	NA	0	0	751963	NA	9.000000000000002	10.401960023958639	NA
SRR8518244	FUSCC_validation	1	Adjuvant	53	NA	NA	2	1	NA	NA	5.666666666666667	0	NA	NA	1	1	1087186	NA	50.78950525269612	42.02358022542242	NA
SRR8518208	FUSCC_validation	1	Adjuvant	62	NA	NA	2.1	0	NA	NA	4.925	0	NA	NA	1	1	1034359	NA	46.65225098439606	54.193252627773866	NA
SRR8518233	FUSCC_validation	1	Adjuvant	45	NA	NA	3	0	NA	NA	0.8166666666666668	0	NA	NA	1	1	989651	NA	29.87178592066552	37.34032863486342	NA
SRR8518209	FUSCC_validation	1	Adjuvant	58	NA	NA	3	0	NA	NA	7.358333333333333	0	NA	NA	0	0	806444	NA	13.0	16.80310696764298	NA
SRR8518177	FUSCC_validation	1	Adjuvant	51	NA	NA	1.5	0	NA	NA	2.6666666666666665	0	NA	NA	0	0	803604	NA	14.000000000000004	10.503129936189445	NA
SRR8518371	FUSCC_validation	0	Adjuvant	51	NA	NA	1.5	0	NA	NA	2.6666666666666665	0	NA	NA	0	NA	656491	NA	11.48469498410693	11.48469498410693	NA
SRR8518129	FUSCC_validation	1	Adjuvant	50	NA	NA	1.8	0	NA	NA	3.408333333333333	0	NA	NA	1	1	1000475	NA	79.26019265599129	91.45113618446099	NA
SRR8518122	FUSCC_validation	1	Adjuvant	54	NA	NA	3	1	NA	NA	1.6333333333333335	0	NA	NA	0	0	857507	NA	14.000000000000004	25.24424065685334	NA
SRR8613784	FUSCC_validation	1	Adjuvant	47	NA	NA	2.7	1	NA	NA	4.091666666666667	0	NA	NA	1	0	873841	NA	35.18386791500787	26.96574350062711	NA
SRR8613785	FUSCC_validation	1	Adjuvant	42	NA	NA	2.5	0	NA	NA	5.8	0	NA	NA	0	0	730340	NA	5.742347492053464	18.000000000000004	NA
SRR8518126	FUSCC_validation	1	Adjuvant	70	NA	NA	3	0	NA	NA	2.4833333333333334	0	NA	NA	0	0	822016	NA	31.850346210249118	52.09459720468698	NA
SRR8518382	FUSCC_validation	0	Adjuvant	61	NA	NA	2	0	NA	NA	3.283333333333333	0	NA	NA	1	1	967410	NA	47.302882336279794	54.6307239549441	NA
SRR8518239	FUSCC_validation	1	Adjuvant	63	NA	NA	2.7	0	NA	NA	4.55	0	NA	NA	0	0	734650	NA	6.0	2.0	NA
SRR8518240	FUSCC_validation	1	Adjuvant	42	NA	NA	1.5	0	NA	NA	2.5833333333333335	0	NA	NA	0	0	586102	NA	1.0	2.0	NA
SRR8518258	FUSCC_validation	1	Adjuvant	46	NA	NA	4.5	0	NA	NA	1.75	1	NA	NA	0	0	849145	NA	30.400800954665158	33.63585661014858	NA
SRR8518164	FUSCC_validation	1	Adjuvant	44	NA	NA	4.5	1	NA	NA	4.516666666666667	0	NA	NA	1	0	932128	NA	20.026746939740555	18.000000000000004	NA
SRR8518260	FUSCC_validation	1	Adjuvant	44	NA	NA	12	0	NA	NA	0.049999999999999996	0	NA	NA	0	0	516511	NA	1.0	1.0	NA
SRR8518185	FUSCC_validation	1	Adjuvant	52	NA	NA	2	0	NA	NA	3.7083333333333335	0	NA	NA	1	1	1095101	NA	45.11790714763175	54.32073179303896	NA
SRR8518387	FUSCC_validation	1	Adjuvant	38	NA	NA	1.5	0	NA	NA	0.041666666666666664	0	NA	NA	1	1	1168566	NA	142.590194932812	182.71928770744023	NA
SRR8518408	FUSCC_validation	0	Adjuvant	38	NA	NA	1.5	0	NA	NA	0.041666666666666664	0	NA	NA	0	NA	635041	NA	4.0	7.999999999999998	NA
SRR8613786	FUSCC_validation	1	Adjuvant	64	NA	NA	3.5	1	NA	NA	5.216666666666667	0	NA	NA	0	0	755897	NA	7.236983800357895	12.585238830237447	NA
SRR8518364	FUSCC_validation	0	Adjuvant	53	NA	NA	2.2000000000000002	0	NA	NA	3.6999999999999997	0	NA	NA	0	NA	743911	NA	6.6138052152401965	14.672064691274734	NA
SRR8518390	FUSCC_validation	1	Adjuvant	53	NA	NA	2.2000000000000002	0	NA	NA	3.6999999999999997	0	NA	NA	1	0	945045	NA	75.17384498080804	69.14806101490225	NA
SRR8613787	FUSCC_validation	1	Adjuvant	50	NA	NA	1.4	4	NA	NA	5.191666666666666	0	NA	NA	1	1	1168214	NA	148.01898922614433	159.64715721557258	NA
SRR8518216	FUSCC_validation	1	Adjuvant	49	NA	NA	1.5	0	NA	NA	2.9333333333333336	0	NA	NA	1	1	1088883	NA	60.95896096028104	83.62006988718427	NA
SRR8518373	FUSCC_validation	0	Adjuvant	49	NA	NA	1.5	0	NA	NA	2.9333333333333336	0	NA	NA	0	NA	647325	NA	8.70550563296124	11.31370849898476	NA
SRR8518350	FUSCC_validation	1	Adjuvant	55	NA	NA	3	0	NA	NA	3.0500000000000003	0	NA	NA	1	1	1057020	NA	37.04509276341958	57.30383617050747	NA
SRR8518232	FUSCC_validation	1	Adjuvant	69	NA	NA	4.5	1	NA	NA	0.7166666666666667	0	NA	NA	1	0	860034	NA	23.524437518046092	22.342638755681026	NA
SRR8518266	FUSCC_validation	1	Adjuvant	66	NA	NA	2.5	0	NA	NA	2.35	0	NA	NA	1	1	1037475	NA	101.89404499404968	98.56013480565001	NA
SRR8518265	FUSCC_validation	1	Adjuvant	43	NA	NA	2.7	0	NA	NA	1.9416666666666667	0	NA	NA	1	1	933905	NA	35.47568016294747	36.49021256417853	NA
SRR8518262	FUSCC_validation	1	Adjuvant	50	NA	NA	3	0	NA	NA	3.016666666666667	0	NA	NA	0	0	716676	NA	7.53693041596068	15.264813304770765	NA
SRR8613788	FUSCC_validation	1	Adjuvant	39	NA	NA	2.8	6	NA	NA	1.0666666666666667	1	NA	NA	1	1	1009953	NA	33.64237614961336	57.83380302936675	NA
SRR8518218	FUSCC_validation	0	Adjuvant	41	NA	NA	3	0	NA	NA	4.0249999999999995	0	NA	NA	0	0	606780	NA	7.999999999999998	7.999999999999998	NA
SRR8518399	FUSCC_validation	1	Adjuvant	41	NA	NA	3	0	NA	NA	4.0249999999999995	0	NA	NA	0	0	745706	NA	7.999999999999998	9.999999999999998	NA
SRR8518393	FUSCC_validation	1	Adjuvant	47	NA	NA	2	18	NA	NA	1.6333333333333335	1	NA	NA	1	1	1110201	NA	116.55423857079955	133.83444631562517	NA
SRR8518394	FUSCC_validation	0	Adjuvant	47	NA	NA	2	18	NA	NA	1.6333333333333335	1	NA	NA	0	NA	701023	NA	4.0	4.999999999999999	NA
SRR8518362	FUSCC_validation	1	Adjuvant	46	NA	NA	4	0	NA	NA	4.983333333333333	0	NA	NA	1	1	1046727	NA	39.5654881457337	45.47079881044254	NA
SRR8518138	FUSCC_validation	1	Adjuvant	46	NA	NA	2.5	0	NA	NA	3.158333333333333	0	NA	NA	1	1	1034832	NA	53.22440553268448	39.075142567703885	NA
SRR8518398	FUSCC_validation	1	Adjuvant	58	NA	NA	3.2	1	NA	NA	5.416666666666667	0	NA	NA	0	0	745202	NA	6.0	7.999999999999998	NA
SRR8518395	FUSCC_validation	1	Adjuvant	58	NA	NA	4.2	5	NA	NA	4.05	0	NA	NA	0	0	846320	NA	13.0	20.181513966089152	NA
SRR8518396	FUSCC_validation	1	Adjuvant	66	NA	NA	2.5	0	NA	NA	2.2583333333333333	1	NA	NA	0	0	888163	NA	14.441700501700918	7.1868069665075565	NA
SRR8518365	FUSCC_validation	1	Adjuvant	54	NA	NA	1.5	0	NA	NA	5.75	0	NA	NA	0	0	609176	NA	2.0	2.0	NA
SRR8518388	FUSCC_validation	1	Adjuvant	56	NA	NA	1.2	0	NA	NA	2.8666666666666667	0	NA	NA	1	1	1092464	NA	124.11689908154467	145.20705884671318	NA
SRR8518295	FUSCC_validation	1	Adjuvant	45	NA	NA	2.7	1	NA	NA	3.225	0	NA	NA	0	0	600013	NA	4.762203155904597	3.0000000000000004	NA
SRR8518389	FUSCC_validation	0	Adjuvant	45	NA	NA	2.7	1	NA	NA	3.225	0	NA	NA	0	0	706946	NA	14.672064691274734	11.000000000000002	NA
SRR8518302	FUSCC_validation	1	Adjuvant	48	NA	NA	2.8	2	NA	NA	4.166666666666667	0	NA	NA	0	1	919510	NA	15.668723895994713	15.0	NA
SRR8518349	FUSCC_validation	1	Adjuvant	37	NA	NA	4	0	NA	NA	6.983333333333333	0	NA	NA	1	1	1004586	NA	57.62986536851812	42.63531685165554	NA
SRR8518427	FUSCC_validation	1	Adjuvant	61	NA	NA	2.2000000000000002	0	NA	NA	5.291666666666667	0	NA	NA	0	0	751778	NA	12.0	12.680131299694697	NA
SRR8518128	FUSCC_validation	0	Adjuvant	43	NA	NA	0.5	1	NA	NA	1.5	1	NA	NA	0	NA	852288	NA	33.06633406810931	27.89568120514484	NA
SRR8518428	FUSCC_validation	1	Adjuvant	62	NA	NA	6	20	NA	NA	4.425	0	NA	NA	0	0	764821	NA	19.195448858288184	17.663071745159726	NA
SRR8518296	FUSCC_validation	0	Adjuvant	49	NA	NA	1.8	0	NA	NA	4.116666666666666	0	NA	NA	1	NA	1180664	NA	195.80841124982737	156.00377674580983	NA
SRR8518425	FUSCC_validation	1	Adjuvant	66	NA	NA	7.5	0	NA	NA	5.958333333333333	0	NA	NA	0	0	930889	NA	22.37562677319931	27.61047802574325	NA
SRR8613789	FUSCC_validation	1	Adjuvant	58	NA	NA	3	1	NA	NA	4.258333333333334	0	NA	NA	1	1	1042165	NA	33.047224082790194	40.6980123451126	NA
SRR8518228	FUSCC_validation	1	Adjuvant	50	NA	NA	1.6	0	NA	NA	2.7916666666666665	0	NA	NA	1	1	1121952	NA	74.18782158376283	72.37469762390563	NA
SRR8518391	FUSCC_validation	1	Adjuvant	49	NA	NA	4	0	NA	NA	4.283333333333333	0	NA	NA	1	0	858493	NA	15.668723895994713	23.399314257129095	NA
SRR8518426	FUSCC_validation	1	Adjuvant	59	NA	NA	2.2000000000000002	3	NA	NA	2.9	1	NA	NA	1	1	1018865	NA	32.62461830219647	44.956275824498	NA
SRR8518431	FUSCC_validation	1	Adjuvant	62	NA	NA	2.5	0	NA	NA	3.9333333333333336	0	NA	NA	0	0	804421	NA	19.65847259152569	19.000000000000004	NA
SRR8518445	FUSCC_validation	1	Adjuvant	34	NA	NA	4	10	NA	NA	0.5166666666666667	1	NA	NA	0	0	822965	NA	7.715195845677654	11.000000000000002	NA
SRR8518429	FUSCC_validation	1	Adjuvant	45	NA	NA	4	0	NA	NA	3.033333333333333	1	NA	NA	1	1	1005523	NA	23.651441168139897	44.7512535463986	NA
SRR8518430	FUSCC_validation	1	Adjuvant	50	NA	NA	2.5	1	NA	NA	2.908333333333333	0	NA	NA	1	1	1051298	NA	51.82240430246408	61.61862119314542	NA
SRR8518423	FUSCC_validation	1	Adjuvant	55	NA	NA	2.5	1	NA	NA	7.116666666666667	0	NA	NA	0	0	889920	NA	25.12557039704043	23.399314257129095	NA
SRR8613780	FUSCC_validation	1	Adjuvant	41	NA	NA	2	0	NA	NA	4.241666666666666	0	NA	NA	0	0	784040	NA	11.03668233261287	11.6067063017583	NA
SRR8518424	FUSCC_validation	1	Adjuvant	48	NA	NA	3.5	1	NA	NA	4.883333333333334	0	NA	NA	0	0	705983	NA	3.7892914162759954	4.762203155904597	NA
SRR8613781	FUSCC_validation	1	Adjuvant	54	NA	NA	2.5	5	NA	NA	5.391666666666667	0	NA	NA	0	0	915952	NA	45.15979368567019	24.790012315392367	NA
SRR8518155	FUSCC_validation	1	Adjuvant	75	NA	NA	3	2	NA	NA	4.833333333333333	0	NA	NA	0	0	741687	NA	1.0	4.0	NA
SRR8518154	FUSCC_validation	1	Adjuvant	56	NA	NA	1.8	0	NA	NA	6.008333333333333	0	NA	NA	1	1	961808	NA	40.776015808931604	46.36105435279447	NA
SRR8613769	FUSCC_validation	1	Adjuvant	55	NA	NA	2	1	NA	NA	3.716666666666667	0	NA	NA	1	1	1041727	NA	36.2762927628652	46.44765057119408	NA
SRR8518157	FUSCC_validation	1	Adjuvant	52	NA	NA	2.5	0	NA	NA	5.808333333333334	0	NA	NA	0	0	720376	NA	7.000000000000001	7.715195845677654	NA
SRR8518178	FUSCC_validation	1	Adjuvant	61	NA	NA	1.8	12	NA	NA	0.4916666666666667	1	NA	NA	1	1	1019957	NA	39.2139708777864	45.11790714763175	NA
SRR8518402	FUSCC_validation	0	Adjuvant	61	NA	NA	1.8	12	NA	NA	0.4916666666666667	1	NA	NA	0	NA	620622	NA	4.0	1.0	NA
SRR8518175	FUSCC_validation	1	Adjuvant	36	NA	NA	1	0	NA	NA	3.2916666666666665	0	NA	NA	1	0	924632	NA	26.908685288118864	20.48588530176072	NA
SRR8518234	FUSCC_validation	0	Adjuvant	36	NA	NA	1	0	NA	NA	3.2916666666666665	0	NA	NA	0	NA	686473	NA	8.70550563296124	12.90731054944311	NA
SRR8518454	FUSCC_validation	1	Adjuvant	56	NA	NA	1.5	1	NA	NA	3.091666666666667	0	NA	NA	1	1	1135613	NA	105.99514235380529	142.22254655710242	NA
SRR8518156	FUSCC_validation	1	Adjuvant	50	NA	NA	2.5	0	NA	NA	6.633333333333333	0	NA	NA	1	1	1159768	NA	86.75122327070416	81.77122341954663	NA
SRR8518159	FUSCC_validation	1	Adjuvant	42	NA	NA	2	0	NA	NA	1.9000000000000001	0	NA	NA	1	1	934705	NA	22.83466008507939	26.116516898883727	NA
SRR8613768	FUSCC_validation	1	Adjuvant	65	NA	NA	2	0	NA	NA	3.4416666666666664	0	NA	NA	0	0	643249	NA	4.999999999999999	4.362030930661031	NA
SRR8518235	FUSCC_validation	1	Adjuvant	44	NA	NA	2.5	6	NA	NA	2.5416666666666665	0	NA	NA	1	1	1119175	NA	58.979922592048574	74.92915958330555	NA
SRR8518237	FUSCC_validation	0	Adjuvant	44	NA	NA	2.5	6	NA	NA	2.5416666666666665	0	NA	NA	0	0	667038	NA	4.999999999999999	6.0	NA
SRR8518276	FUSCC_validation	1	Adjuvant	47	NA	NA	3.8	0	NA	NA	2.475	1	NA	NA	1	1	1056771	NA	65.91328337014671	104.28312176127706	NA
SRR8613767	FUSCC_validation	1	Adjuvant	46	NA	NA	3	0	NA	NA	6.058333333333334	0	NA	NA	1	1	947612	NA	32.253080223871265	40.62664935283073	NA
SRR8518250	FUSCC_validation	0	Adjuvant	52	NA	NA	2	0	NA	NA	1.9666666666666668	1	NA	NA	0	NA	655311	NA	5.349418023423783	17.0	NA
SRR8518406	FUSCC_validation	1	Adjuvant	52	NA	NA	2	0	NA	NA	1.9666666666666668	1	NA	NA	1	1	1038322	NA	44.365684860237835	57.15085764646552	NA
SRR8518161	FUSCC_validation	1	Adjuvant	65	NA	NA	5	0	NA	NA	3.1833333333333336	0	NA	NA	0	0	801099	NA	14.003966168337609	19.518769478156205	NA
SRR8518160	FUSCC_validation	1	Adjuvant	57	NA	NA	3	1	NA	NA	4.008333333333334	0	NA	NA	1	1	1018140	NA	80.5889578046646	71.17200181784528	NA
SRR8518381	FUSCC_validation	0	Adjuvant	64	NA	NA	1.8	0	NA	NA	3.5500000000000003	0	NA	NA	0	NA	848793	NA	32.49009585424942	44.53460821459373	NA
SRR8518229	FUSCC_validation	1	Adjuvant	51	NA	NA	2.2999999999999998	2	NA	NA	2.6166666666666667	0	NA	NA	0	0	851264	NA	35.81346128759237	52.71165048219596	NA
SRR8518152	FUSCC_validation	1	Adjuvant	48	NA	NA	4	0	NA	NA	0.3833333333333333	0	NA	NA	0	0	815039	NA	12.680131299694697	15.668723895994713	NA
SRR8518151	FUSCC_validation	1	Adjuvant	44	NA	NA	2	1	NA	NA	4.541666666666667	0	NA	NA	1	1	1147754	NA	116.26548891732824	127.5861535772155	NA
SRR8518392	FUSCC_validation	1	Adjuvant	35	NA	NA	1.5	0	NA	NA	3.6916666666666664	0	NA	NA	0	0	850158	NA	27.0	28.6452481173125	NA
SRR8518251	FUSCC_validation	0	Adjuvant	43	NA	NA	2.5	0	NA	NA	3.733333333333333	0	NA	NA	0	0	654409	NA	3.7892914162759954	3.7892914162759954	NA
SRR8518405	FUSCC_validation	1	Adjuvant	43	NA	NA	2.5	0	NA	NA	3.733333333333333	0	NA	NA	1	1	1042016	NA	40.91069149489426	67.43890387196164	NA
SRR8518369	FUSCC_validation	1	Adjuvant	26	NA	NA	3.5	0	NA	NA	1.0416666666666667	1	NA	NA	0	0	866026	NA	23.203752501510678	18.32595493367723	NA
SRR8518368	FUSCC_validation	1	Adjuvant	64	NA	NA	3	0	NA	NA	3.533333333333333	0	NA	NA	1	1	1119027	NA	78.10174629546717	87.38267260439092	NA
SRR8613766	FUSCC_validation	1	Adjuvant	45	NA	NA	3.2	0	NA	NA	4.783333333333333	0	NA	NA	1	0	892420	NA	14.90629681429284	15.12747225761077	NA
SRR8613765	FUSCC_validation	1	Adjuvant	43	NA	NA	2	0	NA	NA	4.008333333333334	0	NA	NA	1	1	1030987	NA	50.62620280466475	78.79734600725263	NA
SRR8613764	FUSCC_validation	1	Adjuvant	69	NA	NA	2	16	NA	NA	0.7166666666666667	1	NA	NA	1	1	968408	NA	9.410949235907095	13.294019142475443	NA
SRR8613763	FUSCC_validation	1	Adjuvant	50	NA	NA	1.5	0	NA	NA	0	0	NA	NA	1	1	1075484	NA	80.1380503689554	90.34074700740472	NA
SRR8613762	FUSCC_validation	0	Adjuvant	50	NA	NA	1.1000000000000001	0	NA	NA	4.233333333333333	0	NA	NA	1	NA	1004690	NA	31.093970358612598	47.00098915377383	NA
SRR8613761	FUSCC_validation	1	Adjuvant	70	NA	NA	3	0	NA	NA	5.333333333333333	0	NA	NA	0	0	859869	NA	12.337686603263522	17.591933957503933	NA
SRR8613760	FUSCC_validation	1	Adjuvant	45	NA	NA	2.5	0	NA	NA	4.291666666666667	0	NA	NA	0	0	809674	NA	9.000000000000002	17.202387342567807	NA
SRR8613774	FUSCC_validation	1	Adjuvant	43	NA	NA	2.2000000000000002	0	NA	NA	4.191666666666666	0	NA	NA	1	1	1179115	NA	96.3591051126422	130.72046711376004	NA
SRR8613775	FUSCC_validation	1	Adjuvant	48	NA	NA	1.9	0	NA	NA	2.8666666666666667	1	NA	NA	0	0	656534	NA	7.55952629936924	5.656854249492379	NA
SRR8613772	FUSCC_validation	1	Adjuvant	43	NA	NA	4	22	NA	NA	4.0249999999999995	0	NA	NA	0	0	808231	NA	25.935667513114673	33.689834526326	NA
SRR8613773	FUSCC_validation	1	Adjuvant	44	NA	NA	2.5	28	NA	NA	3.6666666666666665	0	NA	NA	1	1	1097228	NA	68.95872699491719	87.62195661551614	NA
SRR8613778	FUSCC_validation	1	Adjuvant	42	NA	NA	2.5	18	NA	NA	0.375	1	NA	NA	0	0	842011	NA	14.998269171212929	23.26743737602934	NA
SRR8613779	FUSCC_validation	1	Adjuvant	69	NA	NA	1.5	0	NA	NA	1.4583333333333333	1	NA	NA	0	0	752387	NA	10.374716437208079	13.195079107728946	NA
SRR8613776	FUSCC_validation	1	Adjuvant	59	NA	NA	1.5	0	NA	NA	4.641666666666667	0	NA	NA	1	1	933563	NA	22.155480535303575	37.12256136784177	NA
SRR8613777	FUSCC_validation	0	Adjuvant	62	NA	NA	2.2999999999999998	0	NA	NA	0.5333333333333333	0	NA	NA	0	NA	805192	NA	25.43799089220318	38.62975536967134	NA
SRR8613770	FUSCC_validation	1	Adjuvant	49	NA	NA	3.2	2	NA	NA	5.2749999999999995	0	NA	NA	0	0	840760	NA	9.440748564743114	11.486983549970352	NA
SRR8613771	FUSCC_validation	1	Adjuvant	55	NA	NA	2.7	0	NA	NA	0.9583333333333334	1	NA	NA	0	0	603406	NA	1.0	1.0	NA
SRR8613753	FUSCC_validation	1	Adjuvant	61	NA	NA	2.5	4	NA	NA	4	0	NA	NA	0	0	756101	NA	12.680131299694697	8.911319467025024	NA
SRR8613752	FUSCC_validation	1	Adjuvant	50	NA	NA	1	0	NA	NA	4.55	0	NA	NA	0	0	628363	NA	2.82842712474619	10.009038104159249	NA
SRR8613755	FUSCC_validation	1	Adjuvant	70	NA	NA	1.2	1	NA	NA	5.25	0	NA	NA	0	0	775434	NA	9.371288779058347	12.207268193080388	NA
SRR8613754	FUSCC_validation	1	Adjuvant	58	NA	NA	2	0	NA	NA	3.9166666666666665	0	NA	NA	0	0	715602	NA	4.710650674213246	17.015520132719516	NA
SRR8613757	FUSCC_validation	1	Adjuvant	44	NA	NA	2.8	1	NA	NA	4.208333333333333	0	NA	NA	0	0	925723	NA	29.029075814997707	46.289233778342215	NA
SRR8613756	FUSCC_validation	1	Adjuvant	62	NA	NA	3.5	0	NA	NA	4.075	0	NA	NA	0	0	544454	NA	1.0	2.6004900059896596	NA
SRR8613759	FUSCC_validation	1	Adjuvant	55	NA	NA	0.8	0	NA	NA	3.9499999999999997	0	NA	NA	0	0	877732	NA	16.4401171216738	36.53331368437943	NA
SRR8613758	FUSCC_validation	1	Adjuvant	66	NA	NA	2.5	3	NA	NA	2.6416666666666666	0	NA	NA	0	0	620142	NA	3.0000000000000004	1.0	NA
SRR8613751	FUSCC_validation	1	Adjuvant	50	NA	NA	3	18	NA	NA	1.25	1	NA	NA	0	0	697423	NA	4.0	4.0	NA
SRR8613750	FUSCC_validation	1	Adjuvant	38	NA	NA	3	0	NA	NA	4.0249999999999995	0	NA	NA	1	1	1013965	NA	43.03290083850085	65.52677802712846	NA
SRR8613736	FUSCC_validation	1	Adjuvant	54	NA	NA	2.5	0	NA	NA	4.291666666666667	0	NA	NA	0	0	682447	NA	5.4989185479944105	7.077228569553943	NA
SRR8613737	FUSCC_validation	1	Adjuvant	68	NA	NA	3.5	0	NA	NA	6.325	0	NA	NA	0	0	889148	NA	33.88570485892165	34.14973084473962	NA
SRR8613738	FUSCC_validation	1	Adjuvant	56	NA	NA	3	1	NA	NA	4.208333333333333	0	NA	NA	1	1	1125028	NA	54.48810700573943	75.63154117249417	NA
SRR8613739	FUSCC_validation	1	Adjuvant	49	NA	NA	2	6	NA	NA	3.6999999999999997	0	NA	NA	1	1	1063664	NA	42.926486486953884	57.714728920586346	NA
SRR8613732	FUSCC_validation	0	Adjuvant	64	NA	NA	4.5	0	NA	NA	2.275	0	NA	NA	0	NA	748684	NA	6.335826173017547	9.44940787421155	NA
SRR8613733	FUSCC_validation	1	Adjuvant	47	NA	NA	3	0	NA	NA	2.9166666666666665	0	NA	NA	0	0	888772	NA	19.869724993175744	21.768768544021857	NA
SRR8613734	FUSCC_validation	1	Adjuvant	35	NA	NA	0.5	5	NA	NA	4.633333333333334	0	NA	NA	1	1	1184658	NA	142.17295657292559	159.32435314697526	NA
SRR8613735	FUSCC_validation	1	Adjuvant	35	NA	NA	2	0	NA	NA	4.566666666666666	0	NA	NA	0	0	811539	NA	9.440748564743114	11.896219369500566	NA
SRR8613730	FUSCC_validation	1	Adjuvant	52	NA	NA	2	0	NA	NA	4.2250000000000005	0	NA	NA	1	0	911698	NA	36.75839571165695	52.30025618071594	NA
SRR8613731	FUSCC_validation	1	Adjuvant	54	NA	NA	3	0	NA	NA	4.05	0	NA	NA	0	0	836019	NA	17.92444060019784	12.499308615878418	NA
SRR8518363	FUSCC_validation	0	Adjuvant	38	NA	NA	2.2999999999999998	0	NA	NA	3.216666666666667	0	NA	NA	0	NA	655953	NA	9.000000000000002	6.727171322029715	NA
SRR8518404	FUSCC_validation	1	Adjuvant	38	NA	NA	2.2999999999999998	0	NA	NA	3.216666666666667	0	NA	NA	0	0	803613	NA	15.073860831921362	15.264813304770765	NA
SRR8518249	FUSCC_validation	0	Adjuvant	54	NA	NA	4.5	0	NA	NA	3.0833333333333335	0	NA	NA	0	NA	618259	NA	4.762203155904597	7.999999999999998	NA
SRR8518403	FUSCC_validation	1	Adjuvant	54	NA	NA	4.5	0	NA	NA	3.0833333333333335	0	NA	NA	0	0	800456	NA	20.38800790446581	27.89568120514484	NA
SRR8518367	FUSCC_validation	1	Adjuvant	43	NA	NA	3	2	NA	NA	5.958333333333333	0	NA	NA	1	1	1140604	NA	83.16640109485559	96.7700583262863	NA
SRR8518411	FUSCC_validation	1	Adjuvant	32	NA	NA	2.5	0	NA	NA	3.5666666666666664	0	NA	NA	0	0	672770	NA	2.0	3.7892914162759954	NA
SRR8613713	FUSCC_validation	1	Adjuvant	57	NA	NA	1.8	0	NA	NA	3.5583333333333336	0	NA	NA	1	1	1016162	NA	38.86982978155984	64.75676365522843	NA
SRR8613712	FUSCC_validation	1	Adjuvant	50	NA	NA	3	0	NA	NA	3.775	0	NA	NA	1	1	1146728	NA	78.31863228047315	100.31751921866758	NA
SRR8613711	FUSCC_validation	1	Adjuvant	69	NA	NA	3	2	NA	NA	6.691666666666666	0	NA	NA	1	1	915866	NA	13.454342644059432	18.615974200860283	NA
SRR8613710	FUSCC_validation	1	Adjuvant	61	NA	NA	3	2	NA	NA	6.616666666666667	0	NA	NA	0	0	723760	NA	15.676951032694966	17.189613354895613	NA
SRR8613717	FUSCC_validation	1	Adjuvant	64	NA	NA	2.5	0	NA	NA	1.9916666666666665	0	NA	NA	1	0	951937	NA	37.2126209502348	32.89184084712652	NA
SRR8613716	FUSCC_validation	1	Adjuvant	55	NA	NA	2.6	2	NA	NA	4.0249999999999995	0	NA	NA	0	0	802524	NA	12.468568442141812	12.263922380500349	NA
SRR8613715	FUSCC_validation	1	Adjuvant	33	NA	NA	0.8	0	NA	NA	5.658333333333334	0	NA	NA	1	1	931017	NA	29.058782320671806	21.171043059858494	NA
SRR8613714	FUSCC_validation	0	Adjuvant	49	NA	NA	3	0	NA	NA	5.375	0	NA	NA	0	NA	732295	NA	14.218937656239564	12.439375795536929	NA
SRR8613719	FUSCC_validation	1	Adjuvant	52	NA	NA	1.7	4	NA	NA	4.9750000000000005	0	NA	NA	1	1	1016909	NA	57.59073980268383	58.124238411852204	NA
SRR8613718	FUSCC_validation	1	Adjuvant	45	NA	NA	1	0	NA	NA	4.916666666666667	0	NA	NA	0	0	859514	NA	25.080782596042816	34.15683017531453	NA
SRR8613728	FUSCC_validation	0	Adjuvant	65	NA	NA	2.5	0	NA	NA	4.925	0	NA	NA	1	NA	913207	NA	29.25302514179566	29.752633658780116	NA
SRR8613729	FUSCC_validation	1	Adjuvant	59	NA	NA	3	13	NA	NA	3.8249999999999997	0	NA	NA	0	1	881730	NA	8.54923454974006	12.522401380590829	NA
SRR8613726	FUSCC_validation	0	Adjuvant	56	NA	NA	1.5	0	NA	NA	4.941666666666666	0	NA	NA	0	NA	815786	NA	7.578582832551992	16.604574572880775	NA
SRR8613727	FUSCC_validation	1	Adjuvant	47	NA	NA	3	0	NA	NA	4.325	0	NA	NA	0	0	932214	NA	46.130290437746126	48.909561072213386	NA
SRR8613724	FUSCC_validation	1	Adjuvant	57	NA	NA	2	0	NA	NA	4.616666666666666	0	NA	NA	0	0	719676	NA	1.0	7.53693041596068	NA
SRR8613725	FUSCC_validation	1	Adjuvant	42	NA	NA	2	0	NA	NA	4.3500000000000005	0	NA	NA	0	0	751141	NA	7.192230933248643	8.474182444262006	NA
SRR8613722	FUSCC_validation	1	Adjuvant	33	NA	NA	1.5	2	NA	NA	3.9499999999999997	0	NA	NA	1	0	816231	NA	9.491487729532077	11.58526404981365	NA
SRR8613723	FUSCC_validation	1	Adjuvant	61	NA	NA	1.5	2	NA	NA	3.8833333333333333	0	NA	NA	1	0	981258	NA	36.45158434856747	52.4583604663697	NA
SRR8613720	FUSCC_validation	1	Adjuvant	62	NA	NA	3.2	2	NA	NA	4.091666666666667	0	NA	NA	0	0	692830	NA	13.776941324203356	9.125465128398085	NA
SRR8613721	FUSCC_validation	1	Adjuvant	52	NA	NA	0.8	0	NA	NA	3.108333333333333	0	NA	NA	1	0	881793	NA	20.04052960518648	15.672631412349764	NA
SRR8613707	FUSCC_validation	1	Adjuvant	57	NA	NA	2	0	NA	NA	3.8166666666666664	0	NA	NA	0	0	753931	NA	6.678722918034117	18.57204803355061	NA
SRR8613706	FUSCC_validation	1	Adjuvant	73	NA	NA	2.6	3	NA	NA	6.008333333333333	0	NA	NA	1	1	1032494	NA	44.27922369096414	36.008747875151926	NA
SRR8613709	FUSCC_validation	1	Adjuvant	56	NA	NA	3	0	NA	NA	5.441666666666666	0	NA	NA	1	1	1013835	NA	50.080812797774385	61.78994121221575	NA
SRR8613708	FUSCC_validation	1	Adjuvant	41	NA	NA	3	14	NA	NA	2.766666666666667	1	NA	NA	0	0	860691	NA	21.498695520679142	30.00926597712143	NA
SRR8613703	FUSCC_validation	1	Adjuvant	49	NA	NA	2.5	0	NA	NA	3.8166666666666664	0	NA	NA	0	0	678281	NA	8.995781973943092	9.440748564743114	NA
SRR8613702	FUSCC_validation	1	Adjuvant	58	NA	NA	2.7	0	NA	NA	4.783333333333333	0	NA	NA	0	0	809040	NA	7.236983800357895	9.758297632490864	NA
SRR8613705	FUSCC_validation	0	Adjuvant	57	NA	NA	NA	0	NA	NA	4.8999999999999995	0	NA	NA	0	NA	878025	NA	26.94923053275031	32.237097954706265	NA
SRR8613704	FUSCC_validation	1	Adjuvant	56	NA	NA	2.7	0	NA	NA	4.516666666666667	0	NA	NA	1	1	1051219	NA	43.57094055046072	49.85515036815337	NA
SRR8613701	FUSCC_validation	0	Adjuvant	51	NA	NA	2.5	0	NA	NA	4.833333333333333	0	NA	NA	0	NA	849086	NA	16.21739924725703	31.261727270065442	NA
SRR8613700	FUSCC_validation	0	Adjuvant	49	NA	NA	1	0	NA	NA	4.825	0	NA	NA	1	NA	1122541	NA	81.60356899131871	93.53890852301717	NA
SRR8613794	FUSCC_validation	1	Adjuvant	53	NA	NA	3.5	27	NA	NA	1.7083333333333333	1	NA	NA	1	0	941877	NA	29.153588361123695	45.983267030334886	NA
SRR8613795	FUSCC_validation	1	Adjuvant	29	NA	NA	5.5	0	NA	NA	4.425	0	NA	NA	0	0	768232	NA	7.192230933248643	7.53693041596068	NA
SRR8613796	FUSCC_validation	0	Adjuvant	65	NA	NA	2.5	0	NA	NA	4.575	0	NA	NA	0	NA	738966	NA	5.326132932007099	9.603788989580172	NA
SRR8613797	FUSCC_validation	1	Adjuvant	49	NA	NA	2	0	NA	NA	3.1333333333333333	0	NA	NA	1	1	1071593	NA	60.22928782077457	92.60011074805202	NA
SRR8613790	FUSCC_validation	1	Adjuvant	69	NA	NA	3	16	NA	NA	4	0	NA	NA	0	0	783432	NA	8.54923454974006	21.118453753891842	NA
SRR8613791	FUSCC_validation	1	Adjuvant	57	NA	NA	4.5	0	NA	NA	4.283333333333333	0	NA	NA	0	0	738198	NA	2.0	7.07426254254083	NA
SRR8613792	FUSCC_validation	1	Adjuvant	49	NA	NA	3	0	NA	NA	3.8166666666666664	0	NA	NA	0	0	782915	NA	3.0000000000000004	1.8898815748423097	NA
SRR8613793	FUSCC_validation	0	Adjuvant	58	NA	NA	2.2000000000000002	17	NA	NA	2.3249999999999997	0	NA	NA	0	NA	689626	NA	8.48528137423857	11.685062651542045	NA
SRR8613798	FUSCC_validation	1	Adjuvant	67	NA	NA	2	1	NA	NA	3.158333333333333	1	NA	NA	0	0	736518	NA	11.786631550294151	11.89653442582847	NA
SRR8613799	FUSCC_validation	1	Adjuvant	57	NA	NA	2.5	0	NA	NA	4.066666666666666	0	NA	NA	0	0	759159	NA	2.8717458874925876	7.325390128958805	NA
SRR8613813	FUSCC_validation	1	Adjuvant	58	NA	NA	1.5	0	NA	NA	4.075	0	NA	NA	0	0	899758	NA	24.633210291527824	43.85965017352996	NA
SRR8613812	FUSCC_validation	1	Adjuvant	50	NA	NA	3.3	0	NA	NA	3.8166666666666664	0	NA	NA	0	0	895930	NA	26.269403423642714	24.158456975077417	NA
SRR8613811	FUSCC_validation	1	Adjuvant	27	NA	NA	1.5	1	NA	NA	0.9916666666666667	1	NA	NA	1	0	903101	NA	33.18981996817472	32.72226567303923	NA
SRR8613810	FUSCC_validation	1	Adjuvant	65	NA	NA	2	0	NA	NA	3.5833333333333335	0	NA	NA	0	0	840160	NA	12.833838270706819	7.1868069665075565	NA
SRR8613814	FUSCC_validation	1	Adjuvant	64	NA	NA	2.2000000000000002	3	NA	NA	3.7583333333333333	0	NA	NA	0	0	920303	NA	28.14072052284708	19.29978452775798	NA
TCGA-A1-A0SK-01A	TCGA_validation	1	NA	54	NA	NA	NA	N0	NA	NA	NA	NA	967	1	0	0	3055976	NA	NA	NA	NA
TCGA-A1-A0SP-01A	TCGA_validation	1	NA	40	NA	NA	NA	N0	NA	NA	NA	NA	584	0	0	0	3532685	NA	NA	NA	NA
TCGA-A2-A0SX-01A	TCGA_validation	1	NA	48	NA	NA	NA	N0	NA	NA	NA	NA	1534	0	1	1	3750101	NA	NA	NA	NA
TCGA-A2-A0T0-01A	TCGA_validation	1	NA	59	NA	NA	NA	N+	NA	NA	NA	NA	533	0	0	0	3399476	NA	NA	NA	NA
TCGA-A2-A0T2-01A	TCGA_validation	1	NA	66	NA	NA	NA	N+	NA	NA	NA	NA	255	1	0	0	3408887	NA	NA	NA	NA
TCGA-A2-A0YE-01A	TCGA_validation	1	NA	48	NA	NA	NA	N+	NA	NA	NA	NA	554	0	0	0	3335083	NA	NA	NA	NA
TCGA-A2-A0YM-01A	TCGA_validation	1	NA	67	NA	NA	NA	N0	NA	NA	NA	NA	965	0	0	0	3569324	NA	NA	NA	NA
TCGA-A2-A3XT-01A	TCGA_validation	1	Adjuvant	45	NA	NA	NA	N+	NA	NA	NA	NA	2770	0	0	1	3604014	NA	NA	NA	NA
TCGA-A2-A3XU-01A	TCGA_validation	1	Adjuvant	35	NA	NA	NA	N+	NA	NA	NA	NA	912	1	0	0	3054952	NA	NA	NA	NA
TCGA-A2-A3XX-01A	TCGA_validation	1	NA	49	NA	NA	NA	N0	NA	NA	NA	NA	1439	1	0	0	3533523	NA	NA	NA	NA
TCGA-A7-A26G-01A	TCGA_validation	1	NA	50	NA	NA	NA	N0	NA	NA	NA	NA	722	0	0	0	3607266	NA	NA	NA	NA
TCGA-A7-A4SD-01A	TCGA_validation	1	Adjuvant	52	NA	NA	NA	N0	NA	NA	NA	NA	441	0	0	1	3660444	NA	NA	NA	NA
TCGA-A7-A4SE-01A	TCGA_validation	1	Adjuvant	54	NA	NA	NA	N0	NA	NA	NA	NA	644	0	0	0	3422043	NA	NA	NA	NA
TCGA-A7-A6VV-01A	TCGA_validation	1	Adjuvant	51	NA	NA	NA	N0	NA	NA	NA	NA	313	0	0	0	3471958	NA	NA	NA	NA
TCGA-A7-A6VW-01A	TCGA_validation	1	Adjuvant	48	NA	NA	NA	N0	NA	NA	NA	NA	285	0	0	0	3444779	NA	NA	NA	NA
TCGA-A7-A6VY-01A	TCGA_validation	1	Adjuvant	48	NA	NA	NA	N+	NA	NA	NA	NA	266	0	0	0	3617914	NA	NA	NA	NA
TCGA-AC-A2BK-01A	TCGA_validation	1	NA	78	NA	NA	NA	N+	NA	NA	NA	NA	2222	0	0	0	3205019	NA	NA	NA	NA
TCGA-AC-A6IW-01A	TCGA_validation	1	NA	73	NA	NA	NA	N0	NA	NA	NA	NA	413	0	0	1	3743369	NA	NA	NA	NA
TCGA-AC-A7VC-01A	TCGA_validation	1	NA	56	NA	NA	NA	N0	NA	NA	NA	NA	1	0	0	0	3211397	NA	NA	NA	NA
TCGA-AN-A0XU-01A	TCGA_validation	1	NA	54	NA	NA	NA	N0	NA	NA	NA	NA	10	0	0	0	3498212	NA	NA	NA	NA
TCGA-AO-A124-01A	TCGA_validation	1	NA	38	NA	NA	NA	N0	NA	NA	NA	NA	3506	0	0	0	3394088	NA	NA	NA	NA
TCGA-AO-A128-01A	TCGA_validation	1	NA	61	NA	NA	NA	N0	NA	NA	NA	NA	3248	0	1	1	3883683	NA	NA	NA	NA
TCGA-AO-A1KR-01A	TCGA_validation	1	NA	51	NA	NA	NA	N0	NA	NA	NA	NA	2513	0	0	0	3475318	NA	NA	NA	NA
TCGA-AR-A1AI-01A	TCGA_validation	1	NA	47	NA	NA	NA	N0	NA	NA	NA	NA	3296	0	1	1	3712005	NA	NA	NA	NA
TCGA-AR-A1AQ-01A	TCGA_validation	1	NA	49	NA	NA	NA	N0	NA	NA	NA	NA	3021	0	1	1	3759164	NA	NA	NA	NA
TCGA-AR-A1AR-01A	TCGA_validation	1	NA	50	NA	NA	NA	N+	NA	NA	NA	NA	524	1	0	1	3691014	NA	NA	NA	NA
TCGA-AR-A1AY-01A	TCGA_validation	1	NA	65	NA	NA	NA	N0	NA	NA	NA	NA	1026	0	0	0	3286383	NA	NA	NA	NA
TCGA-AR-A256-01A	TCGA_validation	1	NA	45	NA	NA	NA	N0	NA	NA	NA	NA	2854	1	0	0	3379492	NA	NA	NA	NA
TCGA-AR-A2LH-01A	TCGA_validation	1	NA	55	NA	NA	NA	N+	NA	NA	NA	NA	616	1	0	1	3741119	NA	NA	NA	NA
TCGA-AR-A5QQ-01A	TCGA_validation	1	Adjuvant	68	NA	NA	NA	N+	NA	NA	NA	NA	322	1	0	1	3756108	NA	NA	NA	NA
TCGA-B6-A409-01A	TCGA_validation	1	Adjuvant	44	NA	NA	NA	N+	NA	NA	NA	NA	573	1	0	0	3423510	NA	NA	NA	NA
TCGA-BH-A0B3-01A	TCGA_validation	1	NA	53	NA	NA	NA	N+	NA	NA	NA	NA	1203	0	0	0	3617935	NA	NA	NA	NA
TCGA-BH-A0B9-01A	TCGA_validation	1	NA	44	NA	NA	NA	N0	NA	NA	NA	NA	1572	0	0	1	3687439	NA	NA	NA	NA
TCGA-BH-A0E0-01A	TCGA_validation	1	NA	38	NA	NA	NA	N+	NA	NA	NA	NA	134	0	0	0	3347224	NA	NA	NA	NA
TCGA-BH-A0WA-01A	TCGA_validation	1	NA	82	NA	NA	NA	N0	NA	NA	NA	NA	701	0	0	0	3465054	NA	NA	NA	NA
TCGA-BH-A1EW-01A	TCGA_validation	1	NA	38	NA	NA	NA	N+	NA	NA	NA	NA	1694	1	NA	NA	3590131	NA	NA	NA	NA
TCGA-BH-A1F6-01A	TCGA_validation	1	NA	51	NA	NA	NA	N+	NA	NA	NA	NA	2965	1	0	0	3626239	NA	NA	NA	NA
TCGA-BH-A1FC-01A	TCGA_validation	1	NA	78	NA	NA	NA	N+	NA	NA	NA	NA	3472	1	0	1	3686216	NA	NA	NA	NA
TCGA-C8-A1HJ-01A	TCGA_validation	1	NA	53	NA	NA	NA	NA	NA	NA	NA	NA	5	0	0	0	3467631	NA	NA	NA	NA
TCGA-C8-A26X-01A	TCGA_validation	1	NA	58	NA	NA	NA	NA	NA	NA	NA	NA	376	0	0	1	3724131	NA	NA	NA	NA
TCGA-C8-A26Y-01A	TCGA_validation	1	NA	90	NA	NA	NA	NA	NA	NA	NA	NA	394	0	0	0	3366228	NA	NA	NA	NA
TCGA-C8-A27B-01A	TCGA_validation	1	NA	48	NA	NA	NA	NA	NA	NA	NA	NA	439	0	0	1	3674916	NA	NA	NA	NA
TCGA-C8-A3M7-01A	TCGA_validation	1	NA	60	NA	NA	NA	N0	NA	NA	NA	NA	1034	1	0	0	3440260	NA	NA	NA	NA
TCGA-D8-A1JF-01A	TCGA_validation	1	NA	79	NA	NA	NA	N+	NA	NA	NA	NA	366	0	0	0	3428508	NA	NA	NA	NA
TCGA-D8-A1JG-01B	TCGA_validation	1	NA	62	NA	NA	NA	N0	NA	NA	NA	NA	1612	0	0	1	3644275	NA	NA	NA	NA
TCGA-D8-A1JL-01A	TCGA_validation	1	NA	72	NA	NA	NA	N0	NA	NA	NA	NA	611	0	0	1	3726715	NA	NA	NA	NA
TCGA-D8-A1XK-01A	TCGA_validation	1	NA	55	NA	NA	NA	N+	NA	NA	NA	NA	441	0	0	0	3565752	NA	NA	NA	NA
TCGA-D8-A1XQ-01A	TCGA_validation	1	NA	69	NA	NA	NA	N0	NA	NA	NA	NA	499	0	0	0	3626501	NA	NA	NA	NA
TCGA-D8-A27F-01A	TCGA_validation	1	NA	40	NA	NA	NA	N0	NA	NA	NA	NA	488	0	0	0	3306146	NA	NA	NA	NA
TCGA-D8-A27M-01A	TCGA_validation	1	NA	59	NA	NA	NA	NA	NA	NA	NA	NA	410	0	0	1	3734899	NA	NA	NA	NA
TCGA-E2-A14N-01A	TCGA_validation	1	NA	37	NA	NA	NA	N+	NA	NA	NA	NA	1434	0	0	0	3602724	NA	NA	NA	NA
TCGA-E2-A1AZ-01A	TCGA_validation	1	NA	63	NA	NA	NA	N+	NA	NA	NA	NA	2329	0	0	1	3688257	NA	NA	NA	NA
TCGA-E2-A1L7-01A	TCGA_validation	1	NA	40	NA	NA	NA	N+	NA	NA	NA	NA	1836	0	NA	NA	3665480	NA	NA	NA	NA
TCGA-E2-A1LG-01A	TCGA_validation	1	NA	50	NA	NA	NA	N0	NA	NA	NA	NA	1523	0	0	0	3406151	NA	NA	NA	NA
TCGA-E2-A1LH-01A	TCGA_validation	1	NA	59	NA	NA	NA	N0	NA	NA	NA	NA	3247	0	1	1	3777478	NA	NA	NA	NA
TCGA-E2-A1LI-01A	TCGA_validation	1	NA	57	NA	NA	NA	N0	NA	NA	NA	NA	3121	0	0	0	3573923	NA	NA	NA	NA
TCGA-E2-A1LK-01A	TCGA_validation	1	NA	84	NA	NA	NA	N+	NA	NA	NA	NA	266	1	0	0	3192056	NA	NA	NA	NA
TCGA-E2-A1LL-01A	TCGA_validation	1	NA	73	NA	NA	NA	N+	NA	NA	NA	NA	1309	0	0	0	3280886	NA	NA	NA	NA
TCGA-E2-A573-01A	TCGA_validation	1	Adjuvant	48	NA	NA	NA	N0	NA	NA	NA	NA	1062	0	0	1	3741328	NA	NA	NA	NA
TCGA-E2-A574-01A	TCGA_validation	1	Adjuvant	44	NA	NA	NA	N0	NA	NA	NA	NA	1179	0	0	0	2894710	NA	NA	NA	NA
TCGA-E9-A5FL-01A	TCGA_validation	1	NA	65	NA	NA	NA	N0	NA	NA	NA	NA	24	0	0	0	3339972	NA	NA	NA	NA
TCGA-EW-A1OV-01A	TCGA_validation	1	NA	56	NA	NA	NA	N0	NA	NA	NA	NA	789	0	1	1	3817609	NA	NA	NA	NA
TCGA-EW-A1P1-01A	TCGA_validation	1	NA	68	NA	NA	NA	N+	NA	NA	NA	NA	1210	0	0	0	3598910	NA	NA	NA	NA
TCGA-EW-A1P4-01A	TCGA_validation	1	NA	43	NA	NA	NA	N0	NA	NA	NA	NA	907	0	0	0	3655712	NA	NA	NA	NA
TCGA-EW-A1P7-01A	TCGA_validation	1	NA	59	NA	NA	NA	N0	NA	NA	NA	NA	915	0	1	1	3809946	NA	NA	NA	NA
TCGA-EW-A1P8-01A	TCGA_validation	1	NA	58	NA	NA	NA	N+	NA	NA	NA	NA	239	1	0	0	3531492	NA	NA	NA	NA
TCGA-EW-A1PB-01A	TCGA_validation	1	NA	70	NA	NA	NA	N+	NA	NA	NA	NA	608	0	1	1	3777219	NA	NA	NA	NA
TCGA-EW-A1PH-01A	TCGA_validation	1	NA	52	NA	NA	NA	N+	NA	NA	NA	NA	607	0	0	0	3483544	NA	NA	NA	NA
TCGA-EW-A6SB-01A	TCGA_validation	1	Adjuvant	62	NA	NA	NA	N0	NA	NA	NA	NA	760	0	1	1	3758655	NA	NA	NA	NA
TCGA-GM-A2DB-01A	TCGA_validation	1	NA	62	NA	NA	NA	N0	NA	NA	NA	NA	2406	0	0	0	3569953	NA	NA	NA	NA
TCGA-GM-A2DD-01A	TCGA_validation	1	NA	53	NA	NA	NA	N0	NA	NA	NA	NA	2282	0	0	1	3767542	NA	NA	NA	NA
TCGA-GM-A2DF-01A	TCGA_validation	1	NA	53	NA	NA	NA	N+	NA	NA	NA	NA	2155	0	0	0	3631904	NA	NA	NA	NA
TCGA-GM-A2DH-01A	TCGA_validation	1	NA	58	NA	NA	NA	N0	NA	NA	NA	NA	2193	0	1	1	3715608	NA	NA	NA	NA
TCGA-GM-A2DI-01A	TCGA_validation	1	NA	52	NA	NA	NA	N0	NA	NA	NA	NA	2590	0	NA	NA	3813825	NA	NA	NA	NA
TCGA-GM-A3XL-01A	TCGA_validation	1	Adjuvant	49	NA	NA	NA	N0	NA	NA	NA	NA	2108	0	1	1	3663162	NA	NA	NA	NA
TCGA-HN-A2NL-01A	TCGA_validation	1	NA	56	NA	NA	NA	N0	NA	NA	NA	NA	79	0	0	0	3566811	NA	NA	NA	NA
TCGA-LL-A73Y-01A	TCGA_validation	1	Adjuvant	67	NA	NA	NA	N0	NA	NA	NA	NA	477	0	0	0	3538329	NA	NA	NA	NA
TCGA-LL-A740-01A	TCGA_validation	1	Adjuvant	61	NA	NA	NA	N0	NA	NA	NA	NA	441	0	0	0	3376752	NA	NA	NA	NA
TCGA-OL-A5D6-01A	TCGA_validation	1	Adjuvant	71	NA	NA	NA	NA	NA	NA	NA	NA	1104	1	0	0	3378044	NA	NA	NA	NA
TCGA-OL-A5D7-01A	TCGA_validation	1	Adjuvant	70	NA	NA	NA	NA	NA	NA	NA	NA	1780	0	0	1	3720102	NA	NA	NA	NA
TCGA-OL-A5RW-01A	TCGA_validation	1	Adjuvant	40	NA	NA	NA	N+	NA	NA	NA	NA	1106	0	0	0	3389513	NA	NA	NA	NA
TCGA-OL-A66I-01A	TCGA_validation	1	Adjuvant	36	NA	NA	NA	N0	NA	NA	NA	NA	714	0	1	1	3828141	NA	NA	NA	NA
TCGA-OL-A66P-01A	TCGA_validation	1	Adjuvant	75	NA	NA	NA	NA	NA	NA	NA	NA	428	0	0	1	3779002	NA	NA	NA	NA
TCGA-OL-A6VO-01A	TCGA_validation	1	Adjuvant	43	NA	NA	NA	N0	NA	NA	NA	NA	858	0	0	0	3514784	NA	NA	NA	NA
TCGA-OL-A97C-01A	TCGA_validation	1	NA	67	NA	NA	NA	N0	NA	NA	NA	NA	271	0	NA	NA	3454207	NA	NA	NA	NA
TCGA-S3-AA10-01A	TCGA_validation	1	Adjuvant	65	NA	NA	NA	N0	NA	NA	NA	NA	586	0	1	1	3804861	NA	NA	NA	NA
Q000040	SCANB_NAC_validation	1	Neoadjuvant	NA	35	NA	NA	NA	NA	NA	NA	NA	NA	NA	1	1	908838	NA	NA	NA	NA
Q000061	SCANB_NAC_validation	1	Neoadjuvant	NA	40	NA	NA	NA	NA	NA	NA	NA	NA	NA	1	0	868511	NA	NA	NA	NA
Q000070	SCANB_NAC_validation	1	Neoadjuvant	NA	35	NA	NA	NA	NA	NA	NA	NA	NA	NA	1	1	999732	NA	NA	NA	NA
Q000208	SCANB_NAC_validation	1	Neoadjuvant	NA	60	NA	NA	NA	NA	NA	NA	NA	NA	NA	1	0	881050	NA	NA	NA	NA
Q000209	SCANB_NAC_validation	1	Neoadjuvant	NA	60	NA	NA	NA	NA	NA	NA	NA	NA	NA	1	1	925186	NA	NA	NA	NA
Q000324	SCANB_NAC_validation	1	Neoadjuvant	NA	55	NA	NA	NA	NA	NA	NA	NA	NA	NA	0	0	817250	NA	NA	NA	NA
Q000360	SCANB_NAC_validation	1	Neoadjuvant	NA	35	NA	NA	NA	NA	NA	NA	NA	NA	NA	0	0	803901	NA	NA	NA	NA
Q000464	SCANB_NAC_validation	1	Neoadjuvant	NA	50	NA	NA	NA	NA	NA	NA	NA	NA	NA	1	1	1039547	NA	NA	NA	NA
Q000590	SCANB_NAC_validation	1	Neoadjuvant	NA	45	NA	NA	NA	NA	NA	NA	NA	NA	NA	1	1	983267	NA	NA	NA	NA
Q000688	SCANB_NAC_validation	1	Neoadjuvant	NA	75	NA	NA	NA	NA	NA	NA	NA	NA	NA	0	0	692468	NA	NA	NA	NA
Q000711	SCANB_NAC_validation	1	Neoadjuvant	NA	50	NA	NA	NA	NA	NA	NA	NA	NA	NA	1	1	968197	NA	NA	NA	NA
Q000852	SCANB_NAC_validation	1	Neoadjuvant	NA	65	NA	NA	NA	NA	NA	NA	NA	NA	NA	0	0	700204	NA	NA	NA	NA
Q000990	SCANB_NAC_validation	1	Neoadjuvant	NA	55	NA	NA	NA	NA	NA	NA	NA	NA	NA	0	NA	709018	NA	NA	NA	NA
Q001064	SCANB_NAC_validation	1	Neoadjuvant	NA	40	NA	NA	NA	NA	NA	NA	NA	NA	NA	0	0	725163	NA	NA	NA	NA
Q001094	SCANB_NAC_validation	1	Neoadjuvant	NA	50	NA	NA	NA	NA	NA	NA	NA	NA	NA	1	0	949181	NA	NA	NA	NA
Q001237	SCANB_NAC_validation	1	Neoadjuvant	NA	65	NA	NA	NA	NA	NA	NA	NA	NA	NA	0	0	788505	NA	NA	NA	NA
Q001422	SCANB_NAC_validation	1	Neoadjuvant	NA	75	NA	NA	NA	NA	NA	NA	NA	NA	NA	0	0	827385	NA	NA	NA	NA
Q001443	SCANB_NAC_validation	1	Neoadjuvant	NA	60	NA	NA	NA	NA	NA	NA	NA	NA	NA	0	1	872924	NA	NA	NA	NA
Q001759	SCANB_NAC_validation	1	Neoadjuvant	NA	45	NA	NA	NA	NA	NA	NA	NA	NA	NA	1	1	1047724	NA	NA	NA	NA
Q002076	SCANB_NAC_validation	1	Neoadjuvant	NA	45	NA	NA	NA	NA	NA	NA	NA	NA	NA	1	1	964219	NA	NA	NA	NA
Q002388	SCANB_NAC_validation	1	Neoadjuvant	NA	40	NA	NA	NA	NA	NA	NA	NA	NA	NA	1	0	906732	NA	NA	NA	NA
Q002440	SCANB_NAC_validation	1	Neoadjuvant	NA	45	NA	NA	NA	NA	NA	NA	NA	NA	NA	0	0	652675	NA	NA	NA	NA
Q002441	SCANB_NAC_validation	1	Neoadjuvant	NA	55	NA	NA	NA	NA	NA	NA	NA	NA	NA	0	0	797281	NA	NA	NA	NA
Q004143	SCANB_NAC_validation	1	Neoadjuvant	NA	55	NA	NA	NA	NA	NA	NA	NA	NA	NA	0	0	856256	NA	NA	NA	NA
Q005039	SCANB_NAC_validation	1	Neoadjuvant	NA	50	NA	NA	NA	NA	NA	NA	NA	NA	NA	1	1	930737	NA	NA	NA	NA
Q005825	SCANB_NAC_validation	1	Neoadjuvant	NA	45	NA	NA	NA	NA	NA	NA	NA	NA	NA	1	0	945372	NA	NA	NA	NA
Q009150	SCANB_NAC_validation	1	Neoadjuvant	NA	65	NA	NA	NA	NA	NA	NA	NA	NA	NA	0	0	786141	NA	NA	NA	NA
Q009250	SCANB_NAC_validation	1	Neoadjuvant	NA	50	NA	NA	NA	NA	NA	NA	NA	NA	NA	0	0	733919	NA	NA	NA	NA
Q009312	SCANB_NAC_validation	1	Neoadjuvant	NA	60	NA	NA	NA	NA	NA	NA	NA	NA	NA	0	0	740200	NA	NA	NA	NA
Q009449	SCANB_NAC_validation	1	Neoadjuvant	NA	70	NA	NA	NA	NA	NA	NA	NA	NA	NA	0	0	697003	NA	NA	NA	NA
Q009855	SCANB_NAC_validation	1	Neoadjuvant	NA	40	NA	NA	NA	NA	NA	NA	NA	NA	NA	0	0	644465	NA	NA	NA	NA
Q010270	SCANB_NAC_validation	1	Neoadjuvant	NA	65	NA	NA	NA	NA	NA	NA	NA	NA	NA	0	0	850931	NA	NA	NA	NA
Q010419	SCANB_NAC_validation	1	Neoadjuvant	NA	75	NA	NA	NA	NA	NA	NA	NA	NA	NA	1	1	1039875	NA	NA	NA	NA
Q010428	SCANB_NAC_validation	1	Neoadjuvant	NA	50	NA	NA	NA	NA	NA	NA	NA	NA	NA	0	0	888545	NA	NA	NA	NA
Q010530	SCANB_NAC_validation	1	Neoadjuvant	NA	55	NA	NA	NA	NA	NA	NA	NA	NA	NA	1	1	1001136	NA	NA	NA	NA
Q010681	SCANB_NAC_validation	1	Neoadjuvant	NA	45	NA	NA	NA	NA	NA	NA	NA	NA	NA	0	0	681321	NA	NA	NA	NA
Q010795	SCANB_NAC_validation	1	Neoadjuvant	NA	35	NA	NA	NA	NA	NA	NA	NA	NA	NA	0	0	843804	NA	NA	NA	NA
Q010982	SCANB_NAC_validation	1	Neoadjuvant	NA	60	NA	NA	NA	NA	NA	NA	NA	NA	NA	1	1	994741	NA	NA	NA	NA
Q011097	SCANB_NAC_validation	1	Neoadjuvant	NA	80	NA	NA	NA	NA	NA	NA	NA	NA	NA	0	0	671573	NA	NA	NA	NA
Q011286	SCANB_NAC_validation	1	Neoadjuvant	NA	45	NA	NA	NA	NA	NA	NA	NA	NA	NA	0	0	879489	NA	NA	NA	NA
Q011555	SCANB_NAC_validation	1	Neoadjuvant	NA	45	NA	NA	NA	NA	NA	NA	NA	NA	NA	0	0	766654	NA	NA	NA	NA
Q011875	SCANB_NAC_validation	1	Neoadjuvant	NA	50	NA	NA	NA	NA	NA	NA	NA	NA	NA	0	0	777215	NA	NA	NA	NA
Q011975	SCANB_NAC_validation	1	Neoadjuvant	NA	70	NA	NA	NA	NA	NA	NA	NA	NA	NA	1	1	967488	NA	NA	NA	NA
Q012078	SCANB_NAC_validation	1	Neoadjuvant	NA	40	NA	NA	NA	NA	NA	NA	NA	NA	NA	1	0	816058	NA	NA	NA	NA
Q012272	SCANB_NAC_validation	1	Neoadjuvant	NA	45	NA	NA	NA	NA	NA	NA	NA	NA	NA	1	1	888563	NA	NA	NA	NA
Q012348	SCANB_NAC_validation	1	Neoadjuvant	NA	70	NA	NA	NA	NA	NA	NA	NA	NA	NA	0	0	710792	NA	NA	NA	NA
Q012549	SCANB_NAC_validation	1	Neoadjuvant	NA	40	NA	NA	NA	NA	NA	NA	NA	NA	NA	0	0	609212	NA	NA	NA	NA
Q012575	SCANB_NAC_validation	1	Neoadjuvant	NA	45	NA	NA	NA	NA	NA	NA	NA	NA	NA	1	1	931208	NA	NA	NA	NA
Q012699	SCANB_NAC_validation	1	Neoadjuvant	NA	55	NA	NA	NA	NA	NA	NA	NA	NA	NA	1	1	948784	NA	NA	NA	NA
Q013087	SCANB_NAC_validation	1	Neoadjuvant	NA	45	NA	NA	NA	NA	NA	NA	NA	NA	NA	0	0	845648	NA	NA	NA	NA
Q013151	SCANB_NAC_validation	1	Neoadjuvant	NA	45	NA	NA	NA	NA	NA	NA	NA	NA	NA	1	1	1009869	NA	NA	NA	NA
Q013152	SCANB_NAC_validation	1	Neoadjuvant	NA	50	NA	NA	NA	NA	NA	NA	NA	NA	NA	1	1	933718	NA	NA	NA	NA
Q013302	SCANB_NAC_validation	1	Neoadjuvant	NA	75	NA	NA	NA	NA	NA	NA	NA	NA	NA	0	0	717712	NA	NA	NA	NA
Q013321	SCANB_NAC_validation	1	Neoadjuvant	NA	35	NA	NA	NA	NA	NA	NA	NA	NA	NA	0	0	692101	NA	NA	NA	NA
Q013423	SCANB_NAC_validation	1	Neoadjuvant	NA	60	NA	NA	NA	NA	NA	NA	NA	NA	NA	0	0	829316	NA	NA	NA	NA
Q013428	SCANB_NAC_validation	1	Neoadjuvant	NA	70	NA	NA	NA	NA	NA	NA	NA	NA	NA	1	1	1002953	NA	NA	NA	NA
Q013526	SCANB_NAC_validation	1	Neoadjuvant	NA	55	NA	NA	NA	NA	NA	NA	NA	NA	NA	1	1	956411	NA	NA	NA	NA
Q013568	SCANB_NAC_validation	1	Neoadjuvant	NA	45	NA	NA	NA	NA	NA	NA	NA	NA	NA	1	1	883971	NA	NA	NA	NA
Q013640	SCANB_NAC_validation	1	Neoadjuvant	NA	60	NA	NA	NA	NA	NA	NA	NA	NA	NA	1	0	879447	NA	NA	NA	NA
Q013687	SCANB_NAC_validation	1	Neoadjuvant	NA	50	NA	NA	NA	NA	NA	NA	NA	NA	NA	1	1	917006	NA	NA	NA	NA
Q013754	SCANB_NAC_validation	1	Neoadjuvant	NA	55	NA	NA	NA	NA	NA	NA	NA	NA	NA	1	1	884482	NA	NA	NA	NA
Q013972	SCANB_NAC_validation	1	Neoadjuvant	NA	50	NA	NA	NA	NA	NA	NA	NA	NA	NA	0	0	747309	NA	NA	NA	NA
Q013973	SCANB_NAC_validation	1	Neoadjuvant	NA	60	NA	NA	NA	NA	NA	NA	NA	NA	NA	1	1	906868	NA	NA	NA	NA
Q013976	SCANB_NAC_validation	1	Neoadjuvant	NA	40	NA	NA	NA	NA	NA	NA	NA	NA	NA	1	1	887811	NA	NA	NA	NA
Q013977	SCANB_NAC_validation	1	Neoadjuvant	NA	75	NA	NA	NA	NA	NA	NA	NA	NA	NA	1	1	912514	NA	NA	NA	NA
Q014047	SCANB_NAC_validation	1	Neoadjuvant	NA	75	NA	NA	NA	NA	NA	NA	NA	NA	NA	0	0	771007	NA	NA	NA	NA
Q014212	SCANB_NAC_validation	1	Neoadjuvant	NA	75	NA	NA	NA	NA	NA	NA	NA	NA	NA	0	0	682839	NA	NA	NA	NA
Q014263	SCANB_NAC_validation	1	Neoadjuvant	NA	60	NA	NA	NA	NA	NA	NA	NA	NA	NA	1	1	881428	NA	NA	NA	NA
Q014286	SCANB_NAC_validation	1	Neoadjuvant	NA	50	NA	NA	NA	NA	NA	NA	NA	NA	NA	0	0	711011	NA	NA	NA	NA
Q014489	SCANB_NAC_validation	1	Neoadjuvant	NA	70	NA	NA	NA	NA	NA	NA	NA	NA	NA	0	0	753241	NA	NA	NA	NA
Q014490	SCANB_NAC_validation	1	Neoadjuvant	NA	70	NA	NA	NA	NA	NA	NA	NA	NA	NA	0	0	660275	NA	NA	NA	NA
Q014513	SCANB_NAC_validation	1	Neoadjuvant	NA	55	NA	NA	NA	NA	NA	NA	NA	NA	NA	0	0	677303	NA	NA	NA	NA
Q014606	SCANB_NAC_validation	1	Neoadjuvant	NA	35	NA	NA	NA	NA	NA	NA	NA	NA	NA	1	0	856307	NA	NA	NA	NA
Q014624	SCANB_NAC_validation	1	Neoadjuvant	NA	60	NA	NA	NA	NA	NA	NA	NA	NA	NA	0	0	808365	NA	NA	NA	NA
Q014770	SCANB_NAC_validation	1	Neoadjuvant	NA	60	NA	NA	NA	NA	NA	NA	NA	NA	NA	1	1	960979	NA	NA	NA	NA
Q014781	SCANB_NAC_validation	1	Neoadjuvant	NA	45	NA	NA	NA	NA	NA	NA	NA	NA	NA	1	1	1063586	NA	NA	NA	NA
Q014804	SCANB_NAC_validation	1	Neoadjuvant	NA	65	NA	NA	NA	NA	NA	NA	NA	NA	NA	1	1	1009892	NA	NA	NA	NA
Q014909	SCANB_NAC_validation	1	Neoadjuvant	NA	75	NA	NA	NA	NA	NA	NA	NA	NA	NA	1	0	879911	NA	NA	NA	NA
Q014951	SCANB_NAC_validation	1	Neoadjuvant	NA	35	NA	NA	NA	NA	NA	NA	NA	NA	NA	0	0	755860	NA	NA	NA	NA
Q014979	SCANB_NAC_validation	1	Neoadjuvant	NA	60	NA	NA	NA	NA	NA	NA	NA	NA	NA	1	1	1031906	NA	NA	NA	NA
Q015015	SCANB_NAC_validation	1	Neoadjuvant	NA	80	NA	NA	NA	NA	NA	NA	NA	NA	NA	1	1	912835	NA	NA	NA	NA
Q015061	SCANB_NAC_validation	1	Neoadjuvant	NA	55	NA	NA	NA	NA	NA	NA	NA	NA	NA	1	1	1003661	NA	NA	NA	NA
Q015069	SCANB_NAC_validation	1	Neoadjuvant	NA	70	NA	NA	NA	NA	NA	NA	NA	NA	NA	0	NA	795955	NA	NA	NA	NA
Q015096	SCANB_NAC_validation	1	Neoadjuvant	NA	70	NA	NA	NA	NA	NA	NA	NA	NA	NA	1	0	977896	NA	NA	NA	NA
Q015167	SCANB_NAC_validation	1	Neoadjuvant	NA	60	NA	NA	NA	NA	NA	NA	NA	NA	NA	0	0	691249	NA	NA	NA	NA
Q015213	SCANB_NAC_validation	1	Neoadjuvant	NA	50	NA	NA	NA	NA	NA	NA	NA	NA	NA	0	0	866830	NA	NA	NA	NA
Q015304	SCANB_NAC_validation	1	Neoadjuvant	NA	55	NA	NA	NA	NA	NA	NA	NA	NA	NA	1	0	882418	NA	NA	NA	NA
Q015372	SCANB_NAC_validation	1	Neoadjuvant	NA	75	NA	NA	NA	NA	NA	NA	NA	NA	NA	1	1	921587	NA	NA	NA	NA
Q015437	SCANB_NAC_validation	1	Neoadjuvant	NA	70	NA	NA	NA	NA	NA	NA	NA	NA	NA	0	0	829011	NA	NA	NA	NA
Q015764	SCANB_NAC_validation	1	Neoadjuvant	NA	60	NA	NA	NA	NA	NA	NA	NA	NA	NA	1	0	924208	NA	NA	NA	NA
Q015778	SCANB_NAC_validation	1	Neoadjuvant	NA	80	NA	NA	NA	NA	NA	NA	NA	NA	NA	0	0	754396	NA	NA	NA	NA
Q015813	SCANB_NAC_validation	1	Neoadjuvant	NA	60	NA	NA	NA	NA	NA	NA	NA	NA	NA	1	1	965744	NA	NA	NA	NA
Q015841	SCANB_NAC_validation	1	Neoadjuvant	NA	35	NA	NA	NA	NA	NA	NA	NA	NA	NA	1	1	907851	NA	NA	NA	NA
Q015904	SCANB_NAC_validation	1	Neoadjuvant	NA	70	NA	NA	NA	NA	NA	NA	NA	NA	NA	0	0	749609	NA	NA	NA	NA
Q015982	SCANB_NAC_validation	1	Neoadjuvant	NA	30	NA	NA	NA	NA	NA	NA	NA	NA	NA	0	0	705328	NA	NA	NA	NA
Q016123	SCANB_NAC_validation	1	Neoadjuvant	NA	70	NA	NA	NA	NA	NA	NA	NA	NA	NA	0	0	887433	NA	NA	NA	NA
Q016125	SCANB_NAC_validation	1	Neoadjuvant	NA	40	NA	NA	NA	NA	NA	NA	NA	NA	NA	1	1	978644	NA	NA	NA	NA
Q016185	SCANB_NAC_validation	1	Neoadjuvant	NA	40	NA	NA	NA	NA	NA	NA	NA	NA	NA	0	0	773104	NA	NA	NA	NA
Q016258	SCANB_NAC_validation	1	Neoadjuvant	NA	55	NA	NA	NA	NA	NA	NA	NA	NA	NA	1	1	1020699	NA	NA	NA	NA
Q016394	SCANB_NAC_validation	1	Neoadjuvant	NA	55	NA	NA	NA	NA	NA	NA	NA	NA	NA	0	0	873980	NA	NA	NA	NA
Q016522	SCANB_NAC_validation	1	Neoadjuvant	NA	60	NA	NA	NA	NA	NA	NA	NA	NA	NA	0	0	829205	NA	NA	NA	NA
Q016692	SCANB_NAC_validation	1	Neoadjuvant	NA	55	NA	NA	NA	NA	NA	NA	NA	NA	NA	0	0	815601	NA	NA	NA	NA
Q016751	SCANB_NAC_validation	1	Neoadjuvant	NA	60	NA	NA	NA	NA	NA	NA	NA	NA	NA	1	1	842336	NA	NA	NA	NA
Q016816	SCANB_NAC_validation	1	Neoadjuvant	NA	40	NA	NA	NA	NA	NA	NA	NA	NA	NA	1	1	966299	NA	NA	NA	NA
Q016924	SCANB_NAC_validation	1	Neoadjuvant	NA	45	NA	NA	NA	NA	NA	NA	NA	NA	NA	0	0	838880	NA	NA	NA	NA
Q017013	SCANB_NAC_validation	1	Neoadjuvant	NA	70	NA	NA	NA	NA	NA	NA	NA	NA	NA	0	0	628294	NA	NA	NA	NA
Q017190	SCANB_NAC_validation	1	Neoadjuvant	NA	55	NA	NA	NA	NA	NA	NA	NA	NA	NA	0	0	734062	NA	NA	NA	NA
Q017239	SCANB_NAC_validation	1	Neoadjuvant	NA	70	NA	NA	NA	NA	NA	NA	NA	NA	NA	1	1	925338	NA	NA	NA	NA
Q017276	SCANB_NAC_validation	1	Neoadjuvant	NA	70	NA	NA	NA	NA	NA	NA	NA	NA	NA	1	0	866046	NA	NA	NA	NA
Q017349	SCANB_NAC_validation	1	Neoadjuvant	NA	50	NA	NA	NA	NA	NA	NA	NA	NA	NA	1	1	959439	NA	NA	NA	NA
Q017400	SCANB_NAC_validation	1	Neoadjuvant	NA	75	NA	NA	NA	NA	NA	NA	NA	NA	NA	0	0	841617	NA	NA	NA	NA
Q017422	SCANB_NAC_validation	1	Neoadjuvant	NA	75	NA	NA	NA	NA	NA	NA	NA	NA	NA	1	1	971403	NA	NA	NA	NA
Q017452	SCANB_NAC_validation	1	Neoadjuvant	NA	50	NA	NA	NA	NA	NA	NA	NA	NA	NA	0	0	790859	NA	NA	NA	NA
Q017494	SCANB_NAC_validation	1	Neoadjuvant	NA	70	NA	NA	NA	NA	NA	NA	NA	NA	NA	0	0	615577	NA	NA	NA	NA
Q017582	SCANB_NAC_validation	1	Neoadjuvant	NA	75	NA	NA	NA	NA	NA	NA	NA	NA	NA	1	1	987736	NA	NA	NA	NA
Q017942	SCANB_NAC_validation	1	Neoadjuvant	NA	55	NA	NA	NA	NA	NA	NA	NA	NA	NA	0	0	727745	NA	NA	NA	NA
Q018086	SCANB_NAC_validation	1	Neoadjuvant	NA	70	NA	NA	NA	NA	NA	NA	NA	NA	NA	1	1	944269	NA	NA	NA	NA
Q018141	SCANB_NAC_validation	1	Neoadjuvant	NA	50	NA	NA	NA	NA	NA	NA	NA	NA	NA	1	1	898760	NA	NA	NA	NA
