# Supplementary material for: Stand-alone Transcriptional Immune Response Prediction in Primary Triple-Negative Breast Cancer
Source: Cancer Res Commun. 2025 Dec 15;5(12):2157–74. doi: 10.1158/2767-9764.CRC-25-0453 (PMC12703016; doi:10.1158/2767-9764.CRC-25-0453)
Supplement: Supplementary Table 2 — (RNAseq estimates) [file crc-25-0453_supplementary_table_2_suppst2.xlsx]

## Sheet: SupplementaryTable2
Supplementary Table 2. FPKM data for NAC treated SCAN-B tumors.
Gene	S009556.l.r.n.lib.g.k2.a.t	S009543.l.r.n.lib.g.k2.a.t	S009533.l.r.n.lib.g.k2.a.t	S009374.l.r.n.lib.g.k2.a.t	S009373.l.r.n.lib.g.k2.a.t	S009251.l.r.n.lib.g.k2.a.t	S009210.l.r.n.lib.g.k2.a.t	S009100.l.r.n.lib.g.k2.a.t	S008932.l.r.n.m.c.lib.g.k2.a.t	S008847.l.r.n.m.c.lib.g.k2.a.t	S008823.l.r.n.m.c.lib.g.k2.a.t	S008665.l.r.m.c.lib.g.k2.a.t	S008511.l.r.n.m.c.lib.g.k2.a.t	S008429.l.r.n.m.c.lib.g.k2.a.t	S008408.l.r.n.m.c.lib.g.k2.a.t	S008242.l.r.n.m.c.lib.g.k2.a.t	S008033.l.r.n.m.c.lib.g.k2.a.t	S007992.l.r.n.m.c.lib.g.k2.a.t	S007681.l.r.n.m.c.lib.g.k2.a.t	S007269.l.r.m.c.lib.g.k2.a.t	S006936.l.r.m.c.lib.g.k2.a.t	S006848.l.r.m.c.lib.g.k2.a.t	S006862.l.r.m.c.lib.g.k2.a.t	S005001.l.r.m.c.lib.g.k2.a.t	S004053.l.r.m.c.lib.g.k2.a.t	S003248.l.r.m.c.lib.g.k2.a.t	S009681.l.r.m.c.lib.g2.k2.a.t	S009755.l.r.n.lib.g.k2.a.t	S009815.l.r.n.lib.g.k2.a.t	S009893.l.r.n.lib.g.k2.a.t	S010173.l.r.n.lib.g.k2.a.t	S010473.l.r.n.lib.g.k2.a.t	S010602.l.r.m.c.lib.g.k2.a.t	S010593.l.r.n.lib.g.k2.a.t	S010659.l.r.n.lib.g.k2.a.t	S010782.l.r.n.lib.g.k2.a.t	S010855.l.r.n.lib.g.k2.a.t	S010986.l.r.n.lib.g.k2.a.t	S011081.l.r.n.m.c.lib.g.k2.a.t	S011174.l.r.n.m.c.lib.g.k2.a.t	S011425.l.r.n.m.c.lib.g.k2.a.t	S011636.l.r.n.m.c.lib.g.k2.a.t	S011707.l.r.n.m.c.lib.g.k2.a.t	S011782.l.r.n.m.c.lib.g.k2.a.t	S011920.l.r.n.m.c.lib.g.k2.a.t	S011986.l.r.m.c.lib.g.k2.a.t	S012162.l.r.n.m.c.lib.g.k2.a.t	S012182.l.r.n.m.c.lib.g.k2.a.t	S012338.l.r.n.m.c.lib.g.k2.a.t
TSPAN6	35.5277023756086	40.0533470337275	21.1517550505812	9.4295340901568	15.6068313743561	56.5195877824003	48.7795737513476	19.7116688401276	40.731873	21.514137	8.976991	27.386822	14.234329	87.795639	30.47373	33.472233	26.181831	30.765844	13.618733	19.78878	41.799477	31.88817	44.473438	37.1468921720431	32.4342922612965	19.908934	6.710484	27.2818792586985	41.0534106862617	28.9714830310915	33.3893615023773	21.4802859510943	21.202444	47.9664244640133	30.7158234188904	12.051564762768	19.4278811192181	25.7185439169179	58.1385	28.106867	34.989372	30.102024	32.421841	47.869598	34.84409	38.325829	17.347139	39.202515	14.642938
TNMD	0	0	0.0455338117246821	75.4321824358379	0.164610337980478	0.621040434421229	0.783276011769622	0.0520677412954039	0.437881	1.153902	2.265437	0.054956	0.376289	0.176272	4.290913	0	0.048956	0.352109	6.151333	0.439797	0.3606	2.885883	0.816477	0.604938165639176	0.195283288034237	3.606442	0.114777	0	0	0.32866780058206	0.0670896636131156	1.15534108279904	2.432703	0.455027922240968	0.217074123016405	0.307555829778594	0	0.123730862859792	0.034409	0.855821	0.518477	1.503817	0.545262	0.36891	0.189896	0	0.247446	33.395237	0.087126
DPM1	42.7933081551037	49.2459944129834	42.0374916155418	55.6856814438472	65.9667089226006	44.1283903427834	51.167615577577	48.3319176519003	49.050224	27.849546	54.94466	34.38224	54.119659	56.713966	29.5576	52.976906	29.919355	58.093193	27.623686	36.440205	24.822405	22.118858	41.289097	34.4463295647203	67.5616922163895	26.653973	20.644211	31.3261508342567	30.8706482380537	196.632568116767	52.6815404337916	37.2239363865844	32.566456	24.5227669820938	27.546444303178	32.9204134654744	20.9399639028626	107.33164177195	70.229774	28.269403	34.458294	35.353901	25.68095	53.959381	142.756149	26.053738	198.038254	89.659058	36.326683
SCYL3	8.4893875064077	11.0015843603443	5.14490289715986	2.7256085306125	6.7007930868951	5.24204236198095	5.89700403414123	9.47178002991581	6.057028	2.509643	3.855327	6.191931	4.389333	5.14296	3.803553	5.52667	13.921032	10.28758	3.054206	4.436085	6.05602	5.823869	8.041513	5.89566997719565	9.93373181869633	3.459855	1.044738	7.7211357470338	4.21832789224601	6.70749350940535	1.7955617466378	3.46621441335544	4.791207	5.57426557667513	5.62875016907468	2.71815154906766	8.33582823782289	3.03910042969828	7.809361	4.793943	4.093131	7.036785	4.923826	5.912463	2.669505	7.838958	4.534147	5.34906	8.11514
C1orf112	17.1011841215892	10.6780694937459	10.1759790485229	5.62437448347759	11.1069275710622	3.94184462466307	12.9055105376447	14.3471773834057	5.686274	3.766302	5.457256	2.541758	6.800025	4.764095	2.24187	7.027408	7.859784	16.69418	3.203947	4.258868	6.130645	3.499552	3.658696	11.201450418436	5.9336217723065	1.844268	0.674342	4.33316158128817	4.49242461991809	9.46492830631365	3.8898280311865	6.14590501918976	6.756824	4.20733004962553	5.67521255795491	5.38751040795711	12.7077479954842	9.08049881418054	7.573617	3.51767	2.603719	6.672529	10.570583	18.034206	5.514172	7.959048	2.577086	5.091736	22.035145
FGR	2.05947636726076	2.50523029056687	10.7104354028624	9.90267547232872	3.80039313115852	2.23453646656436	1.63828826215867	8.80642491939355	3.328139	4.487648	11.703006	2.283087	5.873578	0.785358	4.461927	3.289362	4.197473	4.392979	8.590724	7.329047	4.012328	1.299454	1.437481	4.97046921207881	3.14651836162693	42.670349	5.142664	2.77381880187072	3.70147901117616	2.23132303947808	2.99759617186234	4.81212877288185	8.991463	4.24065775505251	17.6003976791948	2.74605106673931	7.1771106560865	3.78380489944287	1.994377	3.083687	5.556198	2.195994	4.541137	3.466869	3.014727	1.102905	1.988695	4.287508	3.046265
CFH	51.5705849223446	16.8750357340334	35.4568376327439	32.1005691133027	45.1680450049846	32.3971156195473	10.9024379267515	46.5173106519541	47.347824	27.780422	26.925385	13.519976	10.121069	7.288238	60.348019	28.25808	47.548988	30.782784	51.570156	65.600204	33.36861	32.402683	38.436283	53.948897669555	26.8296525831499	62.843033	77.485657	26.1424070167048	31.3167368245964	12.9386173007894	6.78877645203735	39.5354220127137	82.362015	45.7847874352635	64.3271156629163	10.8300597881548	48.8363877573909	15.2435039001874	11.59545	65.914665	17.411564	128.279816	48.930828	32.76321	32.04369	39.13269	13.318096	69.317467	20.134308
FUCA2	42.2191728043798	17.609797622375	31.0859957781035	16.5067473471626	29.3363249130022	35.3965984852608	28.5262066481848	40.6128504110278	61.608566	26.655855	18.007017	23.543697	20.259768	11.614925	31.056747	33.539177	24.429916	42.971046	32.125557	22.49316	27.62611	24.685171	62.943432	40.0931845726161	43.8142528732624	26.008154	31.303371	17.0921566934208	31.4952729754483	35.1244916640358	35.9460666314599	41.2012792344195	32.243519	22.1597771580561	50.0371841539799	9.34913925158009	58.520939813848	34.8672039457523	37.440701	31.824242	12.825628	33.369164	58.589615	48.597485	21.844616	47.630508	10.984765	40.896374	31.999315
GCLC	10.4109720156029	7.10644971622063	11.1954670557916	27.1420787607921	10.1313684347988	15.1622141679287	15.4669794141686	24.801383224387	13.174312	9.535647	4.817116	10.409431	11.023267	17.576698	12.592291	8.858499	4.429112	14.259963	12.057059	8.341022	10.344637	14.627648	13.158636	10.2746426457125	13.3909919338678	12.211444	8.060845	7.86677821859214	7.24644009457421	18.9200841115338	18.6580239545753	8.24686952538154	13.022652	13.2912532640401	11.3255832536628	21.4761079477194	12.931374078524	9.5197409391848	11.282324	8.263165	12.404932	11.005043	12.27621	12.940819	46.314159	10.993882	16.342587	13.898885	7.016334
NFYA	31.4907608228464	22.0462123689563	20.7147327824313	58.4797379075015	28.6081198292781	26.8733832776316	39.7161029242044	27.7274254666014	20.226082	27.232746	27.247858	17.721903	16.255947	20.694424	10.688437	14.25933	19.165297	29.028158	16.109144	17.687914	28.273771	16.437057	47.159496	12.7833784399204	17.5818969709922	10.083625	8.483982	29.2124597725883	17.7833460079093	50.8863265715815	30.0115665424681	9.80803808005824	14.676543	14.9036134640851	16.1384421912014	56.8541960951	17.4362909570657	16.2535912262975	26.237803	12.9004	30.687389	23.687939	26.986147	15.339927	34.449944	18.242075	44.562046	15.957558	27.625971
STPG1	6.16460127131116	3.50960048277472	2.28237746948904	2.04988069028077	2.03402937097751	3.55006994642823	1.19709708063373	1.64049200568903	2.920544	3.921368	1.063682	2.559441	3.344553	5.200912	3.035792	1.646312	1.756854	2.763719	3.698122	2.956626	4.103792	3.163347	2.338421	2.11614544000904	2.49199687297215	2.254512	1.694945	3.23358800758775	1.60781403831172	7.54679578719583	4.81005331787779	2.22205405304943	3.726507	2.43701606877472	3.33416600360238	9.75053444394825	3.06790124917822	2.09928176055441	6.200485	3.383748	3.375462	2.38627	3.273255	2.38489	2.776613	1.759676	3.879438	3.62936	2.788332
NIPAL3	22.3114732266873	38.9015025609974	11.9954830930647	13.0400743355338	7.30650333258037	13.9620872092013	4.84522500371068	8.93449612304485	12.913429	16.624178	3.996606	7.909853	5.518031	37.430145	11.185144	6.743225	4.858065	4.887315	12.641621	15.479682	18.307878	12.774983	3.264575	5.02709027819516	8.9834087986396	8.968169	5.58689	12.2589928280019	4.70176207228192	28.1387155496553	37.9552009580154	10.9198299642954	14.287775	14.6037499353291	15.182746491631	23.5679057621124	9.08752135869847	4.43346380953779	24.621372	16.204662	8.342831	11.685113	8.35176	6.694302	8.682598	5.360502	11.991309	9.475603	7.671937
LAS1L	16.2597927697424	27.6110566108767	23.5958408553012	16.2854584446932	12.835390665021	23.1001998207905	18.6093183084556	20.3254989196421	15.125113	8.589416	14.182569	15.363039	20.649323	17.257774	13.314006	25.710661	21.257843	40.05183	14.565429	19.831072	16.691965	15.46314	17.203007	17.8650894421188	25.1368710614015	12.449819	9.747106	17.1393641181411	16.578058296774	12.9861231707972	19.3269302908079	19.2372724421209	15.267853	14.5871031990262	16.0577547419386	15.7962816104871	12.5105483281542	45.8800210319049	18.848116	15.597301	16.795061	11.502021	20.192139	16.437254	16.391745	12.742474	15.687423	10.039251	24.75313
ENPP4	7.67719593927286	9.5233646219116	5.61427591033016	22.3447391919252	5.25458955028934	6.01819789365841	12.0456505638136	5.14467353696622	15.264884	3.125878	6.340309	1.132272	4.647698	7.226799	7.744936	3.411331	2.632788	6.230919	4.779878	4.400797	3.566174	4.438361	4.309737	3.72759034046869	5.50769624083204	6.977002	0.616969	3.36146098673693	1.37070824126181	11.1952247752721	2.76483193352861	4.6468900075209	5.626815	5.89856104479322	6.38454935848914	8.25971421715325	5.09784078015459	2.9537621106944	8.839047	5.10393	6.19988	2.734435	8.80699	3.628207	11.45074	3.13766	3.278905	7.786625	4.704784
SEMA3F	4.76862831439647	6.72261731835277	9.621895179198	9.36227953227148	12.0947395357005	17.1228233133301	22.6091467437163	8.92779146440452	7.20123	17.960993	7.722911	15.909153	44.057667	27.5182	13.535152	10.076986	39.692741	10.351739	14.900945	9.7265	14.899413	8.950982	8.100204	14.8945092113179	3.16001875947166	11.878768	18.895941	12.1445479742092	9.50553335493535	7.87477313576553	2.58793240488788	14.3034022825144	9.157242	11.8304973717074	12.0012849001933	11.2674155100783	18.168882943149	6.59281748469357	5.524823	16.383574	7.779195	4.52824	5.099331	2.140075	2.41923	6.778253	6.317412	5.779542	4.34622
CFTR	13.6944604175686	0.00730839115651427	0.015763219295736	0.00730839115651427	0.00730839115651427	0.00730839115651427	0.0178793407693425	0.0444231444058179	0.106727	0.0155	0	0.009305	0	0.323644	0	1.067287	0	0.044426	0.030818	0.015794	0.015416	0.496882	0.018381	0.0196856762740008	0.0196856762740008	0	0	0.0775589025110379	0.0313969788033286	0.0146557966990008	0.189439704214731	0.00730839115651427	0.00908	0.221872592357876	0.0326846794972068	0.0265187393413535	0.00730839115651427	0.0169768771997162	0.043432	0.107878	0.05837	0.033915	0.235405	0.158161	0.074986	1.510477	0.821428	0.053606	0
ANKIB1	37.5825733389483	17.9379119356459	15.8221126681897	24.693841022979	27.7888937370698	14.5225643349352	24.2217523252725	19.4166811517999	21.866404	12.916198	21.866949	15.150237	17.846354	14.200921	14.011066	20.490238	11.851995	27.840389	14.714969	16.374559	15.755645	15.499947	31.039103	15.309676814628	18.485284485185	10.297703	12.459505	21.0593051576674	18.6252729647539	24.0652871262301	49.2669876532035	18.5366935038855	15.682983	13.5001878095155	14.2919426451048	8.05690080765477	15.695759274161	8.80726102581618	25.646317	12.181561	15.384893	19.844551	16.367952	21.412542	28.366371	22.940699	24.151339	42.036049	20.667652
CYP51A1	22.4984135592252	25.8870212752744	21.359477865621	24.2759157966598	32.640594040261	27.9327250787131	40.7321774997249	26.0669093505423	31.879356	13.40057	46.598164	20.429569	24.447132	23.641491	19.36619	88.682266	38.01086	29.141846	19.302225	16.286274	18.716923	30.094694	30.263252	11.2011918356912	24.3546521084025	11.675595	9.741747	21.0297056709331	43.9876450935855	19.7102446163983	88.5894997933926	23.3746613645973	23.23103	24.0242237151764	24.5030471410914	21.1248158237786	30.2936181720784	14.1394193568899	61.673111	21.030777	27.821327	17.497444	16.82247	24.134863	22.916018	103.269966	34.264801	31.820837	35.832626
KRIT1	15.5598542197534	20.9088626762056	12.4804348557796	15.6396877763324	20.9847169057581	16.6494104273541	16.4330503112668	16.7813023341549	14.144278	5.615701	13.191087	10.219335	13.157663	13.111448	13.611978	23.544893	9.744445	19.409288	12.131979	12.589024	14.325521	18.001959	10.948804	8.15425550041421	16.1531965276775	12.469906	8.746322	21.2930662494463	12.0323680466426	16.1884525386859	35.3532095739182	8.21428610336905	16.918348	11.2770911002508	13.1731592176371	9.54070250322129	11.2261854915882	6.94391866003675	20.227961	11.143358	14.300807	17.985294	12.114532	20.096306	17.426975	15.075603	14.924707	28.017883	19.322788
RAD52	6.87725229406479	4.49672156922477	2.54222074993124	2.58396801901012	1.48744868535579	2.33444322616077	1.51808415795461	2.88425280912266	2.667681	0.593186	3.107177	4.355534	7.65336	2.022863	2.105734	4.182487	2.649691	4.579965	2.327277	2.178714	2.778692	3.6128	2.965757	3.13354763840467	6.16414377701429	2.213097	2.098753	3.35828719709245	2.31878507404574	3.24433178355936	9.91719576505798	1.41016259036828	4.016169	2.79985407193602	1.87980473645344	2.38494961851835	4.53076119997978	2.58727561222148	3.258718	2.190147	2.145573	2.65582	2.144305	3.005774	2.534551	1.770805	8.064725	3.224809	3.083853
BAD	14.7935017954867	12.1770888405029	12.882741575594	7.49234921105647	6.9674070885669	12.7113258376343	10.8341191511399	7.6959166062959	7.819555	17.292366	14.032751	14.621638	15.185759	23.373547	12.30697	7.123966	25.513519	15.72343	6.391885	11.216965	5.726273	6.526354	3.400927	11.7033788713694	8.47437902448742	29.621523	38.98222	16.8517451551253	9.40323899549627	7.38028017616719	15.5709971508683	20.9857863354092	10.321173	10.2760140310432	9.11268527920563	5.90565509950363	11.6125036509015	26.6550040615002	11.191122	15.937208	3.740675	3.060255	4.290895	2.082185	3.761916	0.870622	5.934504	5.381214	8.500501
LAP3	77.1003097009773	144.049380485275	172.559558815909	70.3713899726475	154.02719289788	54.4488529899042	65.0760819517424	471.078087288722	231.502731	69.120338	181.242767	56.522942	54.961479	46.610985	148.152863	77.909409	94.047325	103.609154	204.332611	99.289612	154.707916	50.888641	106.554008	130.859214524104	116.152514673619	96.174698	44.889717	40.3552001219138	55.3359640665121	56.2551918199225	39.6641481315941	98.8461646781869	172.763412	74.3526783473573	187.938069817732	52.3984001870298	87.5564445952116	170.205300693089	52.806431	98.986977	46.51432	92.058105	109.605042	99.034332	123.359291	55.584038	56.933773	161.869965	198.787994
HS3ST1	0.653344792195862	3.97394653611322	0.311274186640647	0.75845191128135	0.656878978883065	0.685182319638702	0.240479882372587	0.582413461879661	0.648498	0.896581	0.723427	0.476562	1.857027	0.797077	0.935395	0.72778	6.290489	0.742949	0.971484	0.996174	0.963875	1.1522	0.454526	1.04515805791658	0.526993749788853	0.95692	0.797625	0.405502658527925	0.696428630787866	0.187380253677597	0.284923806244407	0.596906340684286	0.903254	0.555122892856076	0.604944749944048	0.662304396373324	2.29564742840056	0.334991903210968	0.139123	1.001727	0.401389	1.265416	1.166417	0.792289	0.441582	0.247311	0.377005	0.388187	0.419301
AOC1	0.0820438097419425	0.857513966687097	1.25708049835225	0.166976100432213	0.0784383039100126	1.17980844631462	0.835778227383954	0.254049316771643	0.128195	0.08368	0.444934	0.016244	0.27588	0.036724	0.168107	0.098627	0.425224	0.49271	0.981639	1.941841	0.632477	0.06722	0.047969	0.751281629190714	0.457789180080944	0.213634	0.096457	0.0477589395568929	0.59566055691697	0.036942422061103	0.000285332777277669	1.1150262405563	1.07736	0.283578893831903	0.439419744214931	0.0659509626139235	0.810028669985841	0.145571018912638	0.116349	0.465215	0.111907	0.043814	0.71896	0.120091	0.074327	0.052888	0	0.020719	0.081085
WNT16	0.0166116775797107	0.0935022381886459	0.0617692820752306	0.0653100640278862	0.015558622416978	0.0316246755706384	0.00313958498851132	0.00313958498851132	0	0	0.023279	0	0.049634	0	0.138671	0	0	0	0.313865	0.560141	0	0	0	0.117651757009286	0.0288663958302965	0.037185	0	0.0144622486285501	0.0905864821210206	0.00313958498851132	0.00313958498851132	0.00313958498851132	0.292504	0.115290475517469	0.00313958498851132	0.00313958498851132	0.00313958498851132	0.0195573441269826	0	0	0	0.061842	0.065427	0	0.076401	0	0	0.121758	0
HECW1	7.77172750380695e-05	0.0137803583243363	0.103510039633135	0.0738450026784686	0.205450203226662	7.77172750380695e-05	0.0851928150402852	0.103608115796065	0.088366	0.199591	0.023287	0.019559	0.013759	0	0.032174	0.072944	0.14184	0.057207	0.07081	0.048127	0.060291	0.303553	0.003571	0.0792612383630805	0.27895673577013	0.010868	0.525973	0.0125584093964081	0.0277452029928951	0.0168517434675072	0.010337684850075	0.430548007253196	0.034426	0.00759255306522068	0.0522842592687344	7.77172750380695e-05	0.196329120074215	0.134554147531852	0	0	0.171866	0.081803	0.051334	0.135302	0.01583	0.042644	0	0.107799	0.032575
MAD1L1	7.5210094989276	6.71190810539017	5.40858072785775	3.88603342468652	7.98951895977664	9.64640041471727	3.68499275545967	5.5486652385207	4.8811	11.199119	5.30939	5.011792	5.068965	6.845518	4.691283	2.298404	3.914309	4.861938	5.452384	9.801364	3.520656	5.201272	1.311301	5.41119603811219	6.32096370132456	8.559823	9.232084	6.80574136706919	4.68427034792548	4.58207522864148	4.89998885237109	8.08164359383356	6.908087	6.5203464054551	4.86905462895992	3.56575903437328	6.60866826890698	5.67668517839551	3.506675	5.646611	6.254161	2.352832	2.812932	1.445951	2.357685	1.484401	3.040646	3.65847	4.334224
LASP1	74.8129472987873	19.1218267442789	77.6528804097332	30.8775470064191	28.2544540943597	28.8503254864377	38.6192858423936	27.7323935823775	13.226404	48.047169	31.484634	32.755386	40.777195	35.282104	27.491251	67.416779	48.379566	31.746286	82.000114	28.317858	23.061132	72.270615	71.008888	25.9853622214812	31.942957889253	81.675476	82.037636	21.1239700570136	30.3817679382928	30.6061477131826	13.3845232012584	33.4612045011905	32.000561	24.0114739488936	36.4016285413435	26.987063241523	66.0839226116127	11.6368405786411	15.939843	60.276638	33.371941	8.98182	62.623547	80.895035	6.192486	10.726304	12.877657	6.839509	8.042005
SNX11	9.93049071749184	15.7849683186529	22.07743364174	20.349555826072	13.2298157060558	11.2155745404432	10.7951066750448	18.1287979827641	13.941765	17.261976	16.998903	14.336449	18.948727	10.499959	18.75547	13.46365	14.842813	18.601145	14.005923	16.457146	17.59621	12.698486	14.694821	17.3695755167723	12.1724074138593	19.705048	12.046036	8.69340876357647	9.33606192327296	15.4847510887077	6.8092584862003	12.9585177987668	14.778865	14.2581142997765	12.7951758602754	15.4540413649975	10.7931806902217	21.0032486334327	13.888888	11.832295	15.428345	16.190819	14.311096	12.814635	17.251865	12.932624	6.759229	18.346205	20.925402
TMEM176A	29.1124753319159	116.823106935276	48.8874208786026	29.7124404986471	137.850339487228	118.367637432425	16.2077294360848	129.804213500753	68.961197	19.262791	84.320152	14.945076	13.68426	8.978859	56.49276	19.96244	35.884457	25.554247	57.034698	66.31781	71.454971	31.802586	17.430315	37.5200004401556	24.6117573616412	50.155613	31.611385	23.3309946726074	22.4810914137391	12.8141630923137	5.6649926522826	51.3347545080406	42.628563	32.3171014495226	51.7599496592531	12.4493225419993	66.0819402308395	72.3815167918715	7.045758	67.673622	30.014215	27.617188	41.936543	41.236946	18.559956	9.573646	42.705063	33.774399	52.294712
M6PR	54.5924532098853	61.5331580213893	59.3257793131622	37.6886334977978	23.8410903661198	30.0080964766811	22.8774278851384	44.9716854334441	47.621799	28.928501	33.878918	48.508877	50.03257	29.225264	35.281204	23.916252	34.859703	51.199562	32.23048	47.150555	31.110188	26.731882	63.938843	44.5694021169921	43.6917248237917	24.842764	33.676441	27.1207015146259	36.7672403898849	28.8049009827048	53.4352826157553	44.1092328671486	48.486412	32.9381689736603	45.4113851785976	21.332542921913	47.930028336689	69.0120794999005	46.49968	28.179586	46.407459	23.312435	30.744522	45.093513	38.022522	18.932148	16.396597	32.948952	48.852352
KLHL13	3.19644990726558	3.56279310852959	1.09159480409185	2.75750622421603	0.1339203199049	0.471399682548304	2.25114642815745	0.180861143080186	6.163148	0.617076	0.690467	2.262297	2.110486	1.61264	15.64078	6.671805	0.232912	12.058457	4.897373	7.237237	7.009597	57.427895	0.975957	3.18206485922277	0.703691550093789	5.555743	0.94307	17.7660013063134	1.51787631841822	14.2139373177548	13.4249390384553	0.665070423408116	14.701992	6.32978331733619	0.953573577210727	6.39490461925253	3.86258816802769	0.773722760039085	2.588334	11.347235	1.892491	3.001348	11.909468	1.657472	0.3824	0.481097	6.819461	2.184873	1.443248
CYP26B1	0.497486226322348	2.86263231984645	1.40913778264644	1.09992892166286	1.51220426646487	0.517783362936039	0.113840939547729	2.53905824569838	1.628515	2.22495	2.024187	0.610842	0.426165	0.162644	1.141147	0.763786	0.575508	1.174207	2.219085	1.815442	3.136349	0.398119	0.403572	1.80119890966992	11.1882264168017	5.407938	3.384169	1.27236166378753	0.700399567034905	1.63784656099394	0.130144515536597	1.43362921648812	2.352057	0.754107586166378	2.07117102054418	5.77233604315342	1.68584926948214	0.533187544847415	0.325	2.996368	2.432508	2.625127	1.878366	0.839727	1.448782	0.451377	0.580312	1.048459	0.910667
ICA1	35.1668841203327	12.5157728751846	6.46578643800717	18.2443985970477	11.7092282865393	48.06863335104	15.9562663619154	10.9525160926888	6.038364	6.443466	7.731657	18.908466	18.428291	21.395021	9.023975	27.426762	13.808608	9.216281	5.546974	15.010208	10.04905	16.298841	18.770164	9.70781678462906	11.584989200013	7.734328	1.276737	21.0299409995867	25.6417757212729	4.18861061075523	1.79411252871953	8.81991468111347	8.886153	10.0449830764615	5.62537485799588	8.42407301276072	10.536833292404	7.86372509064253	9.633419	12.051234	14.258706	5.762296	17.363649	14.631557	12.602498	17.501421	16.711878	3.364518	18.954838
DBNDD1	10.8042228364931	9.80937789305839	4.91871087105329	5.73590328117679	1.38006743707096	26.1729619794578	9.42976899859587	3.02285054513099	7.412149	4.562593	5.81229	11.37078	5.868574	25.667929	1.307569	6.093191	9.71396	22.438126	2.792065	3.636788	5.068363	4.916802	3.760623	3.73824403481389	5.81316280233297	4.13201	0.218824	26.0417098476671	19.1899945571574	26.4091649795879	11.9957768287398	3.77642541669981	8.460197	11.1714875603917	8.90353206239653	27.5161482320436	6.6594681496304	4.16070762650271	12.758833	6.635655	14.396767	1.609494	2.5172	1.670965	9.441675	4.96741	8.243309	9.38308	3.690641
ALS2	4.30279285394801	4.78930631237338	8.12173564980909	5.92839430854568	5.56919753662084	7.12534070153314	4.86751855446016	7.11544397267246	5.015936	5.703671	5.911	4.99747	8.011919	6.181225	5.681717	9.701327	6.951878	8.499528	4.56669	5.505373	5.310677	6.492557	7.262622	8.40447972952503	8.35014469883243	4.927481	4.521976	7.14235681125725	7.17342014146702	7.72122420867809	8.02005701728136	5.45853070193051	5.456829	6.53048996405354	5.37816491507792	6.64688491721351	6.68510386581882	1.77252788103599	9.189635	5.52986	6.037111	7.864889	6.288482	10.141899	6.875916	6.405375	10.486862	7.998204	4.984694
CASP10	4.99161688219756	3.5046176402337	8.02805495391287	2.89943805189408	4.16153370876161	6.19553775960306	2.99465530752226	5.49106784564162	15.401422	3.402871	3.54805	2.324722	1.419759	1.558864	6.818476	18.620323	6.66598	4.021646	12.928458	2.864465	4.850327	2.562734	2.254742	3.48455174666142	4.3960615942686	4.961075	2.467327	4.55209099527401	6.05848319995139	1.16179709289355	0.663043235241956	2.63240407703833	8.830733	4.74563988486444	7.45949875652821	1.77605001301122	2.59053253402699	6.77279065989951	0.829707	5.23761	2.559617	4.80463	8.13118	4.030699	3.094379	7.198997	1.174297	5.049358	3.582167
CFLAR	28.1774390840208	16.6487948787137	36.7627559871193	22.0010275428656	22.6192382345752	24.9835877133909	16.739864664736	49.993166777902	51.698555	17.973671	38.836102	11.135326	15.79759	17.411968	23.646217	23.419523	16.501205	23.725508	44.409409	33.770596	19.790472	15.137924	21.073246	23.40722500983	31.2256027954703	41.184597	15.923201	14.8497670662798	16.2488065521687	13.02156388464	18.9073962956898	19.5651322466705	40.697598	23.3818850596202	30.1440643918871	7.87568551178579	33.9604898269306	32.8245059858803	15.642031	15.949171	26.5728	19.472605	51.533298	24.90188	26.410307	13.88176	16.227518	22.448378	45.37635
TFPI	3.55715742485681	2.88510086779939	7.40905029837319	7.44765865534755	4.26004185280068	8.71571141219041	7.03128551868768	8.9292775312152	16.073709	15.631992	5.372185	3.771612	2.935389	3.456975	41.975998	9.481571	3.74813	19.601791	16.579546	15.876448	19.833708	18.237476	7.710105	13.4467312873155	12.0111696509705	25.687246	3.354271	8.9789619908062	11.1050912133447	4.34183215677777	2.44356600796912	4.65879649988748	26.337255	15.0340851651421	10.2199460328212	4.11665761232135	6.77201539887382	3.20230046968127	8.889053	29.07457	5.850964	24.429443	9.675076	7.684849	9.117781	14.39819	5.1493	16.478197	5.296834
NDUFAF7	5.69797792350001	7.28216991916614	6.43353364816813	5.82776565464855	4.54853506402834	7.01510006827158	6.71334502535757	6.29366326019513	7.695208	1.934726	3.396897	3.683433	5.098372	5.14828	4.057788	10.638868	5.296397	5.112776	3.372018	3.573607	4.864579	4.28722	5.686632	6.40035877992731	8.80748162514645	3.294643	2.5734	4.56902274561906	4.37660238683514	6.21414894278089	9.41184310693762	4.60699289360746	5.246065	4.39307379014263	4.12260309067192	5.94509826077283	2.81364538026118	10.1558003795766	14.019305	4.145545	3.191767	5.508395	9.065232	15.327951	12.919991	7.442134	4.441342	6.139482	9.185622
RBM5	14.1208652279436	22.244382860957	22.9141137834991	21.3811228241292	20.7582634348636	18.9372857529616	16.0840102868342	20.7660381288536	24.308016	10.218816	18.899309	28.283852	54.354271	26.397823	29.68215	17.70816	32.985634	20.992216	31.694517	23.185745	36.578896	34.750381	20.573662	22.2912257245127	26.4620841805538	28.817427	21.969154	17.1198459531255	18.1632545604581	21.7579216750735	11.2851806974922	19.9982000313311	41.719639	22.6136015653975	20.6480378729425	21.9744722419062	25.2963609634134	14.0095768603102	17.35125	22.468029	22.237642	33.253441	25.40486	23.927313	18.903753	20.957878	17.040751	17.395229	23.673372
MTMR7	1.86270170541848	1.24159655945774	0.0392982540022821	0.898753249013606	0.0146138657382378	0.0146138657382378	2.39157134292638	0.0146138657382378	0.168275	0.009981	0	0	0.363166	0.042129	0.055631	0	0	0.329831	0.299376	0	0.144822	0.577767	0	0.344491941126343	0.069952355073791	0.068388	0	0.0146138657382378	0.0146138657382378	0.0633706042232842	0.0146138657382378	0.0146138657382378	0.034641	0.0739162260098594	0.0146138657382378	0.0146138657382378	1.03410305534121	0.0146138657382378	0.71684	0.223302	0	0	0	0.062697	0	0	0.755965	0.032209	1.142901
SLC7A2	2.39515851798133	1.62029151799616	2.81923274688008	1.00321154611432	0.640360548314715	1.72126079485064	6.04240968613611	1.05746791344106	16.542824	1.069087	1.360575	6.450904	54.819885	0.833215	16.347446	2.109249	5.470089	0.608719	7.315361	6.436167	17.895597	27.053764	0.678787	1.85163640040203	1.56338944503473	6.45575	4.707979	4.35410092177239	7.8537678868436	1.07259628351158	0.373828389272681	0.771653143705466	7.189326	5.13848863227524	2.29208888118681	2.58415448289707	3.49787386662177	0.54418365972056	0.721407	12.645118	2.815422	6.342679	2.193412	3.542572	1.272738	3.048457	1.57599	3.410068	5.566489
ARF5	62.089862214074	162.913862040437	74.0348598768405	94.4533090432626	109.518838527074	119.507200825339	131.590231157534	74.9018234236913	49.046532	78.838966	154.191284	79.023788	89.982529	141.361862	65.086449	122.54731	134.788864	183.603195	55.469105	66.40387	52.686523	64.64753	57.073811	64.3562419082425	173.653995955001	88.254433	119.07283	92.1015537646029	66.3121943197175	160.102219094484	105.52319026818	96.7119405302904	86.598541	81.941469829175	94.485954961378	184.397133299275	79.9192429435486	97.057356608346	120.382576	78.611488	93.237373	36.195179	55.387524	28.360796	79.445847	32.735165	62.413464	126.676773	65.367722
SARM1	0.381854545130533	0.359085519784055	0.821630144489797	0.646926902849689	0.777108513252503	0.828363923383553	0.65976329694296	1.01156840718457	1.226363	0.836986	0.755251	0.471634	1.832291	0.336797	1.604168	0.809093	0.667862	0.590768	1.863601	1.754385	1.352309	2.180494	1.104066	1.20337167553744	2.0511678529626	1.902691	2.109449	0.758928744702303	0.530894220131579	0.805620513446744	0.914365099805863	1.15109246980182	1.815032	1.23000739929333	1.28105173844871	0.569631891865639	1.36335917279677	0.919244323039592	0.271065	0.98662	1.191201	1.320979	1.290059	0.823753	0.577243	0.372834	0.864645	0.64869	0.600884
POLDIP2	42.1347801182163	42.0160023817889	56.9314199422211	28.3165010039381	38.69652597804	39.3409330194495	39.4176352639298	35.8268130351476	33.334713	32.379395	67.48455	55.551464	108.224289	33.338856	39.258625	91.457031	59.768341	60.582546	36.867451	39.425858	46.844505	45.514778	54.526699	36.3950946278323	40.9399304636491	43.568508	36.479084	36.7880392005561	42.0682724055493	63.70104780912	33.1162138744737	34.6980235556506	43.135723	31.2076782236622	40.6082250660496	42.5821398999657	37.6169841513006	73.9434699296477	40.409241	37.507626	42.635403	31.26627	58.7966	39.334984	45.852348	31.134203	22.87373	34.293335	33.017178
PLXND1	6.98487650188626	14.9520897143055	23.3989538583038	22.398332049022	20.3468283750253	14.9427388149048	15.4665949505165	32.6766630353797	15.053802	52.323868	31.314478	16.345428	22.075644	5.725649	33.041782	25.319244	30.948111	27.372248	39.790154	24.82641	22.724735	14.236493	10.175459	31.9741666173182	16.6149546080381	42.992786	32.135349	14.9976919039491	17.2291186449297	15.9733468043485	9.97649612149823	27.3077480315469	24.590099	20.8312905639579	30.1345704889029	12.948230956636	30.2084214186502	11.0671976880141	10.185054	28.561491	18.19121	18.359535	15.035384	8.534535	7.591567	9.453159	21.20339	8.991213	16.621119
AK2	69.1571918625862	87.6822536018546	68.7329693884528	29.6154527399181	82.4914762620525	50.2493389528175	51.8188975489316	75.350255563521	153.165329	54.446575	128.036896	48.16758	73.361351	70.183685	57.448338	109.099106	48.936848	41.329006	75.834747	69.473076	78.260918	35.741348	52.309093	45.7350829777213	98.4985095576886	50.277596	30.756969	42.1272926337293	27.8350340248337	45.6657507041183	143.780595489874	91.8793871247354	37.285934	37.9841598434262	51.8740256226456	168.025107808379	58.6945305096495	153.864171700115	49.512329	54.339699	94.314972	38.928627	90.403442	62.369488	84.175774	63.904453	102.728683	92.200249	86.685318
CD38	5.37035397599231	5.49600152895139	10.9975723493692	2.79462284762846	6.52347923034978	2.41853357373131	2.58364881616671	15.2030043605644	25.300152	0.368509	5.017873	0.515263	0.243255	0.735016	3.04697	3.495273	1.278956	4.759757	21.63707	3.519015	6.487534	0.721081	2.454374	2.09654428393776	3.09301641448245	2.420276	0.189928	0.969980862673306	0.359999635966779	0.39441366919094	0.24230134770704	1.2321044515015	6.575711	2.11485855002726	16.4268917292764	0.735801534384077	2.26230293215781	13.8341999841891	0.444253	1.52898	1.524994	0.916969	4.424187	2.494499	4.603208	0.491309	0.385137	6.555943	8.536537
FKBP4	225.823855492641	315.250943065575	59.9063392066189	44.284947063692	76.4235072180771	42.8093478524862	34.7200359494465	43.3276289598777	72.432884	36.654305	105.493866	173.479675	84.564651	61.138493	27.578945	237.527985	86.282173	99.116089	36.593498	46.474499	76.687584	63.209599	112.294113	34.4317711031181	208.057388375087	26.359411	13.980542	64.0220300659293	78.3253813591552	73.3873545558437	390.032927657184	47.6544362366413	48.831467	49.3582596304151	46.2135668958786	98.967560265091	70.8142819138154	221.8259735449	152.172684	41.754601	27.778008	32.827389	38.192638	83.65789	63.473431	113.548126	103.668686	111.458115	70.947449
KDM1A	81.7562220749722	121.540900529691	36.2070526732196	23.1190542674878	51.1040878523712	26.3238126918488	108.04540150716	28.1974521174038	27.611612	16.801056	19.997776	43.410511	48.629459	47.448761	21.562666	48.09713	25.46476	50.266697	39.183723	29.682779	57.076973	35.419952	46.823051	40.6894656652567	48.2133577688558	18.51643	18.453951	31.8314798599013	30.976604745274	46.6371777332364	89.09501278018	55.5858261798393	27.703217	23.5008510313734	32.5593029759149	75.1768123119679	38.6338954753663	68.7503522560411	38.917747	31.948503	29.793772	39.485199	59.400051	34.852024	78.604637	34.910091	63.376171	35.389633	57.514629
RBM6	11.1248036661893	11.7481468624543	15.271309067611	13.747937473526	16.2585330098827	15.0013731724993	15.2900893511639	9.47899306754794	15.873234	5.141475	9.837156	10.640694	19.215212	20.332634	14.448438	12.623424	17.031694	14.546437	17.685774	12.694542	16.745142	22.150959	14.469701	16.7040428412845	17.1069462940908	14.353443	11.306531	10.3471253865193	8.26641279315101	14.6789801566411	9.81066865242939	13.6069131294669	21.058146	11.6801123990009	12.2772128938735	8.52842769737255	13.7088607871488	22.6411335335703	11.814939	12.511564	11.130401	21.232857	17.74106	17.709414	14.141968	9.374969	10.540709	11.206285	12.415503
CAMKK1	0.457500804721837	1.06509690265525	2.25149441627052	0.932838640610783	1.30835017872218	6.22531655725171	1.0945304911468	1.62753615370868	1.071659	5.609967	1.946977	1.887076	1.036757	4.772775	2.785308	3.521479	2.312686	1.281787	1.668471	1.666525	0.816228	1.969787	2.117805	2.32073389127833	3.12523565569769	3.37294	2.219283	0.799855537568903	0.843411382555121	5.51309862844704	1.18830959740728	8.97250783889402	2.687629	2.42699467462192	1.91662254583359	2.52308841489218	4.31982913645812	3.75066362248927	1.608767	2.47985	5.768084	1.487301	2.022521	1.030674	2.086915	0.741532	0.874444	0.629874	0.896857
RECQL	32.4132481015111	25.7187328492171	25.953695611625	19.8925407856602	20.3033666892763	14.6203796724292	14.9232081632552	33.6701355409622	24.040524	22.476685	19.103136	18.011354	23.891575	14.434503	21.420645	16.054173	19.583405	24.290159	24.073236	30.338539	18.824165	17.041971	28.60025	23.2885901006349	18.8517759784359	17.083033	21.236589	18.9345895973041	20.1421777814443	18.6625061284294	36.7970018241976	22.2092398168198	24.242517	14.8597377281938	28.2778816963805	14.0991463497241	19.4511069452658	26.5262269404211	23.94228	19.815821	18.044294	39.352684	23.894285	34.145554	18.437611	27.481211	15.328435	33.229156	22.7076
HSPB6	1.01588296671365	1.97588761300008	0.924193443147071	0.906920494912276	0.866786037710384	7.10725658866468	3.45743859164329	2.01025391570647	5.897681	4.758394	1.333082	1.558522	1.912023	2.412239	51.379879	0.952488	2.289428	1.092921	8.133275	21.227686	13.987999	32.22953	1.716941	4.39356592089249	30.8444013275479	124.685959	4.348367	9.32726172089697	3.59277803398326	1.57047800522563	0.475065705506467	2.54959557238812	22.428797	14.7201913123171	5.82531630693548	3.01507065963779	3.6642990915992	2.11059631858997	0.90412	21.215267	3.03858	11.728315	2.545872	3.038055	0.956412	1.948056	5.105969	2.40785	0.31825
ARHGAP33	0.611965244447752	1.44418821116817	1.05416292500837	1.4720660192414	0.790863676433195	0.493428154397067	1.71217410805144	0.506497141345768	0.237348	3.021216	1.376349	0.306628	0.954482	4.222586	0.494912	0.528448	0.644004	1.749595	0.636566	1.515875	1.077508	0.38498	0.256418	1.59631558758877	1.59215509038218	0.548996	0.55377	0.416420775824548	0.0867136272033364	2.2703241585174	1.07859192501291	1.52997499735559	0.809356	0.243342593208555	0.52752945287065	1.73976937308942	0.489098799587436	0.55621580035788	0.418828	0.4633	0.759413	0.078428	0.564476	0.046833	0.513883	0.067553	0.900424	0.59722	0.257129
NDUFAB1	76.7421129366618	73.9768372312459	61.141055771032	77.8805887926181	60.7564471897939	70.467231038943	81.0183192586335	76.5347259400561	79.941917	89.389755	59.517357	77.588371	81.039688	65.902748	47.440262	67.57328	62.51889	64.03318	38.300568	54.154263	50.051548	47.183716	56.535084	40.3949050367468	63.4872022999896	55.367001	40.416828	68.6646946972203	65.8327938036046	98.6562488791728	88.6903780802126	50.2441500547824	45.690369	50.7511194588382	53.6918737460376	43.1899849002817	65.9759922760512	131.056256246676	95.253235	62.016376	56.851788	71.633652	76.419655	89.797867	121.501678	61.191742	103.010658	129.077286	98.504395
PDK4	1.22447939371061	2.76648383539332	2.5385367958272	10.8714468030368	4.72488929222736	9.58273956223897	9.60125203084959	6.11338211872306	11.002329	13.962576	3.488414	5.623909	26.112926	1.439471	157.266068	4.663486	5.401641	4.545899	18.043566	12.196048	13.387262	70.809929	11.204026	17.1876271199459	4.90336249458071	44.895523	7.460514	4.07890998685941	4.36755634886299	14.5347520557494	5.75593179007615	16.9164802116364	31.812613	11.0454522694484	10.6324948932324	2.68949123335055	4.24074381380184	1.88664572476432	5.63424	15.714542	2.704327	10.675728	12.319437	14.843313	4.775284	3.449499	9.107524	5.448775	2.222429
SLC22A16	0.0531629931470924	0.175481897305783	0.241382083768681	0.0386141316201802	0.109687456022376	0.276740759034001	0.00469819751663985	0.121622003557298	0	0.257449	0.150707	0	0	0	0.173289	0.048022	0.244348	0.349316	0.067553	0.022013	2.388381	0.210159	0.021215	0.0866982306798004	0.192840040557854	0.04317	0	0.00469819751663985	0.176349845363196	0.186860497411891	1.16187188462338	0.142225561846597	0	0.0925473141069268	0.219260401615391	0.126552241678356	0.0616979902086489	0.116685483544388	0.478673	0.792712	5.650591	0.299706	0.191922	0	0.162968	0	0.192317	0.323104	3.082589
ZMYND10	0.0903545426880844	1.24590770235828	0.0124827710624769	0.108337121677882	0.106190201978234	0.14977250176066	0.503419681334813	0.0490841794126489	0.046932	0.141231	0.209205	0.618272	15.205774	1.22132	0.190027	0.192297	5.233781	0.090205	0.38279	0.033143	0.275336	0.858095	0.118848	0	0.0647799365806562	0.160283	0.099995	0.165865042884919	0.227916466058172	0.951294009707642	0.0233262466294765	0.0881336206057628	0.888453	0.244949773104702	0.0504468439763713	3.95694756513022	0.284292672022213	0.439222189064013	0.364957	0.278369	0.135395	0.08843	0.073105	0	0	0.184019	0.204761	0.2235	0.023104
ABCB5	0.109381360272467	0.00862374243331242	0	0	0	0.281330421180108	0.0309441222601824	0.253261461800126	0.338988	0.046576	0	0.043024	0.006642	0.055367	4.497331	0	0.034236	0	0.106486	0.552527	0.095197	1.218097	0.053727	0.10892348290508	0.071823378927133	0.192449	0	0	0.160257964590482	0	0.0698133271885751	0.00243576271119509	1.264519	0.572927477998769	0.18764819909067	0.0398479588003144	0.179125367490112	0.119262598931454	0	2.045003	0.087212	0.235503	0.0652	0.35283	0.111998	0.019095	0	0.315201	0
ARX	0	0.432982029293327	0.00603676237326817	0	0	0	0	0	0	0.158737	0	0.316768	0.032658	0.041177	0	0.137151	0.170479	0	0.053318	0.242583	0	0	0.014597	2.7913366788897	0	0	0	0.0475620777918188	0.311658748892644	0.0296391808872867	0	0.566209113031741	0.501717	0	0.0376501891058319	0.359602696797987	0	0.00546888246167216	0	0	0	0	0	0	0.057872	0.070658	0.354661	0.042889	0.046887
SLC25A13	10.091344465211	15.2884162549034	10.7387074103246	9.63133155499512	17.2218076148267	27.3995829535446	22.1235303289281	15.1895330203211	13.910878	15.236922	15.320669	19.436571	10.216537	19.251188	5.819532	25.37277	8.787428	22.651655	7.164161	9.006516	11.333526	10.374303	13.203289	8.78899539583188	15.0580579468584	6.542864	9.790544	21.2544394395962	12.6060228033825	14.6665473963839	29.0803279279971	18.9717482889828	8.252625	12.6283616624129	14.4711996392286	5.85866563516308	13.2850825383722	14.0482178690648	24.192268	9.361089	12.783638	11.340228	19.771738	24.624384	12.718223	29.350105	10.292263	44.700768	8.801541
ST7	11.6439691384705	13.0877176557174	8.18990445290029	13.104384560472	12.9952924326611	11.7848793365077	21.0190445257906	10.8788919511272	13.018075	9.201113	10.311975	10.021237	9.424047	13.094228	10.384057	16.996857	11.205812	12.909909	8.590561	8.314065	10.855012	11.713054	12.846122	8.82577967298842	13.5215693801183	9.840321	9.400094	11.6667189279077	9.02183857098868	13.2202271458954	10.3668547955576	8.8854618906101	12.731125	12.1190967347512	13.6382498562845	8.39737142295841	11.0151789575301	15.0307708694614	11.196568	9.957879	11.359577	13.547561	8.500514	14.370017	15.468659	12.205344	9.718976	12.047416	10.249346
CDC27	11.2278991156537	18.9163748613411	20.4098823065054	28.0057868311725	15.0973862032268	8.60980863943369	16.2369189440929	14.4751399612729	19.720211	14.655323	12.939447	12.429483	15.666979	8.016672	13.422852	14.46319	10.891261	12.745978	16.695272	13.485355	14.760862	11.66856	15.597775	8.84639805659339	11.5961113965833	11.261848	5.406825	8.19632110378565	11.7345466363158	27.7205661051106	9.91159546104319	13.1531805650157	15.956141	9.73138987594798	20.1228295839465	19.3732737570178	14.9922589780862	9.76599683087111	19.133537	12.384356	14.146957	15.722066	17.402361	20.955677	19.333382	15.783114	11.278399	20.736563	25.504402
SLC4A1	0	0	0	0	0	0	0	0.0201790015437765	0	0.015686	0	0.0029	0	0	0	0	0	0	0.046255	0	0	0	0	0.00155630915363432	0.00155630915363432	0.719561	0	0	0.0281283736817002	0	0.00722011090221783	0.0106286798485324	0.039553	0	0	0.0127319656474332	0	0	0	0.038425	0.007858	0.220894	0	0	0	0	0	0	0
CALCR	0.0431891385900252	0.0809837062667902	0.0641308588512745	0.115337198910009	0.130980898589431	0.239760409543846	0.153484294338988	0.149934317420204	0.08146	0.039094	0.099184	0.257599	0.033907	0	0.454989	0.014918	0.125969	0.072016	0.263348	0.113648	0.027551	0.266149	0.035087	0.15833746982444	0.14500616869489	0.408304	0.139953	0.102641709030944	0.0659305467073182	0.11059940555224	0.0122699847812648	0.384076738781075	0.544658	0.342870286266808	0.186585976651896	0.0122699847812648	0.0669230133727846	0.0598219368353696	0.060158	0.258477	0.147878	0.053749	0	0.586334	0.086266	0.021444	0.051457	0.133451	0.085595
HCCS	55.2188236107758	21.354251751471	47.8688396758308	12.0937860669044	22.9112876540846	14.4598026987239	17.6082497859613	15.7393009414393	8.076653	10.53723	12.810615	14.356865	17.887564	16.201382	12.118522	19.152618	13.796487	14.308408	13.96989	16.9834	14.455308	10.234485	20.650904	19.7467753336035	16.3537965796329	11.159925	14.072825	10.9858145991953	12.8820195844828	7.56181991316436	27.234048909063	21.5709716047357	12.581076	11.3005334173132	13.8332402060177	8.63784815143979	9.49910481726683	26.2476800701827	18.312597	11.476303	20.340311	13.337716	17.634357	21.477203	21.321533	11.598755	14.340539	14.504711	24.938303
DVL2	7.19328446163305	11.0352436186107	14.7623106894653	12.2832228039415	10.3029022196261	8.01188179349288	8.87668830504386	12.8489745705063	4.091635	12.797967	13.953009	9.772016	4.663871	10.174549	11.390019	9.987868	13.203239	7.966259	15.094932	11.953197	10.504867	7.66942	2.223698	23.786752633293	9.47227602579006	10.735442	12.237781	9.91765230209383	6.49353243481086	26.5811687712307	8.08502203969521	8.51271779403256	11.483647	7.94550493142795	9.14462806522946	18.71526662584	8.77350967112292	5.84563745014942	5.490461	10.024895	13.000439	3.919978	4.587153	2.317398	5.0602	2.390506	3.389755	4.744766	7.1344
PRSS22	13.7996508927871	0.829448515755229	3.79710041127673	1.25038174102818	5.12801972082888	11.3785417950094	0.50879965769564	1.80217009962428	3.644017	9.605339	5.347077	3.251809	4.226047	2.998288	0.687412	6.288269	8.103712	2.261018	0.976259	0.545427	2.875614	0.754921	2.221329	3.33544681526613	2.38755369101005	1.802018	0	14.1494458337149	4.06916846965035	3.66491497435886	0.188690860948994	2.23605206264599	0.952863	2.24679036914024	0.960783786805985	0.471636548152804	5.4146701836968	0.65139831565726	2.413929	2.163224	3.309743	0.197951	8.37253	1.31868	1.058724	2.315216	1.367448	0.480015	0
UPF1	17.8952804293208	21.092015010777	18.6704371500178	16.850696140261	14.5368933602832	20.1059891236239	14.6569011327771	12.7414440152523	10.923972	17.025671	15.774094	25.179022	13.42918	30.583281	17.680218	25.699202	23.57729	21.150982	18.98711	26.177753	16.719837	15.283822	7.520369	24.1545108647418	18.1127180080978	26.501102	18.121954	27.2744709654788	20.1239494656037	18.3852098659924	29.8364026775096	22.3028386848964	21.576859	19.3618513242667	17.6718398196895	28.624585187667	16.0401080432729	14.3908111349163	13.964822	20.286184	36.987934	5.462818	7.323465	6.661359	10.276626	4.715198	9.246732	11.089933	15.058702
SKAP2	5.06027706323594	7.82615003279141	18.3911914473863	11.4716272388896	15.4626549488478	12.0461666123419	6.39391368808357	21.5272322663957	15.496602	15.815721	14.99585	8.553496	7.929358	2.872203	24.395721	13.081028	6.473543	5.795557	17.66325	15.655622	10.213377	12.835608	12.364403	13.0287611965677	10.3367357320703	19.963114	9.375369	6.1582048056682	18.370402031515	4.10682666096923	3.54349278854257	14.7924161581165	15.976147	13.0354715649407	14.6544815248267	5.70528791835611	9.16243802736721	10.2267022982596	5.604876	14.321796	6.025822	18.135607	13.37958	21.066853	11.505079	25.467556	4.572937	15.974373	9.634585
SLC25A5	249.826589663368	220.764979831198	246.682542964227	276.439470095101	247.151583552487	239.371966968477	313.010706919999	356.997753504221	208.437485	212.465973	143.946625	320.396515	294.289978	195.487442	122.05793	374.755402	191.514954	292.557007	120.145988	209.432098	189.408768	173.244812	234.141479	197.240372228053	232.121931572339	137.009979	92.070526	241.385850296824	209.01945076792	133.954592203696	232.530171382224	244.302012684625	176.911682	131.018362816639	207.962398579057	123.694702867699	137.037916597984	436.401807006979	219.761215	153.905548	158.176071	143.703888	286.723541	207.691742	172.486877	256.535431	263.856812	253.961121	187.018707
HOXA11	0.311469156842624	0.0957331938740764	0.0680072486898635	0.169626218038561	0.601889833769344	0.114374968154678	0.0394787415674794	0.0443198109925569	0.302604	1.953621	0.103356	0.154045	0.276727	0.07652	0.285496	7.490636	1.283037	0.12415	0.600303	1.106983	0.079345	0.266013	0.090709	5.06928224304523	0.0871120882756076	0.295983	1.362256	0.0453180715314153	0.375480390049182	0.239625037724727	0.0638501359904197	5.32554701707201	0.037192	0.500009932953064	0.332531465835764	0.499200452377495	0.486163762766067	0.241440685853324	0.045019	0.175352	0.073342	1.221368	1.025665	0.333133	0.0706	5.54127	0.179421	0.147376	0.020333
POLR2J	31.187135288353	42.8641690550082	21.6800789522495	27.2769393873828	27.9244143831789	35.9796713838517	31.5325991683087	21.7928759822941	16.510487	25.901077	36.368729	23.473537	25.664448	31.810755	21.62697	42.051796	33.48764	59.279644	22.768154	31.747736	18.397142	18.436047	15.451723	19.0500481107235	36.9240364506736	27.66721	40.569134	28.7207089875194	25.2737899371089	48.1595413391669	54.4371707411173	25.2396615563163	19.600573	21.37626335234	26.9203021479058	25.0071704867855	19.5534937473419	39.7831613002347	27.474789	25.475603	19.467411	11.571079	13.372855	10.990448	20.561161	7.98836	14.449255	21.611944	21.872931
DHX33	4.74344734627512	6.72898148825912	10.0932435301176	4.17829654125931	9.71730946426925	7.97731294687716	5.51505091660107	10.7972087717665	6.443486	5.029749	3.403968	4.436654	3.419645	3.843517	3.868099	4.97044	4.70285	7.098981	4.940034	5.870331	6.648062	6.800263	3.937236	4.99860939638527	8.51764997105284	4.061394	3.308308	4.52560489412451	4.56543375453474	9.53645788561568	7.86997946234049	5.98867772192874	5.410718	5.72504361771517	5.0411879717848	12.7634732845234	11.7479807529757	4.1908949603679	8.04232	4.610983	7.804538	5.92196	6.007866	5.688562	9.75308	2.909902	5.552798	5.046986	6.272247
MEOX1	0.336614800594969	0.522752600489077	1.82019803245939	1.87798568140236	0.873541761021166	3.11334410559638	1.07617493331769	1.96807029614767	2.787283	0.713751	0.674053	0.501419	0.403153	1.038789	10.754438	0.145557	0.274366	0.992261	3.376482	3.952051	2.943511	7.477503	0.336718	1.06403767550437	1.21763321202591	9.343384	0.704347	3.29033955502339	1.10598672060366	0.261722910513074	0.202226701340099	1.70114037817738	6.118306	7.89908965225019	2.33364005590588	0.744315584643008	12.7452198593966	1.00106559011561	0.629894	11.308216	0.759139	2.984234	3.034368	1.313409	0.366907	0.997953	0.624471	3.000231	0.139302
THSD7A	1.42941839628994	0.221891442791183	0.55786931638801	0.700208612853457	0.606457649978111	0.431611474576271	0.921614284033808	0.522196750866291	1.197734	0.561487	0.204281	0.411287	0.12776	0.230449	1.798218	0.436825	0.776419	0.247708	2.567834	1.534547	1.30248	0.630444	0.488651	0.865699826790033	0.572287468680468	0.539675	0.248292	0.990802317404004	0.677402843452943	0.672196659068604	0.1661741928907	0.685441238782313	1.146842	1.70303049515773	0.966723277376907	0.36579201157256	0.478945193519665	0.11665072830928	0.19094	2.525139	0.526575	1.564889	0.786276	0.851369	0.231878	1.775074	0.320746	0.973282	0.181875
LIG3	5.25629467679073	7.0305941433685	14.2962091800758	9.99659630785201	15.5703415909806	10.00299813321	9.06238972202467	6.72493685066142	5.764206	5.80719	9.551805	7.322136	6.917037	6.276663	3.834904	14.178228	14.096244	16.756136	5.597798	4.823882	10.56565	6.292698	6.185416	6.44027783408255	7.2998139357382	3.864805	2.534925	6.63071107399279	3.84955619816524	21.6377833812783	9.00112990979235	4.15534565076823	7.827992	7.27001501080279	6.90667785312385	14.5978879312763	8.04972985014643	5.22325470281271	10.095971	6.382147	11.535728	5.99895	9.057653	10.083245	9.897375	6.72548	6.208197	9.071595	4.310645
RPAP3	6.02335022310629	19.0435491860986	13.4946358906249	20.1610284416755	16.9926652914155	10.1981135896317	9.11529333684874	23.119216639574	15.92275	5.907234	8.791471	14.033177	17.730013	11.019885	9.914309	20.837627	9.912034	12.826261	14.201921	10.758418	11.530807	12.697373	23.786613	12.0789994850785	6.99608830391816	6.980454	3.683706	6.16234605066353	14.2586712365623	12.064335994918	9.86228331225629	9.26800313153852	16.299623	5.61682843416145	12.1034331466698	12.6595417722593	4.10707239612205	19.6346877975791	20.366419	9.307669	10.511026	16.730711	16.101282	24.281301	35.552887	28.168001	16.922842	20.30797	11.782715
ACSM3	1.62071621890548	0.16462979676781	1.38230065075917	2.243727674491	2.72532985072576	0.785103408786115	5.52119634429641	2.73143074188995	3.787964	0.159657	0.577866	5.556511	0.562941	5.4653	3.216345	1.26819	0.517879	2.120396	1.997672	1.449735	5.029495	48.455235	3.837021	0.806088327288098	0.970303107971335	1.017086	0.393894	0.97493437252454	3.03387122888207	2.53444189368533	1.99982713233016	0.753563152511289	2.996234	1.66721200321655	1.93590155496011	8.94044914195443	0.682597575892928	0.418649923925283	6.262746	1.850386	1.765834	1.685167	1.434877	0.975974	1.012975	0.985076	0.504412	2.935843	0.48549
CIAPIN1	12.1819110926612	30.0275096226187	14.9227932923087	11.9957039243831	17.3728595517612	21.0540326781753	19.9381204193673	18.0714869618164	13.469633	20.264383	19.806105	22.669096	13.561947	17.065062	11.269714	21.730612	25.989775	27.291773	14.904914	20.375462	14.332273	17.809113	10.303803	15.3442990605662	20.1703679599426	18.65239	15.211096	25.8402355718691	21.3514967754041	16.2379557570106	26.0833865629916	17.3688854903055	16.271536	22.785969240774	16.973749037581	20.9140169777326	20.8700546225377	23.5486448081844	17.195019	18.578432	25.586594	18.936605	18.939884	23.455259	18.872496	13.781266	27.268347	29.026342	35.82095
SPPL2B	2.45340003451548	9.46030607372962	2.97698122412123	2.45460448399479	2.78043354780163	7.26212195579719	3.1905845527749	3.22707522857733	1.803108	6.472054	2.372046	5.940946	4.255475	8.290853	3.363047	4.828087	9.69013	5.359204	2.917575	4.44119	3.178846	3.866305	0.874025	4.0632622911387	3.73553576274912	7.477803	7.020834	5.72674700545805	4.61794672173466	10.6782440536881	4.38212227651104	6.69310887468144	4.559433	7.54718023804023	3.79781759243699	6.10719254290554	4.98660494221387	5.07795736310094	5.877837	5.513913	3.147028	1.183183	2.658516	0.544768	1.01949	0.997338	1.88121	0.901498	1.594645
COPZ2	2.50390838206643	5.33593452000454	9.40898837948244	6.46711243682162	7.43721596623214	5.94177267364684	3.64749471138786	6.51368817628699	9.970104	17.395361	5.462558	5.300744	9.826695	3.613497	20.002857	5.79668	25.169794	7.059445	9.282289	12.105922	11.737214	14.798655	9.90314	23.7565697180368	15.5918494821063	23.408979	86.012123	10.2543341165619	25.6757564398042	6.10159350096458	2.66114771633797	28.1651079690757	14.733927	15.6806680693169	15.2205694798794	3.5172775193578	13.9355615242	8.53981961137704	2.862297	14.595774	10.874728	41.109024	11.904098	8.24649	5.643356	12.481911	3.052689	8.219476	5.117905
PRKAR2B	9.86804031270129	9.69214948066104	10.4383849763894	19.2191173265969	5.02312185542626	189.359296299082	14.5473312356216	7.74803021145667	8.487436	18.470579	7.201717	56.568256	6.648512	60.298897	74.475708	22.258654	12.759535	14.847621	4.790209	10.38838	13.506162	26.771187	3.240852	4.3246326080033	12.8064369976332	90.99781	0.892571	17.8364626049893	24.4982047529416	23.5012049777836	97.8000148764537	3.73599804857344	19.233871	25.1556864724441	15.8667713993948	24.9847778018395	16.2568658397866	7.11764012296691	48.032753	10.490594	11.502672	8.152481	4.459659	13.379012	8.673697	20.061438	26.205179	46.802567	2.483309
MSL3	49.4522405956459	20.3291892848977	44.3903702055221	24.8710124615801	35.3960227735654	23.9247062290549	24.0485826579893	23.2986438295315	25.086971	13.486628	18.621967	17.131754	16.559334	32.59734	18.637522	18.020615	16.912264	28.064348	19.9937	23.362762	24.540903	12.751892	29.817337	27.7837049735081	25.396052958305	15.854187	12.121878	11.388813144631	18.4314436920164	17.5431281559248	39.4020638819998	14.5084765326356	25.010935	19.0543826660806	24.4469079601247	10.7437341057126	19.6703892608902	25.6024784892319	19.980429	16.918604	35.476662	26.414139	37.89444	31.407137	31.26803	12.707741	14.984085	18.641205	34.499802
CREBBP	22.9778563581163	10.1128989514891	17.4016397982147	24.4704427269402	16.1830390180545	18.5009597472436	12.5977241304291	13.5238380212345	13.443332	11.942379	10.123492	11.34377	13.36322	12.464301	14.291361	14.055465	15.997	16.573969	20.363417	16.829258	16.353212	16.201553	11.093357	12.6265414808177	10.3057988854171	20.000269	12.563004	15.8609354159723	15.1953652739321	16.1992855088215	9.9270311498334	14.4155506589924	21.732327	16.5595144967355	12.9105466637941	13.7609488426855	20.6863703489613	5.09471935461052	13.012486	14.96532	23.965685	16.203022	10.272883	14.60415	16.526554	7.505748	8.548588	12.406125	19.293884
MPO	0.0872714462978564	0.0902753611526191	0.103452842409343	0.0310492515946241	0.607354475747569	0.191491578972728	0.212386810702457	0.0790582809441883	0.044308	0.04805	0.182842	0	0	0	0.047674	0.092611	0	0.252362	0.135923	0.135342	0.076138	0.12935	0.070565	0.0961623818458752	0.0381079727336909	0.196914	0	0.246641607143183	0.0541239390866704	0.0234766133161408	0.00317014889794499	0.210730498265616	0.082343	0.174800903758172	0.111983960596869	0.0943643824810715	0.0824134227665848	0.035421103060171	0.036805	0.102838	0.030089	0.048296	0.145716	0	0	0	0.017579	0.18802	0.045572
PON1	0.0852065490841713	0.0070149821941752	0.0070149821941752	0.0070149821941752	0.0070149821941752	0.162879093310526	0.0070149821941752	0.171777389079971	0	0.075121	0	0.03966	0	0	0	0.073332	25.517023	0.143941	0.140172	0	0	0.072588	0	0.0759988103576653	0.014935746798538	0.145971	0	0.0720982839152067	0.0070149821941752	0.0926836858900783	0.0466704539960488	0.0479300203364742	0.033108	0.0070149821941752	0.0070149821941752	0.0070149821941752	0.0070149821941752	0.143934231012691	0	0.025247	0	0	0.158241	0.738	0	0.230978	0	0	0.02993
GCFC2	6.20672780816406	11.7605169477149	9.84081410137964	7.55399066003413	15.3304768432726	11.8174363768494	11.924383987969	9.86022386487111	7.451097	6.49357	8.3268	9.319196	4.328161	6.630519	6.085676	5.402316	4.822262	8.271063	6.451792	6.003321	6.413704	8.155541	6.138579	3.09261209953486	11.0047320958406	4.159721	1.841792	5.83899761963613	4.10006984020877	14.7441822520495	11.8654893884403	6.25289850858846	5.541355	5.58239698485431	7.14259041545801	4.28198215953937	6.48312384534728	15.312740730801	14.478317	5.2058	5.633177	5.636916	8.246747	20.322813	10.311728	10.975373	8.034602	5.188687	9.464878
WDR54	2.78527277315316	7.30986706989231	3.51966137923573	3.61438502179157	3.93601359029922	2.05553804604121	3.86720731160497	2.96023910888898	3.010094	6.036396	4.570406	2.622822	18.949358	1.228827	5.357666	3.799071	4.43727	3.205924	6.350926	5.889856	3.072973	2.878682	1.280602	7.02745770302566	3.02596886578563	3.663188	4.163999	5.20307305557622	4.37350758878738	2.61991843902437	4.89486687831068	3.08452894106381	4.78278	4.76279680122014	5.41402092581499	6.69852089695481	2.95470816886799	6.45108896560647	5.115413	6.057235	2.953482	2.108866	2.704089	1.523352	2.260128	1.575394	6.631347	5.273094	4.893123
CROT	4.63291133674876	3.29870455043366	3.49536478866667	4.64232903282507	5.50558881125515	3.76645565147465	8.20356313988007	5.4583966574249	5.561153	1.770889	3.678479	48.070183	12.612845	4.07087	8.615469	36.490936	6.873572	5.180964	5.033346	3.905081	3.607284	15.747551	20.787632	4.49895012018211	6.46597315499427	4.517851	8.429216	6.40300553523722	34.6382826657074	7.19133705653875	7.06430390642611	4.70629693296123	11.151593	4.52479513523503	5.03307979007696	2.7022656710394	4.57611072769666	3.62852849537676	4.992069	6.65158	4.771721	6.849333	4.603493	7.702117	1.803419	36.22261	2.967772	2.542882	2.75777
ABCB4	0.214762006452847	4.12458370969683	0.433169858743887	0.164031836591651	0.8706788863708	0.508653325280921	0.181674412119684	0.7679905328714	0.390406	0.421733	0.375073	0.18728	0.422235	0.182654	1.055291	0.165276	0.162389	0.483735	0.470502	2.005212	0.45515	0.229614	0.117626	1.2299530020803	0.191616231380638	0.614275	1.088115	0.158503001302937	0.485670498332368	0.24454494582512	0.0528638649247292	0.846805277974246	0.942487	0.27933423223952	0.550086310440127	0.141794470580903	0.632078139063614	0.35845847674958	0.061387	0.502306	0.369016	0.69284	0.877628	0.6725	0.555636	0.310278	0.106224	0.617835	0.265087
KMT2E	25.4748499769772	18.7274857514315	21.6950652323454	24.5783646912676	25.4855198964258	47.3424605638575	26.0397734061556	25.4525744164375	26.148468	14.693081	20.096319	10.465109	20.676764	32.433842	25.763088	20.940369	14.977079	28.707998	33.142101	23.212175	24.31628	23.877459	15.754478	17.2772140847465	21.307097115756	19.865917	18.12747	25.6310111482132	20.1951090492665	21.9049585920475	43.9307005266676	18.1956357066387	30.311134	29.7583457990233	24.1715759757343	17.0216281722045	21.0934018260625	9.62311836819485	22.650831	27.032696	25.321058	32.759563	19.616827	28.674034	23.919445	14.319279	23.979794	34.586269	22.528866
RHBDD2	11.5900062198549	30.8818200033526	8.56583433172766	12.8896143036599	11.6529603452309	24.0052772080267	18.101419989928	9.70354420885496	14.814363	48.706165	24.134666	23.071819	12.473623	34.626427	15.909476	29.822325	25.428692	6.490461	14.687844	19.483534	12.795777	14.639489	11.795444	16.4399529150381	21.8402237472561	19.667387	28.488228	18.272896564064	23.6606529479109	18.827152669561	23.3391987649156	26.5318427908988	15.011131	14.8124606529807	16.2657299217784	10.9667095768321	15.5976131678478	23.9035595266942	26.965155	20.519953	14.156868	5.06389	8.967909	6.526783	10.493497	17.613266	9.152353	11.228413	7.130651
SOX8	0.685245234835431	63.9442812454534	3.60491583122097	11.0998121442635	0.0277954825315498	6.53385942286461	0.0370558519262044	0	0.524423	7.173456	0.040981	0.638601	0.023969	15.075155	0.624523	0.579241	0.124936	0.943872	1.073036	1.923586	1.695307	1.159391	0.011317	1.2503194034798	18.0934817276726	3.361303	0.223626	5.00626812997058	0.0590248543077059	20.9717706480322	0	0.0813095032751486	1.03973	6.23786359049047	1.79941665820095	62.7890077265403	1.90530907341561	0.430868456972918	19.253222	8.221494	5.850996	13.536011	0.179472	0.014595	8.886725	0.037328	1.412791	0.364963	2.05851
IBTK	14.8018520405589	17.7340290007049	18.1762905177405	18.5641503350043	19.8776501427999	22.2332326825403	15.9826918272077	14.5533376286799	21.768658	9.763062	16.662281	19.863867	15.052123	14.139504	17.602575	13.8692	11.717366	11.983413	17.881433	12.37665	17.628563	17.132517	49.661354	15.6876958519835	12.8659212435779	14.595077	6.005707	8.8773926448343	17.3141202010516	15.7237729788755	12.6654539399821	16.7819716037526	15.760675	16.0598441107492	13.4871586336013	9.96357402689907	15.505534816525	8.59006859430861	19.413065	13.758998	20.371748	23.398386	21.945885	32.876858	17.822344	28.56601	13.414476	14.846538	16.696739
ZNF195	6.31228787037948	3.40712122527725	7.94374729196152	4.65425124710715	2.75309904583498	3.61605306068551	3.13865885144514	4.13712722183202	6.459105	2.393637	3.929475	5.408745	8.151855	5.458047	4.702686	4.801277	4.714208	4.795372	3.8836	2.739094	3.946451	4.776339	4.480525	5.42075834689464	3.43688756944341	2.660375	3.949942	3.23262987497382	4.08318953620759	4.10448067064397	4.5629988656998	2.193987828614	3.929176	6.54112595370133	3.25443667022073	3.26533734811417	3.36897429211024	4.84503921965047	4.286773	3.224704	5.587059	7.117127	6.302798	18.64798	3.94496	3.38271	3.065724	2.99967	5.325585
MYCBP2	12.1817176324347	9.84715231934796	21.6873212926591	23.0310880454442	16.7816064355977	11.8516978811212	16.0703462187898	32.0660953278952	32.173126	7.683639	17.019417	13.456626	18.535221	9.349027	34.604725	37.484386	19.200483	18.819813	15.197051	24.090248	30.898556	23.662071	18.578375	17.3351092418903	27.1137910093429	29.715958	12.27033	13.1033580063394	36.3457746447416	7.13051017463188	7.574687708051	17.3674065694206	37.742359	20.4710952126884	20.4041012527342	11.8757325657156	16.3522780150004	10.1644293614386	4.489507	19.32745	12.320501	22.151617	13.737324	34.204674	29.261883	93.148415	11.940667	25.413254	24.023386
FBXL3	10.9433551328559	11.7816241236423	18.3297426260123	30.0092103595564	14.5794006399858	15.7819933998419	12.6337513807121	25.802629867198	23.930193	13.145806	17.512165	30.890408	45.000862	14.677935	35.782314	30.70587	14.563445	16.718237	18.308102	20.933449	22.70332	25.311356	21.604086	16.0278992770974	15.0427638958502	25.995394	8.03434	10.4700172795997	35.4543402523608	13.6728026973856	10.2477942054681	13.9986034802573	27.157454	25.12294820326	19.7466273827604	13.5214834751613	16.808463207172	9.20933635621646	14.771371	24.963966	14.053226	17.997456	16.174175	36.022278	26.776409	32.608208	9.666674	26.028973	24.736
ITGAL	6.10879023581551	5.24909312924701	10.9501182901421	8.43384376265896	8.70258858009485	6.04089453710176	3.61451859520933	17.613240627797	10.470929	1.607203	12.623493	2.751998	2.450632	2.226349	8.239035	4.991106	5.449624	5.973136	18.554226	9.676066	7.82683	1.999609	2.325824	4.45428760306975	6.14910226562114	13.70076	4.430811	3.33515019858504	2.82094202448784	1.99214645080681	1.34136946068902	5.83994610058579	21.224697	7.15370931995957	14.3487183990135	1.52441443788716	4.07212019315823	5.55166193419345	1.939101	5.249344	2.775918	1.483459	9.19257	3.057389	5.053843	1.334287	0.365768	6.606083	8.674765
PDK2	3.46747385988142	8.57782716928982	4.35565606299426	9.39564502132674	5.61161750856812	5.48151256729757	4.49192654976836	3.21429243034349	3.684143	5.480207	7.814205	3.673738	6.467062	3.957599	12.614038	1.471717	5.982421	7.771752	7.029583	6.777113	3.065971	8.634888	1.710704	2.71444466496166	5.77959057802328	13.575044	5.853001	3.02444521843528	3.09503810976426	5.95730984796947	0.953335304589126	5.65613160440251	8.905781	6.32380187106398	5.05577400426137	3.1415090815155	5.91409893571044	3.12892928493888	6.927181	8.04639	4.541238	3.287612	2.557818	1.54661	2.099663	1.155848	2.409057	1.832354	4.165747
ITGA3	2.80074804283297	2.01166484804366	3.67046261756108	11.7932682173795	5.01299606424224	3.491442869273	4.93222077527887	3.52705842893483	6.451813	22.03652	9.474987	8.645372	6.66577	4.598102	13.438039	2.308935	9.39837	8.478499	15.023904	11.903911	6.47249	18.315289	3.452751	7.675827362264	1.84497794578695	11.250036	61.642956	9.61735530075485	10.2964427484918	3.19898740954861	1.53926462052571	8.62517876352574	19.811821	13.723124406413	7.00733503978454	5.80342523167305	7.40361970638045	2.20163707353803	2.42237	15.996218	7.399037	4.269708	3.451292	3.258207	2.567063	2.444779	3.510471	8.016364	1.762451
ZFX	4.80310274111642	6.83374178925842	5.46649174486547	10.6317882163636	11.2523738796003	9.14576723586404	7.29801430256356	9.09224899014608	13.696213	6.489708	7.631611	8.698643	10.263446	7.879039	9.823011	6.813729	5.647965	10.72636	11.854738	9.873541	9.380957	10.698542	10.36203	13.4040763319991	6.90712058768936	7.377334	5.376065	7.90456127535359	9.47581012709777	11.8343090398271	7.05788678302354	5.00176141288336	8.934192	9.3440135461276	5.92784092898269	5.6669026824433	11.1897945039448	8.20791106486143	10.548693	8.924846	9.107527	10.289115	9.191566	13.713284	14.624423	11.337215	6.590332	10.287915	13.031055
LAMP2	291.685794751596	130.759660211268	85.9696620100626	92.3983909721239	127.910793716378	69.9991226400263	75.7009869108217	199.808604603739	172.425217	155.052811	104.926613	70.480087	78.75737	171.017807	114.343697	92.925301	91.686127	86.899406	79.59874	94.923279	88.209038	104.666389	141.146072	97.3236048747432	154.986905899921	87.906853	44.880402	100.747282103432	133.29020520054	107.614677055766	129.56035491242	117.731953829159	113.95256	147.408192602825	107.870425877385	56.6098878355644	109.127984511895	85.5446660339357	104.808693	90.07444	175.154846	74.315804	125.812431	133.381485	209.922165	121.76548	61.84129	183.065781	124.395058
ITGA2B	0	0.788359497500381	1.16743601908606	0.95953114297565	0.244136217817818	0	0.314528423739777	0	0	0.147632	1.690393	0.033197	0.071393	0.040313	0.194121	0	0	0.251699	0.206444	0.085037	0.044384	0.013926	0.019842	0	0.414056929734347	3.174429	0.622959	0	0.16153251606867	1.17186391089402	0	0.152986957006107	0.080328	0.0253003968561147	0.122944935659697	0.353196864683962	0.284243820787733	2.7281205441671	1.820539	0.112308	0.015092	0.098146	0	0.026704	0	0	0.018721	0	0
ASB4	0.0366547140513945	0.0146809468972496	0.0158676962584399	0.00502206736196933	0.0324895388598188	0.0829263867104046	0.0379422845972522	0.00502206736196933	0.026987	0.03523	0.017994	0.066173	0	0.153369	0.102209	0	0.022939	0.059407	0.579295	0	0.074141	0.012134	0	0.0638956665061775	0.0147568033231883	0.022741	0	0.0392802657354437	0.0845248225756537	0.0941689990215034	0.0665786517048404	0.00502206736196933	0.134084	0.0297883712872689	0.0180952143071873	0.00502206736196933	0.0753458938882176	0.00502206736196933	0.721729	0.110057	0.031107	0.066493	0.092173	0.122465	0.015728	0.766928	0.029708	0.064925	0.049069
GDE1	42.7173273682231	25.9847044110903	22.8455842986457	27.2383788239037	16.8232199864198	28.7823529926167	34.9153388424571	29.9279615033877	29.024282	24.099525	16.186874	33.085361	36.497826	16.388733	23.946667	34.938808	31.175331	14.997883	22.722422	25.024216	19.594904	29.118078	43.212177	25.5555958184466	21.812236456482	25.055468	20.301098	30.6794989598158	46.3920541763426	25.604704118288	35.5530778222952	20.5702462927914	25.473406	23.4307646452281	26.7585667640377	13.8322040666463	28.8494037833229	14.0230646103567	21.584984	20.931295	40.829273	25.051001	27.717304	40.35881	40.66782	40.828995	22.967325	38.741886	25.277273
CRLF1	11.4803483539235	4.22009165583368	4.57824664075896	1.30449381780027	0	0.858406559937426	0.71119723874617	0	0.311528	4.084796	0.155775	0.457651	0.297537	1.228494	0.55308	2.323639	1.095709	0.128887	0.603618	33.90102	1.748568	1.638023	0.255768	2.31769509389886	1.74907555228318	4.407646	0.119115	0.742827664496184	0.54769646207072	0.552235422403837	0.0693805315611033	0.949838126281166	0.851034	1.02047034155433	3.62922063224626	1.7814574297384	7.56712771946817	0.0585514610588769	0.463675	17.464991	37.797817	2.89586	0	0	0.391881	0.764255	0.703366	0.0692	0.066059
OSBPL7	0.705359712929575	0.283956681657514	1.07448420909659	1.02434489832427	0.823559839493224	1.45788256959909	0.464964054937197	1.10816555840307	1.126597	0.843734	1.110818	1.50041	1.006886	0.502664	1.984164	0.25052	2.576771	1.804888	1.696046	1.933795	0.929722	1.61062	0.460417	1.42059995319767	0.99823906209879	1.52229	2.338406	1.24135665112572	0.592573661986558	0.662860858890611	0.199544908763903	1.00418147930105	2.129968	1.17959183401596	1.25893298077842	0.153196486452124	1.27463587113045	0.355453718220497	0.640271	1.542437	1.37402	0.627116	0.753436	0.360375	0.362329	0.231701	0.031022	0.597181	0.770518
TMEM98	15.244258378868	25.3206256853577	10.0289857733616	44.042472378511	4.93994802767464	5.74015729422441	2.5228880623998	3.02571607126433	5.8444	11.909454	20.34848	7.446442	4.806939	7.607374	12.965855	2.282129	37.034328	14.558797	13.646231	9.875913	21.979319	15.127951	3.226238	13.4829358499141	9.73733780548988	13.25028	29.856264	5.65089428751759	7.53216839459751	19.3501935502875	8.24228234353456	9.55942630166875	10.404039	28.0771365358429	7.87043575655956	10.9226881810726	13.0344500637032	1.93495964044776	7.616086	14.776054	12.363574	15.933882	6.444754	8.895172	2.235703	11.786883	9.000861	3.822521	5.099811
YBX2	1.12208550043499	7.71111317707801	2.96745210384251	9.7551483207289	5.71312258729328	3.9332207386669	3.32381840257529	3.30589831720966	0.739643	5.001564	1.614452	0	3.049273	5.703906	1.068823	9.383821	0.206353	1.874022	0.314444	0.381773	0.660034	0.967247	0.793714	3.65394509716163	3.42243317974233	2.492073	0	3.94510942420035	0.82805565796606	6.54175475963256	0.512560852763828	1.7272997441464	0.618697	0.380721920633522	3.01867403492355	19.7143032139188	0.365395560234488	0.619316557845428	2.611705	0.301676	0.554253	1.289694	1.806352	1.297923	10.444452	1.281555	2.223203	3.584288	0.714947
KRT33A	0.00226703701811417	0.00226703701811417	0.289681385864933	0.00226703701811417	0.00226703701811417	0.219132470377987	0.00226703701811417	0.00226703701811417	0	0	0	0	0	0.158378	0	0.066034	0	0.051336	0	0	0	0	0	0	0	0	0	0.102977569732813	0.00226703701811417	0.00226703701811417	0.00226703701811417	0.00226703701811417	0	0.00226703701811417	0.0256074428767584	0.662742332873682	0.00226703701811417	0.00226703701811417	0	0	0.355028	0	0	0	0	0	0	0	0
MAP3K14	4.49026282138298	5.64459620479521	6.39502988774181	6.6421841554558	5.58929230661901	4.60904229690952	1.91226249661943	8.52131691068193	3.940715	2.214036	6.212028	1.94819	2.12066	2.782359	6.527645	5.193674	4.008708	6.232912	8.007098	8.624709	3.854461	3.246461	1.700356	3.38558741127235	6.11240029601539	6.312929	3.115296	2.00223245850827	2.71808451417249	2.86277615559638	5.32362093338728	4.85440376320912	10.083786	5.71894051799291	5.42873054358384	2.54467859554967	3.32183837230848	4.8682650832356	1.942442	5.910481	2.902845	2.219584	4.120281	1.700012	1.586815	1.110795	0.921314	3.104196	3.78058
ABCC8	0	0.0157677845600122	0	0.00615089694385904	0	0	0	0	0.58424	0	0	2.367163	0.076846	0	0.809845	0.016972	0.782921	0	0.127957	0.087874	1.061347	1.828953	0	0	0	0.18715	0	0.0504845774303032	1.58651838111738	0	0	0	0.420548	0.204291352400732	0	0.152690150515236	0	0	0.011415	0.404268	0.058032	0.030398	0	0	0	0	0	0	0
CACNG3	0	0	0	0	0	0	0	0	0	0	0	0	0	0	0	0	0	0	0	0	0	0	0	0	0.0191597443213027	0	0	0	0	0	0	0	0	0	0	0	0	0	0	0	0	0	0	0	0	0	0	0	0
TMEM132A	18.1574101823638	18.5578645151781	16.3325976036622	3.60653941049514	8.08651242444752	34.441699142439	26.1061112497718	3.72668602280863	8.631492	25.76692	26.533504	25.206036	15.316762	15.257166	2.478117	8.038272	30.256935	25.586302	5.149474	19.325191	5.105695	9.08414	6.525061	17.3475347214362	9.73304296959752	4.673664	37.301205	18.3660340785002	11.3437248596341	19.5545181250239	3.50211852044461	10.8674654166875	4.729956	15.3441548346778	10.2180612024087	16.9060200737209	20.8867770305986	11.888644193669	34.82526	9.243761	23.003372	2.478513	4.421313	3.569458	5.264561	4.390272	12.806826	4.287082	2.898493
AP2B1	51.9523163977948	38.003795346581	64.7933684452939	44.7386730151443	98.0241141930327	32.6721772462799	52.1118234215991	38.6457998989721	51.597313	66.402596	57.499443	27.259506	52.529957	50.074532	52.81765	47.502922	66.677261	59.294716	41.995697	50.400593	58.515858	68.562042	68.23822	44.3872459714288	52.5969231798299	36.143661	31.428228	48.634846843502	29.76351641409	61.7688334888561	41.3486405513173	77.2939806127153	56.422565	46.5870457377652	53.5561707946322	80.9167885539478	57.0258770249591	13.4367428265917	51.18639	46.218742	59.215809	60.150017	48.237381	94.174332	67.507736	51.731197	28.824968	91.748665	42.861393
TAC1	0.00473292390602831	0.00473292390602831	0.00473292390602831	0.00473292390602831	0.00473292390602831	0.00473292390602831	0.00473292390602831	0.00473292390602831	0.915349	0	0.107048	0.388196	0	0	0.411738	0	0	0.084842	0.128206	0.275155	0.670923	3.629429	0	0.0495580528371334	0.0495580528371334	0.294522	0	0.486056116959441	0.00473292390602831	0.00473292390602831	0.00473292390602831	0.00473292390602831	1.802166	0.812659456184956	0.00473292390602831	0.00473292390602831	0.00473292390602831	0.00473292390602831	0.034933	2.039467	0	0.280978	0	0.196469	0	0	0	0	0
ZNF263	9.68283753029857	10.985620165676	7.41138201478487	8.7816882475864	8.38793439618476	8.17320941868931	4.73245128623847	6.31589454906846	4.537087	14.542945	5.552477	6.125805	9.852133	6.966922	5.221255	8.632223	7.51757	8.54661	6.867722	7.764337	5.092739	5.725996	4.349518	6.65799187396356	8.45608815918116	7.718866	7.452497	9.58591665295251	9.66707333500656	10.9968749640408	7.37304487103304	6.08032062101717	6.866448	7.5060513093262	5.69337759988927	7.28844019317099	8.8753148349617	5.9251286145161	6.420745	7.571013	9.887295	6.522551	6.044461	5.502746	8.559766	5.369093	6.529777	6.25081	4.811105
CX3CL1	8.0005140912453	14.4700782202601	7.1638459616409	4.11922602545871	7.90662663942231	9.46796204971546	9.04497900890241	6.82638189272396	10.81965	5.02032	20.994656	0.857312	0.912987	6.188457	4.910142	0.643952	1.694739	9.216233	31.066435	6.649944	21.244591	9.102622	6.567936	6.35572847719234	2.90290137062157	8.857183	9.04499	5.57435713239173	2.9292249487852	8.84951953585127	8.27412138090048	13.68832864406	32.187248	36.790861608676	3.04507077496454	5.89191240446849	16.5524048187106	6.49031795558373	21.176435	11.202275	11.512986	9.146972	12.60858	3.49121	4.623516	6.368129	3.698808	7.463006	17.884682
SPATA20	3.65190218715622	2.85211201435462	7.66594312506896	7.72213882657651	6.91169410482524	5.2561618954738	4.04558560339961	8.00974585072687	2.194987	13.426252	4.638808	7.321304	11.315549	6.023877	16.247395	4.624994	17.821865	10.661084	12.002113	9.170361	6.519038	4.220628	2.973466	9.9585948250428	8.85617197290234	16.108789	24.106825	9.33820570106157	7.94405595836872	3.62261611113089	2.48516792420599	3.29086361531165	13.478143	2.92294340003765	2.84170362542864	7.80837921047169	7.21667398876036	13.1129984481561	8.592218	11.579745	3.687245	4.41692	2.834343	1.69541	0.985094	2.195238	0.404059	4.604387	1.426375
CACNA1G	0	0	0	0	0.00781047922737516	0.00140812514958097	0	0	0.413524	0.022729	0.057206	0.025804	0.041554	0	0.298231	0.010111	0.010899	0	0.93268	0.244902	1.015296	2.381584	0	0.0649253484562771	0.0281149612905315	0.108852	1.120159	0.247466633664363	0.0776114086125225	0	0	0	0.368627	0.397433159080391	0	0	0.0616582597990565	0	0.010852	0.380702	0.086292	0.15257	0	0.028253	0	0	0	0.026042	0
TNFRSF12A	58.7253301105021	28.0656858363995	19.107941844716	14.0860179906184	21.4218058795892	17.1140020461412	6.45673259051892	6.23586263416528	28.123774	84.861588	24.733004	17.660002	40.984814	27.244871	4.759912	28.896902	27.992868	46.434826	16.424166	19.004333	15.854449	6.194779	19.312944	35.9404076724946	34.201217880566	9.034272	126.438148	45.7881475869725	59.9041656606065	33.3829831031001	19.6777167006896	60.7645647244554	12.369216	12.9351037943598	29.845101708857	11.4385314132382	65.7159138043853	15.3496130387153	22.170565	28.39386	53.951702	9.736363	33.431908	21.331568	22.832323	13.725788	14.071434	21.070652	11.310703
DLX6	0.014596949423336	2.16264916962676	0.0806008368277569	1.87781896323382	0.264163423839417	0.305461176485543	0	0.018362395483657	0.03181	0.158895	0.232819	0	0	0.167545	0.151342	0	0.078309	0	1.017756	1.804572	1.171168	0	0	1.2508935811734	0.765279125316494	0	0.107468	1.95421466740461	0	0	0	0.0579645340310438	0.042401	0.106056376788068	0.570391911757434	1.45522326211642	0.626434429885388	0	0	0.87955	0.272992	1.566004	0.042717	0	0	0.030409	0	2.492724	0.042444
MAP3K9	3.47033345563597	3.04543832090374	2.26985244131357	2.6282278172747	2.90805842070645	3.00365101766643	4.10004010426872	1.36003191724192	1.648955	1.256465	2.110215	1.450831	3.145786	1.749795	0.772703	3.200731	3.510257	1.939481	1.903679	1.857415	2.361941	2.259454	2.796678	3.41911868883577	3.05767969347618	0.464775	0.177097	1.85116939146552	3.87503433967631	1.82449265988261	3.05882936124198	2.17883433610549	1.163236	1.09259739048691	3.16860779892391	2.77726869158471	2.53945715939612	0.786225838748411	3.180537	1.3978	1.67801	0.603353	1.599291	2.448549	2.036723	4.541044	4.849419	1.502944	1.16661
RALA	50.5782495445715	27.7878857672426	43.2065807087337	43.8933750777502	43.7321532350848	27.9782550228417	30.5109364648036	29.0666015899993	33.952305	44.037113	42.823906	31.616789	35.492828	41.881844	33.406418	38.149666	25.001209	52.001816	27.775093	29.691978	27.133039	25.99881	44.798843	45.9739277367423	32.0166005217661	22.059843	22.198744	33.4073382893931	43.7993845839553	24.5737606392471	42.5333905285564	32.4843426098328	25.823044	26.1582538413546	39.7266415804796	21.6559790027644	34.1304024733007	34.4513804221707	31.904959	29.207256	24.258083	36.872597	37.42057	46.484219	63.781548	45.732822	36.931499	29.665453	42.121586
BAIAP2L1	29.9328588557902	16.690246425398	8.40771563499055	12.869768220142	16.4189649096732	18.162316876885	16.1379625700105	8.08788540761575	12.325151	6.765841	20.201336	12.231426	2.59063	22.927172	3.344887	17.939442	15.189448	25.501987	3.795594	7.769396	7.294429	6.291601	10.927169	5.08236480431242	15.4273768291759	2.389885	9.052802	16.3113333851163	16.7347804020142	18.6391274701155	29.9962127833014	12.642807500951	5.296257	6.30634978853575	7.42537618014787	16.2294064950876	7.66539817064865	9.08401207299181	15.702777	6.071429	10.331924	3.734209	7.955862	7.990954	10.968508	9.909588	12.039641	21.852743	16.974194
KDM7A	4.89335546839107	13.9328375068958	7.44549202783511	4.71219378050997	9.29110635742305	9.52133384628816	7.00123181077416	6.3992925544755	9.209251	3.406245	10.69558	4.98073	4.160539	6.904852	6.686532	10.132389	5.727807	8.133245	6.841671	6.402254	4.549356	4.96542	5.777327	5.51139516504297	8.68971940081315	5.423912	2.203288	3.47574517695804	4.64024968633232	5.07995144186082	7.0669689779447	5.9029447591819	6.495718	6.56529867825334	7.78840969751015	10.4763726875522	6.42582031929752	1.4597505167701	8.831091	6.282464	5.081409	5.305614	8.271726	13.706514	18.019632	9.600462	6.57198	17.893864	6.245224
ETV1	2.20066942167147	1.18849979960373	4.20220819464986	5.54273561418791	3.51413574324942	6.28613200782321	1.5118119585655	1.83867726464505	4.604865	4.258328	2.365478	3.608041	3.358818	1.145744	4.149223	2.684173	4.209389	3.840484	3.564432	4.108379	4.044613	11.642485	3.869654	4.84928222541014	1.19178709340989	3.171784	2.051014	8.40137875719751	15.8140310794707	1.57614778672234	0.326544832552543	5.38541224206016	7.328078	3.27405057376556	5.36740179603219	1.3993457059322	4.49635741103871	0.634798819446794	24.208261	8.316906	3.5662	7.416369	2.630754	5.22342	2.84458	22.269478	1.908585	3.539223	1.27379
AGK	4.19583369758091	7.31539298566994	7.88635324529879	7.93462749508784	15.1882422770476	10.3461854833747	12.560954959605	9.18936870278807	7.304741	5.775476	6.137078	7.104013	5.716912	5.84811	4.856676	12.985557	4.984661	10.176602	6.540725	5.775184	5.796612	7.132885	4.847947	4.64697891901888	9.63517787984762	4.939123	5.90245	14.1176176243934	5.09691991522434	7.71431532046246	8.94740278467382	8.50741606037858	7.821534	7.83046239762022	7.4550046611902	7.75622808674808	7.60186378330997	5.87669093764963	8.398996	5.976154	10.515127	7.529064	7.495777	8.500093	9.823446	6.452369	6.853068	8.915367	7.765707
ALDH3B1	4.50123650262184	2.44058002414352	2.92364277574343	2.64292783499837	2.40249927230899	0.937717999468714	0.818101479914137	4.47623940544895	2.109471	4.084786	6.648192	1.598288	2.978328	2.521438	2.776916	1.809203	3.168068	3.583163	2.37436	3.666604	0.779156	1.271261	0.988276	3.79035647878992	1.7856736174238	7.909044	8.136117	1.51881427328554	1.64929763716049	1.55561179449236	1.24068698476042	6.38921193189971	1.886921	1.4670541652319	3.63066164696566	1.32279490852182	2.60500778131125	3.54082902800812	0.531088	1.489145	1.688584	1.457248	4.017924	2.915956	1.164045	0.479188	0.475708	1.591774	4.494177
TTC22	2.60676586601601	6.27655285462574	3.67355344907863	1.12691852130653	3.62513340082474	4.93962608285107	0.951482151079977	6.47583863828412	4.319554	2.703971	3.195131	0.175193	0.305769	3.173222	1.136711	2.014743	0.665317	5.116658	2.220673	2.415446	4.134361	2.031799	0.601037	0.467912871237174	7.50797062669453	2.000593	0.38479	3.7479543251981	3.68390854643764	3.97136584389818	5.59237028728951	2.76486653672845	2.697236	4.6633389215564	0.736557443840821	2.87659061979268	5.76225603801579	3.31395055824025	5.576459	2.13834	6.157896	0.876184	2.699684	3.223698	1.452513	1.535123	4.566302	1.605545	4.289108
PHTF2	11.4551981316529	9.07852038156193	11.3474472212641	27.4185290105221	17.7436706836085	7.79392251578224	20.8515092845412	13.3982016171658	13.920164	16.139568	12.425051	9.144489	13.801088	6.830861	7.194536	10.600726	10.785963	11.672912	11.157701	9.920876	9.238276	8.069154	13.434343	15.0546472083227	10.0441231570149	10.022577	14.091621	7.89268785857395	12.8221212321144	12.0039607430781	9.31567669376959	16.9160572950535	8.894896	5.83321029490127	12.9124746003172	4.70535403761235	14.6953545556143	9.051967037181	13.234312	8.839024	11.628709	12.724725	13.732292	18.710232	15.058756	18.382433	9.427331	13.744683	8.30719
CCL26	0.0155468326762441	0.0155468326762441	1.05964996663699	0.596311789478563	0.698117792812948	0.0155468326762441	0.14800278884633	0.145372942934618	0	1.265846	1.468556	0.346702	0.843414	0.493124	0.423496	0.895847	0.317169	0.643012	0	0.65098	0.19548	0	0.161152	1.06751072201761	0.507590269692541	0.243584	0.37334	0.485319812946416	0.450477821021221	1.03257387733597	0.0155468326762441	1.40870770440531	0.20062	0.137375946645096	11.5028986499636	0.484972016980061	0.681889240163569	0.0155468326762441	0.121149	0	0.244018	0.749336	0.351766	0.338417	0.100214	0.53641	1.416721	0	0.172866
FARP2	11.8363791084972	9.25243865527847	10.9715397287039	5.76154890531991	8.53748748462922	11.6151731040174	8.31799650305126	8.70108332525708	10.503845	4.764365	4.612237	4.388596	9.556975	7.050342	6.284184	8.529257	11.674891	12.197289	8.518953	7.475905	10.064402	7.057082	9.779522	8.07495679447904	11.6444189001894	6.418053	6.99376	7.83197065153993	8.18634139500429	11.2923733875982	18.4841102587506	7.98157929939926	9.352443	8.23807506654446	8.05913416405079	12.1015355701369	8.07872285211224	3.60813283059395	10.81571	6.486091	15.594455	8.656759	10.4627	9.088033	7.5495	5.288204	4.963159	7.132593	16.8253
USH1C	0.00486914821361695	0.00486914821361695	0.00486914821361695	0.00486914821361695	0.357098399776103	0.00486914821361695	0.00486914821361695	0.00486914821361695	0.36979	0.104702	0	0.124881	0	0.181899	0.24059	0	0	0	0.34969	0	0.558557	0.661533	0	0	2.52228908158068	0.035106	0	0.00486914821361695	0.00486914821361695	0.140160836324004	0.00486914821361695	0.00486914821361695	0.115628	0.00486914821361695	0.00486914821361695	0.00486914821361695	0.00486914821361695	0.00486914821361695	0.53731	0.235995	0.057894	0	0	0	0	0.017953	0	0	0
GGCT	67.4735144726707	32.476694383687	53.2242304961093	40.3323585834836	42.8678647623964	65.4677413578736	40.5764341284864	28.4259255724531	26.212572	25.412786	16.525698	81.086945	46.448601	156.705902	11.065058	164.176453	56.165329	53.518875	13.993035	21.657057	34.107231	45.477798	33.537483	21.0524854078308	26.8851996181599	24.472622	11.985811	59.8507254006081	182.985778188511	36.5751373470561	57.3382629649235	21.4732822649609	28.848373	40.1872755223004	35.3766463356877	36.838069486379	74.4988950682084	44.7309646932977	91.347603	24.199289	23.931595	33.92276	39.151466	73.554665	37.641182	241.848862	40.461452	25.578753	44.485428
DBF4	10.5303831615052	13.5458606571511	7.10732121033508	7.78882379387505	10.2016450626222	8.06995441086821	12.2283821454231	11.7292425257155	6.854549	3.770212	7.108365	5.438841	7.320519	5.810336	2.289649	11.325234	3.309136	15.690371	6.282048	5.807518	6.244695	2.921811	7.87659	4.00266618958233	7.3739689138969	1.918685	1.12454	11.2257739684388	4.19877701739292	9.83059722529646	20.1085131630786	6.17240307882568	4.631669	2.17623889572036	7.38058223523366	4.27474343308251	4.57114868883763	14.7468453768652	17.079691	3.747447	3.905745	4.540868	8.368637	11.096294	17.123461	8.334158	8.25381	7.758894	6.072576
TBXA2R	0.101401879257302	0.419812318986	0.448142539110162	0.851797338297624	0.449506843830407	0.35011839369436	0.120438109540538	0.221872283522599	0.356092	2.935415	0.203454	0.20768	0.222401	0.446923	0.512975	0.175477	0.727944	0.14861	0.805703	0.55711	0.708605	0.279625	0.515307	1.26501525500631	0.316392866943412	1.608405	2.130704	0.615736448800426	0.415101532676791	0.664397302253043	0.143815576018864	0.609266388865934	0.48398	0.718687929071144	0.793243686948796	0.625363815860702	0.430060002309261	0.251687547623867	0.143072	0.978338	0.304496	1.168574	0.315989	0.239927	0.175278	0.304038	0.220034	0.149462	0.484292
IFRD1	30.1870342434804	21.370302259017	15.260896285175	18.1867390734685	64.6053267023783	26.3803749467552	65.829404776113	20.9068875996147	38.299156	20.940336	28.227699	12.637039	11.820065	39.339039	13.312074	48.938454	8.335938	57.739689	12.847453	11.224125	23.55872	13.992512	27.426748	12.6083787487633	41.2791164059674	13.434303	9.793635	18.1655517170555	15.3343355469884	25.1255776804167	26.3807605088074	37.6021522928533	17.876314	21.7046876498008	20.1010495084617	21.7543272176599	20.644536334074	43.6884503164229	16.566765	13.480591	20.499266	19.877251	22.808664	37.146622	104.827766	12.367833	33.161228	34.130169	34.359531
LGALS14	0.00673924347136914	0.101890874671486	0.00673924347136914	0.00673924347136914	0.00673924347136914	0.0578801498033715	0.00673924347136914	0.00673924347136914	0	0	0.256849	0.355488	0	0	0	0	0	0	0	0	0	0	0	0.124036204952826	0.0028661051052032	0	0	0.00673924347136914	0.00673924347136914	0.00673924347136914	0.00673924347136914	0.00673924347136914	0	0.00673924347136914	0.00673924347136914	0.00673924347136914	0.00673924347136914	0.00673924347136914	0	0	0	0	0	0.057496	0	0	0	13.081844	0
COX10	4.00596533417717	4.20505418196384	8.56106901869339	3.97361362073544	4.46878034020454	5.27557079295648	4.06628996439137	5.74421632353937	5.533367	5.209887	7.53726	7.51362	7.826216	3.649945	5.388974	5.623525	5.783336	6.308497	5.575579	5.28574	6.73584	6.998318	5.612944	4.05645921239136	6.54146837730038	5.409547	3.808536	4.97069376903701	3.80556360300606	9.11634785128208	6.29158385308625	6.40024620485853	5.264214	4.41825416483223	5.37102213760773	8.62684258721324	7.93859889243373	6.93089383392236	5.69	4.985362	6.484507	5.144246	10.362249	5.996687	10.67713	4.363579	4.232597	5.433895	7.457216
GTF2IRD1	8.69911953021785	12.6259458719666	4.70611754396765	4.26350504866133	9.2198868267917	4.6259412273064	7.50104955942214	4.09908759158682	4.666042	6.505855	10.248982	5.20884	5.48027	8.145874	3.100211	6.214569	9.580725	6.308442	4.113379	5.630177	1.980471	2.821202	5.712397	6.60375244376231	6.05198969942299	2.83278	6.638738	4.48024915711094	4.66790227301236	9.26577234955783	8.42008066839781	9.02010984883945	2.311613	4.85009755886632	4.86387594278747	7.52912412810267	5.5816725603403	6.58740654300731	6.331514	5.163631	6.431127	2.013835	4.060401	2.480595	4.951595	2.846758	5.512573	3.349418	3.70237
PAF1	26.2923300062599	26.0211195559231	39.7157576855177	25.6688245364228	19.174853318884	19.4474364007746	33.9736401415941	23.185642322563	29.785589	28.660179	20.564178	26.289852	25.117844	29.819813	23.214073	35.574642	29.574471	22.594355	32.01759	23.356756	27.763195	24.784475	67.567055	26.3465023520378	18.2083082434151	18.588238	24.736662	16.3514427876803	21.0988392398199	20.8675318872683	32.0512002195326	47.6146303429098	23.921064	16.531683365218	23.3085841590197	14.1312200862342	17.0994891129515	19.8062276452675	18.536022	24.72081	20.871572	19.281832	13.125725	11.92518	24.885544	35.347626	13.978743	20.256958	13.95265
VPS41	24.5650011154105	18.4379712017418	33.7603236901572	32.03387086107	34.1526187777549	21.1339433999339	35.76505195897	32.0785138127802	21.022314	11.555157	13.04638	17.958824	14.898933	18.748072	20.940012	13.603237	12.907807	13.089423	20.672464	20.637316	12.545929	16.148598	12.579683	16.1435818075725	15.51103945481	12.18674	13.626901	23.4785153395068	17.5146216871813	10.801170392752	20.1799026923753	13.3923497775315	15.483044	16.0644416316876	25.5162600944364	7.47348563459572	14.5238665495852	10.3128365364237	11.134282	19.062607	24.710773	30.645491	27.900553	32.761562	35.072834	19.070227	23.852224	24.844868	21.315374
ARHGAP44	0.190875404294429	1.65448262853582	1.64403676443531	1.90581668728676	2.84642679937698	0.704399181410102	3.00372553266638	0.728446727212205	1.997987	1.105487	3.85248	1.208759	1.037221	0.716472	2.230858	3.886939	5.17116	0.924065	1.21035	3.511527	4.257151	3.946348	5.707741	1.26500627566766	2.57457271449263	1.866062	0.150952	1.70641097482167	4.23833549474678	1.39519088992529	0.263512149209573	2.88408877171721	1.980664	3.0522882617343	3.77946059633169	7.11973323624944	1.04049228536739	0.505855215969358	2.817077	2.320344	0.716806	3.594859	0.972779	2.245798	1.344993	5.113681	4.074821	5.872797	1.739031
ELAC2	11.2078441239706	14.0624242580026	23.9184529812037	15.1162814504992	11.0230854159567	17.2420232589644	18.7241804787011	17.1552007522985	17.833096	22.771471	14.226017	29.738529	17.589882	12.155991	14.720424	24.030201	30.982428	27.547508	20.893181	21.769098	23.59688	20.647293	20.600079	14.9036855059982	21.8662624491449	14.673717	17.948767	12.9612721866773	19.8769079720182	24.1684633620588	16.3161456524468	21.8383626731555	21.372971	15.2350234989899	20.3411554098415	41.9713488186923	14.2075031366679	14.8880786613754	16.334194	14.315036	17.774242	16.039743	23.061871	10.221691	19.846979	10.107232	10.914669	13.482204	19.357328
SCIN	0.229433056574719	1.07052980332399	0.308274470299941	0.342919845957097	1.42183676591588	0.167907197107247	0.769972252534633	0.776636196616938	0.479657	2.504558	0.513985	0.469412	1.429057	0.258929	0.915932	0.838399	2.069207	0.637632	0.688403	0.380466	1.24581	0.369107	1.23505	1.6167692807422	0.471948889790222	0.427687	0.281733	0.472567740051476	0.457376800972152	0.537581915654092	0.537457078164593	0.42125120936808	0.782189	0.34102112718824	0.952176729708098	0.545043630740719	0.529979907007838	0.350441007467295	0.375003	0.856146	0.306053	1.745415	0.252855	0.70538	0.340866	1.482617	0.523919	0.989459	0.571082
ARSD	43.8096166412815	7.81329493325857	7.87080755919661	11.7060681408186	23.0672992165304	10.8479781709759	9.98643395775066	10.0478921180367	8.712383	17.326067	15.951607	30.285944	13.422992	14.896322	12.475161	21.909763	43.856331	14.773906	10.42384	12.229444	10.855327	23.379742	21.135714	19.8623757481871	10.9412086546574	10.808467	7.543198	16.1822271446791	13.3430566558489	23.2041377872686	2.06226160857089	9.50058345495931	13.62176	22.053408014427	9.1939383502263	7.45182877523347	18.3351893171199	18.0656776211855	26.166399	12.772879	22.785837	9.345283	12.082505	17.188215	11.137486	36.097797	6.022896	17.130995	7.797643
PNPLA4	6.97250970552926	7.18951790178886	6.67222328275102	2.49239561894577	5.22616688457655	4.41824996893033	2.76593106687879	3.062359666313	5.695818	2.712804	3.690496	12.400577	13.062145	10.996283	11.606681	13.020991	9.074248	9.265526	7.583142	19.038689	4.927448	14.97819	11.4077	11.1569613396318	4.53658184777541	9.049095	6.447848	3.57308898869157	6.25559733644055	4.88605581817205	15.0474142653898	5.06357024467966	9.170948	10.548800890044	9.61408931080991	2.44102833941188	6.82978447293416	3.9584858965395	12.823952	8.395665	9.867657	5.849262	5.4023	4.15905	1.466668	14.722988	4.540396	3.456307	8.167794
MYH13	0	0	0	0	0	0	0	0	0	0.006334	0	0	0	0	0	0	0	0	0	0	0	0	0	0	0.159195626749178	0	0.017591	0	0	0	0	0	0	0	0	0	0	0	0	0	0	0	0	0	0	0	0	0	0
ADIPOR2	64.6068290544386	88.1696734650066	28.9247394951079	34.7977491693762	19.9816207085938	19.2574717575104	18.7618440665994	26.3497413245739	28.706726	18.035013	28.974945	31.804594	48.137077	14.955019	44.287735	36.045322	26.31855	36.255398	24.62323	25.984886	27.227709	30.965061	41.563374	33.3483461504549	45.0137062680463	43.755173	14.45528	18.4094100395118	26.6860700016181	31.552057291711	84.5581231542704	24.1648494281082	26.756716	23.4314605092001	27.5585911817146	21.0439303356683	33.1838651380849	33.9322705426523	64.867569	23.167475	32.756256	28.298315	18.821465	31.715029	30.98167	33.887268	32.056133	48.479328	26.634823
CDKL3	1.67408405110108	0.272366941808905	0.297322879952374	0.727757958970657	0.90252397063028	0.599633482949488	0.905658482433939	0.379889839000521	0.498523	0.211094	0.652126	0.908465	0.762333	0.428115	0.797303	0.350291	0.454942	0.629618	1.178736	0.754738	0.420126	0.798946	0.692218	0.364226960048553	0.996210444913194	0.906372	0.188053	0.259849791339624	0.589826379143789	0.598697047548145	1.01853486457689	0.735936422685039	0.92662	0.647532741449161	0.659362911414806	0.462617441778606	0.228559527259593	1.01653661330206	0.461654	0.679996	0.328154	0.927836	0.479733	0.62935	0.904164	0.451102	0.937205	1.695721	0.743599
UPP2	0.0234741170540928	0.142360631575477	0.00212828434346513	0.00212828434346513	0.00212828434346513	0.00212828434346513	0.00212828434346513	0.112182744834827	0.056947	0	0.026689	0	0	0	0.03253	0.021773	0	0	0	0.025636	0	0	0.017713	0.00664160817088322	0.00664160817088322	0	0	0.00212828434346513	0.0257995780885935	0.00212828434346513	0.033472476091318	0.00212828434346513	0.092015	0.0652108830167367	0.00212828434346513	0.00212828434346513	0.00212828434346513	0.00212828434346513	0.035263	0	0	0.04328	0	0	0.167341	0	0	0	0
PRSS21	12.1876944613989	6.32102084281846	0.842123305907127	0.0867356193223346	0.552229601243689	0	0.315874500719368	0.238142423219315	1.094826	0.201528	0.570297	0.382483	0.16571	1.137417	1.928506	0.958895	0	1.484542	1.100037	0.508394	60.889359	2.224523	0.283621	1.16522238865706	17.6341088974145	1.671628	0	26.7856901853257	0	0.0683016528778244	0	2.90808767740253	3.858196	18.2778245432448	3.05250066774699	0	0	1.73871638052293	0	2.495358	27.687845	4.293316	0.751457	2.200301	0.158229	0.074685	0.113988	0.816718	0.255244
MARK4	13.4247033885539	7.70796562595885	19.223499333602	9.58654829182909	5.65871434344246	11.434200006205	13.2382760572036	6.07184550977458	5.072685	10.421909	6.210193	6.152449	5.241078	13.509617	8.977692	4.7095	8.492297	8.739306	8.15344	8.098677	10.099501	6.949836	3.974845	13.7145630578282	11.2366736040908	8.159831	8.676814	12.3988720124907	7.16316928201623	9.26181405337999	12.3216447425225	5.89385212063157	6.394394	5.43460181948551	8.72863209833842	6.33613177084029	5.92715378949429	3.62451835650077	5.47859	8.048343	5.411667	5.583622	4.279497	2.914643	8.926876	3.268438	9.352752	5.17644	8.127279
PROM1	56.1277557834658	23.3507717441231	35.9652168226898	57.3251606111741	103.141838858925	55.1261236274339	12.8060840307131	43.287446534863	83.267891	56.037594	83.618156	1.268126	0.357769	5.945539	15.636461	20.778727	7.146204	71.595291	12.493825	110.427635	25.672211	34.028641	18.197439	45.0063171002467	67.1380840345604	15.693805	0.163112	16.5457272309105	25.67868669036	48.3471632099951	53.6648726171294	31.8114177889374	23.047371	60.1017594228449	29.2346631595037	45.2022274501632	114.700658475121	15.9140752805154	81.444221	44.321377	48.503567	24.299427	163.654114	86.604401	158.432556	152.989914	13.720956	31.343214	41.497841
CCDC124	19.755635432522	19.7747513604339	15.4241596664935	14.7079769779846	15.6761812498603	13.6715394827647	25.0687632548557	7.889045096082	5.266183	32.071926	18.526833	18.290304	18.580111	30.110857	14.232352	18.953783	32.917011	33.52346	14.749611	23.505169	9.225447	7.374122	3.484759	16.7569384734313	19.7642919470132	32.517483	39.886883	36.3215348376625	17.5955296600161	22.6920530050951	21.6013129476271	21.8673605837316	11.657534	11.5830098187894	16.3459785342155	24.6755442867878	12.8890039003109	27.0472743269472	13.860314	20.405365	21.53397	1.915523	10.495776	2.06416	4.519804	1.765817	8.312987	8.058273	10.601466
CEACAM21	1.05573164191178	1.03170072795349	2.65120845226999	2.41288337371598	0.910909722049698	2.36998155799903	0.8637002824663	3.83540944921721	2.552844	2.581122	3.082276	0	0.995981	0.159917	0.356929	0.845055	1.513707	1.361703	4.399094	1.284578	2.228401	0.682095	0.65648	1.70615303759802	1.22036107339369	3.542491	0.906968	0.0700924826264785	0.560301947446216	0.965303725903008	0.398813292002505	1.06523769255561	0.860214	2.31514838208125	3.06678981308377	0.650990459644546	1.74881264472355	1.49367859282707	0.570056	2.053355	1.482932	1.151643	1.788983	1.085447	0.646917	0.194337	0	1.586101	0.799861
PAFAH1B1	30.0804154107344	29.7572163018331	36.2872819224862	29.3954212036991	46.6469309845023	24.215459429695	25.3652812507727	36.4691997071588	37.570641	46.011429	28.079515	31.367699	27.449831	31.244989	35.02113	25.404779	26.584688	28.032104	36.327065	34.830421	38.960949	34.296875	33.307083	35.3470135855973	35.8800829463687	31.50061	22.788265	21.4850670507863	28.8818165515008	43.6413018503968	21.2651636635394	36.7852358596897	34.250484	29.3523594903111	32.2880786715873	24.7679470907252	39.8270369834445	23.4707175183431	35.813705	31.60548	32.52615	39.294868	32.468933	42.928593	59.358963	35.510357	27.183748	27.809023	33.105068
NOS2	0.461078473864685	0.00407649644495569	0.509474044711589	0.394837946937329	0.168086484132704	0.15086806856085	0.156721330720914	0.0967951248328734	0.127425	3.706825	0.02879	0.03952	0.159968	0	0.100009	0.013915	0.332725	0.108174	0.32824	0.168935	0.172277	0.08932	0.06252	0.746442103142609	0.0212093841146274	0.057632	0	0.1022747523707	0.111171211286815	0.67016086986785	0.0631804980110816	0.244271520295376	0.198725	0.0364817543780571	0.338663698746128	0.173244515296516	0.235135685437437	0.0549334764327833	0.048228	0.257775	0.200645	0.874166	0	0	0.052005	0.056481	0.098891	0.089085	0.041411
DNAH9	0.0169008030154932	2.04411269834807	0.0602628178780301	0.0169008030154932	0.0169008030154932	0.0699363593275621	0.0169008030154932	0.0169008030154932	0.142936	0	0.056818	0.687846	0	0	0.948486	0	0.038891	0	0	0.148079	0.148542	0.502731	0.020849	0.245127384976992	0.108215974150205	0.644102	0	0.0169008030154932	0.209740367669851	0.0169008030154932	0.0199717871107102	0.178906611866484	0.236407	0.203441752403376	0.0208169799165122	0.0169008030154932	0.0169008030154932	0.0643835711843262	0.011499	0.150623	0	0.24789	0	0.192245	0.044427	0.047889	0.002871	0.127358	0
SLC13A2	0.468759666677244	0.0122371496066488	3.28264199393104	0	0	28.1599865206144	1.57780075472665	0	0.240438	0.086144	0.10595	0.042491	0	10.107169	1.395711	0	6.287281	0.322212	3.343556	2.677831	1.441109	3.235227	0	0	0.176720425791259	4.54107	0	3.21225162009274	0.0389073017500817	0	0	0	2.859	9.16393102964972	0.52005302900701	0.102836309965539	19.6581379722629	0	0.057095	3.939196	0.723064	0.163429	0.09637	0	0.045374	0	0	0.069059	0
GAS7	4.28147140216595	11.0728513969485	12.1961282257041	17.6343579144761	8.00553993817074	7.84219869470364	4.73433830849105	9.19361586751472	10.007251	8.419118	17.200882	5.941338	10.604373	2.854051	15.711678	4.158883	14.89522	6.92527	24.224838	25.084932	11.806516	26.136482	6.14345	11.1836729471466	8.31219654375817	34.841595	26.612068	9.07812461754108	9.55114903817418	3.16170419666335	4.37247629822755	16.2797323344519	24.118364	22.4888229310893	19.5461373268898	40.8770170399811	20.3279321488104	1.84634395299481	23.839069	28.980038	9.993402	14.389561	9.410739	8.88203	3.921673	4.379286	1.39803	8.775927	5.816805
TRAPPC6A	15.8684017060333	15.5297315321849	21.9553211538017	6.64749662016647	5.43274502445008	12.890305796683	6.20991677736313	8.23358946154057	2.962394	9.29908	18.846251	16.668394	11.469028	19.640007	9.196861	9.275119	23.220549	18.461451	7.227718	10.101094	5.064094	7.550529	1.879893	9.5014725849958	15.5035807796427	16.898251	10.876774	12.5390621578149	7.32982633491427	20.2059661383163	15.5343626067708	3.39812636098708	11.239592	9.36372191217223	8.52157425410795	8.06345905202724	7.98504212288298	13.6874783596309	7.384829	11.141399	8.149284	2.200911	3.637158	0.72198	4.056631	1.838231	6.994685	5.883024	2.874883
MATK	0.380872599149043	2.91262149332622	1.42446462709059	0.966759606302951	2.2322892396726	0.659612793886297	0.449984979079727	0.970265705318202	0.769109	3.364581	3.582805	0.837076	1.169866	0.461009	1.231889	5.823963	1.813057	1.275903	5.644998	1.213108	0.573155	1.073421	0.149013	1.18585717407034	1.1844224236682	4.262521	2.336343	0.66732644829873	0.581001771886631	0.449828837018319	7.08855871452013	1.26381278076511	2.924639	1.65923486246705	3.36722023340737	0.183377140803308	0.719025439699216	2.80701800390786	0.291118	1.648391	0.613646	0.116109	1.556677	0.125876	0.783709	0	3.366153	0.256079	0.325949
CEACAM7	0.00385728908214875	0.00385728908214875	0.00385728908214875	0.00385728908214875	0.00385728908214875	2.05884823381812	0.00385728908214875	0.0175145225964513	0	0.824263	0	0.166996	0	0.0616	0.044806	0.238225	14.91166	0	0.03225	0.010788	0	0	0.200493	0.0158142272051704	0.0158142272051704	0	0	0.00385728908214875	0.304349660729311	0.00385728908214875	0.00385728908214875	0.00385728908214875	0.309926	0.00385728908214875	0.00385728908214875	0.00385728908214875	0.00385728908214875	0.00385728908214875	0.178425	0	0	0.118274	0	0	0	0.054769	0	0	0
CD79B	2.8892115257469	5.48188970925088	10.4188460825803	4.45008022230284	3.67572282476333	6.31062384120377	2.74948756637223	6.45442749372915	12.625997	5.129833	2.544688	1.068588	2.265732	3.227744	19.10581	3.946176	2.508948	4.764482	16.296467	48.028484	8.350596	3.788841	1.520697	1.54989831531307	8.69611205539782	8.57476	1.391814	2.0918505438611	2.2721070511575	2.82059458256746	0.765567522093726	2.63660130643616	23.179298	10.5137420904258	13.5624897022279	0.859726795763947	4.40639608929802	32.8204666159324	1.210131	7.452468	6.969541	1.653602	6.454841	1.019556	3.782205	0.434191	0.87346	4.978055	3.708998
SCN4A	0.0262390320546777	0.0553179563600335	0.0334907394299703	0.280669835431687	0.0182262095323405	0.530336202177806	0.386663616545288	0.218794984702324	0.044659	0.224219	0.063924	0.07399	0.106188	0.347328	1.411298	0.04744	0.079158	0.033561	0.340453	0.485244	0.255319	0.617559	0.025493	0.174460647506894	0.220568836275131	2.620883	0.188856	0.121521585117853	0.0683547568083297	0.0779546949485231	0.0351406805200453	0.0932130452915084	0.476882	0.750011130382735	0.348479118471297	0.0696267151393177	0.139342390786748	0.0683763852495854	0.130406	0.531097	0.125841	0.351068	0.168484	0.056105	0.036663	0.03257	0.127469	0.045983	0
ST7L	2.61004390344561	3.58803654346212	4.12038386364473	7.89889454868537	5.84260217166086	8.00637381654698	5.37428542431677	2.56716395422984	6.589008	2.248498	3.16813	3.997664	3.397707	6.167326	2.950059	4.106722	2.371594	4.11096	3.874182	4.775765	5.798876	5.54163	3.361591	2.5752083601266	4.44594102885397	4.514215	2.153449	1.22393072167541	3.69232735014566	12.3301984794652	5.48150832098296	3.09496255247417	4.458738	4.87384885084266	5.96426897169661	3.50733188675789	4.44204633104147	6.01181462776508	5.757392	4.001263	4.957826	4.507862	4.929986	6.569703	4.811521	3.36869	4.046431	5.693332	2.799091
TKTL1	0	0.506227358517002	0	0	3.44893023511167	0.0379203781160394	0.0174004175613386	0.0076339528656022	0.053906	0.014836	0	0.012917	0.009935	0.026416	0.138864	0.055224	0	0	0	0.110358	0	0.185988	0	0.173704198877671	0.00820528995080883	0	0	0	0.0177857188118809	0	0	0.21699325906708	0.181096	0.0773773613422306	0.0349893711219895	0	0.00988946950605647	0.148463986269112	0.034878	0.216457	0.49149	0.799376	0.039901	0	0.042808	0	0	0.091389	0
PAX6	0	0.192640468525122	1.67285103915054	0.662623595752364	1.86972586094967	0	0.00239923014624521	4.77890747327676	1.270316	7.052179	4.635623	0	0.01518	0.046222	0	0.509955	0.003767	0	1.405312	9.849361	1.06141	0	0.122255	1.58141086223062	1.19517967930681	0.12423	0.288014	0	0	0	0	6.04164274754748	0	0	3.33777009858994	0.00472803086264009	0.166831482845499	4.14657943990859	1.610174	0.147993	0.103982	0.05791	0	0.225808	0.074276	2.311363	0.026899	0	6.534645
RPUSD1	6.23583096836298	5.14015782162715	5.08568239979179	4.67117965917159	3.59179114298761	9.10803324262067	2.52698056922545	4.2526539787778	1.213863	13.035078	5.889764	8.376644	5.085336	6.910097	2.721892	4.264636	5.843584	10.21217	3.534716	5.021534	1.791862	1.517941	0.892099	3.47720901875549	6.59710308345598	6.474783	7.87804	8.82866521591564	5.63816941797769	9.94000311330958	5.60736246374992	2.22016648557477	4.576537	4.1916348320727	2.80145504336835	7.9074896048867	6.86768414278667	4.66344955056886	2.800442	5.331006	5.63618	0.45625	1.928593	0.772884	1.779152	0.47941	1.44219	1.744737	3.795017
RHBDF1	10.4796201497602	6.96183175862973	5.01322927035643	6.75416356070378	4.07307888215056	7.62802460861197	2.40230382977133	2.9930460628164	2.784083	8.678598	6.537598	7.008667	10.77546	9.006056	5.757822	3.568303	11.793921	11.745584	3.688581	5.705455	4.290297	6.631094	3.11463	4.52439137747442	11.2735921703177	9.096696	10.868032	9.79843825950505	7.13957823975642	9.69771686392602	5.09659744521956	4.9342072977906	5.629706	9.13680034349664	4.6894790074809	3.77985856903082	9.671698491416	3.40238622317732	3.740764	8.73147	11.923611	3.730668	3.781475	3.53605	4.341258	2.244591	1.639795	3.852813	7.017555
LUC7L	12.683972320126	11.1722596534882	11.7920013000978	12.0198489873102	7.55566813276395	18.0701805704268	4.39401101686186	6.89439093398326	8.324027	8.907641	5.637521	10.958099	30.058096	9.304909	7.591401	17.40444	22.19454	17.647417	8.912108	7.879821	14.07461	12.479834	10.366371	11.744466145485	17.3018267655007	9.117272	11.432368	11.4350850122604	12.5922851009083	22.2197470449431	7.32062162694323	8.83772879093707	14.422276	7.56102338901809	7.07513929632728	8.16126913290256	12.0872182648739	15.6213211423169	12.979303	10.356122	14.898417	17.041851	16.764683	12.469067	11.769286	10.828691	6.345672	7.991216	19.849669
CACNA2D2	0.0479657428936243	0.116486451040936	0.125084349286041	0.0226427583705684	0.234068637166701	0.272910978938496	0.801251694861284	0.0469744516845367	0.598192	0.14641	0.162229	0.875752	0.041725	0.188984	1.075799	0.294982	1.847972	0.074806	0.396471	0.532514	0.379325	2.287964	0.158472	0.106255322105323	0.120206456079156	0.772478	0.122028	0.378466431648446	0.0650670473709643	0.125602305504735	0.010696518150902	0.0716193685226475	1.676575	0.864871067303998	0.21226985475327	0.120497986957676	0.0637292854480209	0.0456970596587045	2.761983	0.910517	0.203397	0.19162	0.027638	0.205279	0.114755	0.090893	0.1262	0.140425	0.040885
BAIAP3	0.119695464245247	3.12076063937494	0.0225588540364523	0.010067424573255	0.179773062054807	0.849029798856266	0.516090561025891	0.0226082773038097	0.042175	1.499306	0.16474	0.119335	1.005452	0.039601	0.661176	0.63486	0.056736	0.426943	0.205683	0.34497	0	0.342581	0.029742	0.35196555734891	0.319576430111578	1.62836	0.043426	0.35976356092888	0.0388637104822142	0.00525588867917998	0.00385395550999314	0	0.516549	0.716589304962196	0.139402690742625	1.00031020117787	0	0.132647976629523	0.080371	0.593879	1.698491	0	0.116658	0	0.017671	0.071767	0.123102	0	0.025741
TSR3	18.6939610922347	32.0005521351329	14.0475419490159	12.0957290075722	10.4070293262746	16.3331215709587	9.15184400313581	9.04872582268894	7.178053	25.343529	16.66016	14.205284	18.754824	18.854931	15.871513	15.710284	23.72588	21.760429	12.837416	14.555399	8.841971	7.748034	6.862866	10.3778184136427	16.6813760416698	30.588543	29.533978	24.3869189368323	15.9763900880065	21.1554060715232	10.6364783285977	13.5904292433154	12.24093	11.7614682584647	11.9316826725733	18.435592714653	17.355168202427	30.8333995382191	11.431499	17.768539	15.597051	4.880795	9.68271	4.273559	7.578062	4.017765	3.797239	10.13099	13.274399
PIGQ	5.17281641946608	5.98657646233208	3.27018037997431	4.28841643779694	2.62958066459468	4.56917613412608	1.97299632929177	1.95639163517629	1.533471	14.019336	4.912477	8.145289	6.826403	5.169402	3.947249	5.534303	11.907538	7.711206	3.045731	3.854223	2.373662	4.330398	1.51451	2.6616359918179	3.49323080325814	8.595376	9.068977	8.22027050119097	4.89116397156132	5.43233299501511	1.93029805923233	2.61869540285606	3.594683	5.00739100807676	3.20028084274964	6.98702493020153	5.74699202128201	2.05492909033545	3.384141	4.666084	4.163978	0.976533	1.641268	0.56935	1.279081	1.336279	0.621631	2.48948	2.929013
TEAD3	11.6406177586741	6.79394607095672	9.72369708338372	26.3896578335294	12.7178329896225	18.0120293146851	11.4601966938694	11.6745542076901	6.565883	13.743749	13.41628	13.050838	11.135168	12.166897	9.113468	9.902809	20.091545	13.654981	13.739568	11.336876	10.592686	9.637372	14.909782	9.18622110129186	14.2095296174638	8.970162	14.890712	12.9773798125813	15.5366250916618	22.8906444331988	11.5282928170568	12.4133120785917	10.506167	11.2397231665294	12.4462106640368	9.95975635115207	15.2462847587268	4.10028634265501	16.232502	12.53757	20.168634	11.256321	12.611032	3.648374	7.31148	7.886634	4.650857	8.857144	10.021547
SELE	1.33109925596404	0.950353237510975	8.43330141510732	3.9740154804815	2.17076650154567	1.19774287036836	1.03431003715902	5.95750215043403	7.757089	1.002781	2.709215	0.916116	0.408378	0.399292	2.26871	0.683944	1.19902	1.993735	1.73991	16.05102	2.218541	0.802904	1.394304	1.98590309809695	7.25471846416508	0.586596	0.868177	3.09838962389116	2.16460511734604	0.971325234245454	0.785814107654111	3.47446961126865	5.08259	5.26846328069155	8.37097959618946	0.352991424164959	6.84364708842532	2.42987546826729	1.055095	6.465638	1.166915	6.346544	7.522735	4.032015	3.751508	3.247538	0.582642	6.599971	63.91769
DNAJC11	11.2237940539269	18.5954723433993	13.0686631928205	13.2465497185968	11.2191923826107	10.4769401499423	17.3576382900944	13.5611014059528	12.933389	12.525468	7.646591	20.187204	16.12952	14.869413	10.863194	24.742323	10.765498	24.91073	14.963275	11.040407	17.467241	12.839724	13.824256	10.2340077802153	14.8295744571257	12.444227	6.975781	11.2588963006973	12.0432076447525	11.5730441884262	15.4460727811172	19.4445907868846	12.938175	9.47807508139188	10.9715462737424	7.27657869942677	12.8300331439521	24.3528044887945	5.698748	11.214654	8.76475	9.890453	14.191441	7.112261	11.315135	8.496445	16.396872	10.775707	11.804062
FMO3	1.79189383676574	0.63224658634168	0.627751166215539	44.0802299648187	1.88147693861685	110.843882929292	0.509216304580817	5.09908336550858	2.234992	2.063545	0.491571	0.728818	0.745479	1.078148	5.278033	1.328297	1.407209	2.448118	2.225827	1.321117	2.056706	1.280222	2.18981	1.3355173556224	0.379606580256962	2.132004	1.221535	0.775826986842505	0.84891381728042	2.05210955200695	0.288561854163733	6.40194782933813	4.272767	1.30468749336499	7.32878170022159	0.555184294281026	2.85896757072994	0.625990100731657	1.162765	2.998371	1.361346	2.894338	2.366092	0.738783	0.427	2.408138	0.773164	4.128543	0.541893
MYLIP	16.1765316470256	21.4940948123039	10.7049272998206	12.0330706024835	16.4476535330062	15.2322595886331	19.8371906598059	16.7107906772304	17.727053	7.506604	12.37762	26.465569	24.873661	20.103214	43.36972	15.395482	14.76789	12.915667	30.378481	21.176973	21.710146	32.297535	26.358673	16.4818230406307	9.82509490458117	37.520142	8.130113	20.9740045251521	16.2199631860082	25.1654065943959	17.3976718773772	9.51860070639779	29.215813	29.4955959757016	15.1102662935903	15.4965643130198	10.0182140602028	6.51292464444257	8.756155	27.661808	9.690887	19.397099	13.038782	16.474258	16.60294	8.514724	6.746568	16.462725	14.37307
NOX1	0.000143698481377386	0.000143698481377386	0.000143698481377386	0.000143698481377386	0.000143698481377386	0.000143698481377386	0.000143698481377386	0.000143698481377386	0	0	0	0	0	0	0	0	0.099073	0	0	0	0	0	0	0.00377967600076048	0.00377967600076048	0	0	0.000143698481377386	0.000143698481377386	0.0132144540071668	0.000143698481377386	0.000143698481377386	0	0.000143698481377386	0.000143698481377386	0.000143698481377386	0.000143698481377386	0.000143698481377386	0.164103	0	0	0	0	0	0	0.018803	0	0	0
E2F2	3.46429944232413	5.03700703642294	2.43584342278706	1.60901186766054	2.24480605507737	1.05704243933632	1.49319153022831	3.53906155418624	1.575	1.626511	1.117565	1.389063	2.822935	2.337534	0.301985	4.586574	1.391695	2.344182	2.172666	2.334799	3.350786	0.448509	1.59419	1.23019177719803	3.27548517107037	0.574471	0.279067	1.60315571235533	1.05831368941155	2.8744971915132	7.50131690229101	2.60083592325305	0.951889	0.365541233127144	1.35693033208234	2.63155079593838	4.65183087106797	3.89712227062259	6.022222	0.907383	0.528931	1.023087	6.939009	1.500082	2.743198	1.624756	2.368949	1.463904	3.100398
PSMB1	90.3495373109157	183.857744783491	129.819794717709	162.270435187551	139.805166876433	75.0126175800287	97.6410256594621	172.943436530359	190.900574	87.893478	97.446587	170.455429	111.113625	145.016006	132.491547	161.241837	152.788391	222.897247	130.435944	140.392792	169.826813	93.5448	89.816689	109.187999047722	112.971514692376	128.375656	99.948822	74.9716786178402	117.423120665194	196.561847741205	232.986696802964	180.453185375935	118.760582	86.4819547256557	216.60188859567	59.727251984527	97.1756942654934	346.671909225393	142.784286	110.430908	92.831581	120.521851	193.860443	193.630875	379.733124	192.130676	80.145081	181.237717	127.103615
SYN1	0.143437447831274	0.119266820119528	0.31753412099322	0.228491991599517	0.0615300989719662	1.25083840097437	0.239867158218815	0.304233058981887	0.308415	0.175193	0.444571	0.106355	0.176909	0.700898	0.131227	0.038055	0.086625	0.156677	0.187673	0.489741	0.231546	0.202416	0.274029	0.473697360044982	0.237691743801654	0.133136	0.664925	0.122002360226264	0.163467613964046	0.122877767222643	0.621723960317633	0.600170158983357	0.175552	0.467851323911071	0.625520237487299	0.316863687342334	0.649993200883648	0.129490719781636	1.590263	0.439112	0.35202	0.449458	0.162425	0.087052	0.193174	0.076974	0.278277	0.234781	1.105397
JARID2	9.92655713020113	5.99315001333335	10.9930092362935	7.75811643461459	7.96755292036472	17.7636818736423	11.8508461761876	7.46972883144484	6.401206	5.292821	5.920275	8.092134	9.175864	15.787432	4.822731	8.220032	5.767236	17.428715	8.183848	7.987387	9.420506	7.041027	6.962912	11.6461241762812	10.6342695370096	6.26243	3.521183	7.38695435871518	5.85641576511563	14.718835564995	2.56496638106415	3.46555538487974	7.213006	8.88271428868261	8.95052202984128	13.0402087950072	16.4957190572524	1.14827370627597	12.445817	6.254117	9.746693	4.866033	6.531314	4.471622	19.698141	4.621599	4.037013	5.243702	7.629125
CDKL5	0.509864239150573	1.50284107278999	3.23437558798802	2.24661267511123	2.79641177300536	6.03018854729702	2.68822982852857	1.19030163271706	3.576579	2.536831	2.10334	3.570123	2.311804	5.942475	2.063431	3.920988	2.583023	2.514527	3.271383	3.607714	3.445986	2.735018	2.262129	2.85150083385996	2.98899510243526	1.713719	2.081631	1.14895380350907	4.40834126812151	1.57336031869325	3.96457745008477	3.89547641274527	2.800029	2.22071447272294	3.08330873055774	3.85838459149808	4.81938676578407	0.423902277775396	4.350075	1.949764	6.518622	5.609362	2.602651	2.187052	2.348464	3.970903	2.373236	2.224134	2.393377
CAMK1G	0.116969301836558	0.204987855003773	0.702508518998741	0.391874123165195	0.148069568849967	0	0.0847433098666045	0.313331168217517	0.161135	1.584706	0.175932	0.037869	0.086696	0.196084	0	0.127468	0.135785	0.171308	0.453428	0.147433	0.264841	0.153335	0.015522	0.415431618031223	0.0570565193675789	0	0.101878	0.284219582427073	0.0734681442541132	0.347246245290259	0.138466567629159	0.115653467714055	0.243298	0.0287198307295384	0.555402842648269	0.121540879843105	0.267261048554755	0.471138696674761	0.052651	0.072684	0	0.397824	0.312779	0.080076	0.091376	0.074037	0.058731	0.055011	0.025879
CDK11A	5.96423605505089	7.96789298086081	9.92405604708122	8.79204045481331	7.34304419217082	6.22736474369667	8.11324973390288	10.1174390693796	9.481005	6.910636	6.260254	5.545966	7.852547	9.166143	7.777543	10.220652	10.10537	12.694976	11.337541	6.425967	9.020789	7.044141	6.60616	5.28307197490768	6.92072013706149	11.579256	9.362491	4.9736809819166	6.25812700147509	6.8524136924897	5.54423532970266	7.94466873635535	9.795978	5.49792541307078	6.92324848911437	7.38190037346787	5.56587287995006	12.6217482762237	5.848443	7.727307	7.01596	8.036907	6.053367	6.121865	5.651214	4.568517	11.796923	5.629547	5.329312
NADK	11.428830629845	12.3698317571896	14.4242600913846	13.3310501354947	12.5715815403858	10.4061916982073	14.5895855815295	18.3907809076077	15.652595	12.716182	23.33407	19.83316	15.750445	44.154434	20.766275	20.583544	13.139085	23.826542	18.828119	16.594027	15.124168	12.033122	9.200104	12.5509402426055	17.1986370442147	42.155296	15.987854	10.1927216925335	11.4022519915371	9.19314070296122	10.2464011159515	15.4908587747915	18.695211	12.4181379257257	17.1177149053625	9.55629683954941	13.3504659518286	22.1186062597155	6.054136	14.108615	13.459023	8.283012	17.727859	7.654494	9.610994	6.961752	17.163921	7.918958	14.297031
TFAP2B	0.75375437096729	0.217907540715485	0.164422826776648	0.13610743911277	0.00596305570521872	42.7493302269703	0.240306629234397	0.114578591094854	1.881699	0.166414	0.196436	54.169308	21.546074	3.373738	3.570554	21.142754	25.548174	0.63774	0.938603	1.239793	3.193963	11.940778	42.329067	12.5111303775937	0.700170791552991	1.284772	0	6.55118050085661	32.6839206367099	0.0148057682047802	0.00809355812176398	2.56159131960496	5.442184	5.51313975876723	0.103973683338958	15.7604847345352	0.39491880146889	8.91930116751877	0.006464	1.489475	0.308433	1.357473	0.441487	0.612849	0.077148	39.866417	0.011085	1.137856	0
TFAP2D	0.000335647410732554	0.000335647410732554	0.000335647410732554	0.000335647410732554	0.000335647410732554	0.0488108087442798	0.000335647410732554	0.000335647410732554	0	0	0	0	0	0	0	0	0	0	0	0	0	0	0	0	0	0	0	0.000335647410732554	0.000335647410732554	0.000335647410732554	0.000335647410732554	0.000335647410732554	0	0.000335647410732554	0.000335647410732554	0.000335647410732554	0.000335647410732554	0.000335647410732554	0	0	0	0	0	0	0	0	0	0	0
DLEC1	0.0157716541887539	0.0965655365622932	0.0140395731248768	0.0756145014044028	0.0494631972999389	0.0312265274118199	0.00599913406658856	0.000643873554740804	0.021258	0.011482	0.005792	0	0.097929	0.021436	0.078469	0	0.040626	0.009677	0.015124	0.042714	0.03386	0.044852	0.010739	0.0342792197431391	0.12005648462634	0.009105	0	0.0569440564212628	0.00772215718184572	0.0417740053603567	0.0101245264435974	0.0156770489476124	0.087583	0.0263110806274064	0.0244692977413546	0.0156015660424464	0.0420970721944674	0.000643873554740804	0.311484	0.02904	0.160825	0.027552	0.258114	0.034334	0	0	0.038159	0.011844	0.00566
CYTH3	13.3122516516415	10.6256009001335	6.20432429897026	13.4896858452749	13.523470823383	11.7532628264824	6.58367112080766	5.98595879000254	7.565465	18.370728	8.476206	5.482719	7.111541	10.575911	17.34866	11.748577	12.597352	7.40585	10.501785	11.347851	8.006941	10.191754	5.302656	16.4392983834273	8.93666773528043	18.077358	18.222408	8.09233740844887	10.2179434845727	10.2533941096657	12.1501147063028	17.1538407627356	13.361236	13.5546722019493	12.9343425651139	11.3938632308141	10.3304732976679	3.80231721287524	6.125933	15.695765	12.974982	17.805981	7.658539	13.913954	5.552356	8.518119	9.20314	7.081724	8.351153
ADAM22	1.79462805069228	0.916417808176487	0.75821190015015	0.616925028686243	0.238585332487923	0.975038920805912	2.77593331433686	1.51060495373385	0.921502	0.314701	0.250267	0.697131	0.482744	11.002302	1.99149	0.134275	1.080065	0.46384	1.706781	1.243489	1.583391	1.663117	0.913973	0.588532232094781	0.667183391466408	1.761549	0.157258	0.847596352195953	0.511962306858698	0.185203840423434	4.41102183537022	1.59843832264121	2.672436	3.173851863209	1.82529537611925	0.37223909179375	0.225114798378463	1.69029284886695	0.128123	0.931411	0.694999	3.686691	0.557108	2.603119	0.218145	1.352203	1.002787	1.220646	0.113337
SYPL1	58.4420870512189	107.00951701968	34.1296785510054	67.2354148948663	67.4642079480722	123.410759817697	50.4354207015112	49.7831855832992	81.271423	48.924992	54.565151	56.222481	56.560081	199.480347	74.813065	58.66711	36.004253	44.906715	49.204838	47.345943	54.307434	48.102512	61.408604	31.767948170831	66.882230666036	41.809685	12.281235	56.3261573653995	67.0251727765741	65.87686447322	95.4885200036408	60.4897585312817	51.364708	63.0460719302074	51.4754817193524	52.2453468763218	48.5677829212763	58.1156666474214	99.004951	53.455139	50.225437	35.302685	49.520435	78.281021	73.682106	66.185112	49.508041	130.037033	59.815163
CYB561	60.0562974854682	43.4259340389614	32.1253776607078	23.6633641798728	19.751975091705	33.7943794971456	21.7105039523566	17.4886983653788	18.207657	39.972363	31.115784	86.20665	18.913155	49.110397	21.437632	46.920444	91.069092	38.175377	14.62943	15.075843	22.071051	34.63763	121.314896	22.95749359727	18.4666103734436	17.352531	11.410515	40.6683163724113	49.8000244178247	54.8000908561543	16.4084219197584	21.9584580707185	25.532608	22.4657963420415	18.7367380330521	49.7806534142923	14.6601217159843	64.4245481325734	57.273972	24.821651	23.437021	6.278725	32.287651	20.283413	26.565317	50.560143	28.099928	28.426741	16.704851
SPAG9	17.7993965306131	27.834652597053	37.8874396397589	46.1043649927269	29.8882881579136	19.7022006137128	18.5856944458048	20.7770943021447	24.716663	20.999645	19.234434	14.643835	18.549984	14.140862	19.687994	14.796803	15.600879	24.508516	20.843569	19.303301	24.195473	22.227804	26.379347	24.2467302166673	19.2459123616863	17.997149	20.635118	13.6821804629988	20.3691337744826	23.8195557968578	17.9029009048375	19.3126081749013	19.960482	17.3370478789575	20.0625533873766	14.3452994388275	22.7005636949015	4.05169131551662	21.133537	16.918667	21.655396	36.630753	22.005388	23.995905	26.329163	23.090338	33.105537	23.586254	44.046185
CELSR3	0.377296054947939	0.353718362075731	0.254244094358531	0.676689205692644	0.614800319295097	0.195862488417988	0.156518595646976	0.185442942726972	0.148329	0.614115	0.244074	2.811465	4.698306	3.445726	0.088039	0.844761	4.468046	0.2411	0.186292	0.374819	0.612559	0.194262	1.861281	0.519549860379661	0.373733820028261	0.15373	0.112	0.561639690012633	1.72597593943848	0.204828461208489	0.143108119121793	1.7731654237429	0.197802	0.122047874222056	1.00619235916073	0.64742289876809	0.373005481855538	0.831955537279633	0.696049	0.146801	0.325258	0.117323	0.248966	0.357102	0.261301	1.127775	0.081012	0.15873	0.288968
AASS	0.770649651000718	0.380261060258034	2.72766030677356	3.85814302653553	0.970537853313221	4.33368871188953	1.65437834267661	1.47187919029141	2.133268	1.375039	1.095551	1.96096	2.786762	0.26718	5.83989	1.708977	1.931882	1.462813	1.833791	2.728747	3.796014	5.256101	0.932165	3.59956436215854	1.25578925400758	5.894961	2.404503	2.85514338442144	1.39793468640664	0.631458956658866	0.179621479244968	1.33257989331384	4.212513	3.42874588443087	2.45240566374127	1.10218697857985	3.33813845289244	0.317342249540678	0.465549	3.269029	3.81279	5.146594	1.200503	2.034984	0.792279	1.571099	0.922448	2.266057	1.119747
PLEKHG6	27.2286104009486	21.7287545191241	7.02636269827468	5.89600702915195	7.64449126791154	4.01886015438389	3.90123183256065	6.08384101123245	4.816739	7.286696	13.121315	0.720852	0.764259	7.476315	4.487889	0.683523	4.273542	17.405209	2.602564	9.665612	0.680005	2.21954	3.942324	14.4955835412502	5.91027036559439	11.119552	0.475941	3.66416917690505	0.627103229468688	5.90059803743622	30.2296207333908	5.49402700704977	3.124387	3.46238226742151	2.83771782066854	5.52979792189164	19.3201851174233	20.4974359668482	9.711724	4.935614	4.969475	0.5956	6.274826	4.114842	5.62238	0.042596	4.413036	8.833978	4.823788
SS18L2	18.7094191267607	14.9944540768642	21.3852527030257	11.8992167781035	29.2935685597887	12.8349861676224	23.7467442347914	26.9926826398323	21.335297	11.003316	15.519603	17.154387	26.01589	23.029566	17.739161	20.781788	16.421242	20.677998	12.099494	18.916935	21.363417	13.059855	10.717103	16.3681887283959	23.5565999810102	16.330767	9.59947	21.7483939681763	11.3582399024507	17.812995676024	10.8596405509323	16.5643637282704	20.567953	15.0276619629687	16.6126614666141	10.1893334304112	12.4791765284245	65.3728606675901	55.723038	17.239105	12.422575	19.177174	25.998199	27.588411	26.244658	22.474947	50.394569	26.31259	23.005003
MPND	2.70990486729683	7.92692205453397	6.59899645006202	5.53636570352171	4.77522413645839	7.91048474099644	14.4207642198929	7.28163773593537	7.05441	9.405704	11.916264	9.714193	12.420722	8.622658	7.292416	16.562815	11.623778	6.471949	5.998168	6.624464	4.628699	4.791727	4.429011	5.34575919046541	5.41609078215399	8.635548	8.310525	6.26823392316072	7.67241421128284	11.0623792374055	3.81369132458419	5.40903164523315	6.491196	6.23995055130799	9.70929160624165	6.32131450065398	7.33763688183997	15.6448734415729	10.917112	6.611717	6.727925	2.023516	4.22647	1.903104	1.415888	2.709547	5.661711	3.128533	5.494042
MGST1	180.779110023639	57.4689963141203	63.3842911767709	63.5405141197861	74.9114956778073	44.4893684567153	58.191034355029	142.625965300555	96.635231	96.465118	37.05526	332.187775	248.898849	75.432114	163.667053	100.082481	154.19368	118.084877	21.836428	85.058777	76.361015	162.110626	172.303513	40.9334238105808	47.3411148568136	184.869125	8.189549	57.9414559185674	205.309169335777	174.41773397475	557.865774864629	60.6474672824756	82.12426	118.064822113231	78.8067331903522	41.2547049597934	43.4410314518701	213.949567929863	177.025208	59.284969	61.261745	34.272453	128.513077	196.144562	147.828033	353.288177	336.720001	209.138962	29.635403
CRY1	7.51444523409899	7.53120124712978	9.0612412566225	8.52457153674386	9.82770604113793	8.13818036466438	7.63347170459189	6.20241144407463	10.134099	5.961772	7.074505	9.320678	9.688559	8.577579	7.605484	13.890047	6.713737	7.947471	5.356362	6.982304	10.396355	7.190773	12.337798	13.2667306901104	9.10877159228945	6.544921	5.195921	5.1913047934647	11.9728092848093	7.7078183339114	4.98133335146489	13.9744545853968	8.005835	9.1826038298155	11.9363004401324	14.2514243373413	9.84797478894505	3.82598040355416	10.74179	8.685176	5.399922	11.86666	13.523849	19.403259	11.72969	14.187469	7.297225	11.996861	7.483418
PGLYRP1	0	0	1.81385517965566	0.0701421877490331	0	0	0	0	0	0	0	0	0	0	0	0	0	0	0	0	0	0	0	0.0459984235967187	0	4.901297	0	0	0	0	0	0	0	0	0	0	0.151755014104752	0	0	0.097939	0	0	0	0	0	0	0	0	0
NFIX	82.9695148326325	62.4057142407671	81.2277243947355	22.5811852121296	82.4708775620064	31.5228099259102	10.0673513521078	33.7776280361358	12.178162	42.053356	27.376486	15.911276	2.315665	128.011108	40.523914	55.09256	36.995495	28.869871	36.972614	44.127419	106.414177	64.265358	3.093503	36.0627570161023	87.4278583782186	60.360092	27.894669	139.411369868435	25.2106018232714	73.9861065571189	77.6504723323007	89.2963545443112	53.418064	61.9617875623172	48.1093567549276	47.4727425766466	37.3924691768957	21.0357936416127	24.870695	51.679493	37.557777	33.010567	11.624437	40.329765	72.585159	52.779907	56.091599	31.202555	35.187466
ST3GAL1	17.7548393503344	8.25894916768701	20.8486251958593	8.83560780202479	13.8541664727738	27.5665499713363	4.58521035975783	11.3510738901613	18.784748	17.854887	18.92836	10.25528	11.246477	16.121208	12.77447	11.110585	20.145559	11.895452	17.803764	19.500435	31.189449	8.608943	16.165396	10.8783737822946	10.6634570294251	15.171842	8.100768	6.55191374624182	19.1550474302764	8.21834587631558	5.47499301562153	12.6720854858418	19.392271	15.6731939262139	14.7322107583974	18.7602003423701	12.8947004028916	5.19685959728864	8.666229	9.028241	11.774041	21.873966	10.979021	14.38754	6.591774	12.855741	12.50563	13.697392	6.541298
MMP25	0.832128894493885	0.756531247036172	3.89721635675484	0.726269894797913	0.462300336931148	0.77125263292359	0.234506810566017	1.35417248923021	0.456199	0.567938	3.404798	0.236908	0.359289	0.230424	0.449288	0.169822	0.682856	0.736441	1.331269	0.92651	0.859002	0.507539	0.598068	0.457979265067595	5.36474949568025	19.384449	0.824148	0.18469096438502	0.422670592538092	1.13592413356676	1.10716409273163	0.44281376775027	1.042189	0.532805368910031	1.43297566294947	0.480549456283809	0.580192469439444	0.411695518516257	6.450788	0.409183	0.465493	0.086786	1.561772	0.255858	4.858918	0.103118	0.709472	0.345227	0.433779
IL32	121.989640478025	58.4460945924658	121.574623303695	40.21137349683	102.708306551799	35.5405838072797	21.8359368966672	158.789653607019	113.778687	61.303097	131.909424	20.595625	28.528223	17.271904	46.433128	32.690357	66.995163	105.879761	108.817429	119.765938	76.280167	27.238113	25.022888	76.5691562509226	121.504148398468	59.424389	163.068268	20.1540388741253	37.3952254804178	30.1698941573277	9.61119662002952	67.4933637974703	99.222679	24.3094019669022	100.020697887932	20.6764006690742	85.4217550772343	189.106644507857	11.118959	54.205235	86.459892	22.030525	200.870193	75.043808	71.533035	10.578169	5.126417	33.576153	396.941528
PKD1	1.39573170949907	2.02383449583488	1.54518938903325	1.48813339032921	1.35369319410359	2.23375487839656	0.770830469381642	1.09631560268743	1.282344	5.883302	2.480743	1.392591	2.232159	2.624375	2.887221	1.815035	3.64961	2.637362	2.026602	2.671136	1.794501	1.44978	0.406454	2.54233674031457	2.74817866482433	8.100092	10.850019	2.26157089814057	1.95860501622169	2.81287571724184	1.82854107632916	3.67749430513987	3.011099	2.80541714034351	2.0661137120773	1.95968569553824	3.63018016706917	0.787112644429934	0.76196	2.893448	4.283706	0.727456	0.732212	0.364239	0.491528	0.256073	0.584944	1.034049	0.927909
MAPK8IP2	0.285712780705103	1.20140966354211	2.50706966827407	4.21353132728582	2.05048106824721	0.912684376156863	2.76458871685839	0.219775669519157	3.212079	2.18613	2.806261	0.762075	1.95444	3.702696	0.85169	5.706839	0.378211	1.146627	1.000273	1.28066	0.783547	0.596172	2.481028	0.301269390473442	3.72446167409371	1.165008	0.063133	0.346552080074339	0.247610696142564	4.13936547113395	0.00707271848081746	0.908610997224339	0.797008	14.1471022689697	0.39002229036043	0.747962549459624	2.89147796114646	1.17652211378279	0.382186	1.629031	0.645287	0.973718	0.036096	0.170672	0.1204	4.525448	0.380051	0.222877	3.262556
MED24	16.7546730403731	17.8452939881119	25.0708429597455	16.7213089873048	18.7167272625274	15.2566901331937	19.4235946738459	12.9981458023837	13.778212	15.596271	18.057453	15.294393	21.358339	11.86964	13.981414	12.812744	17.518042	27.08197	14.851868	17.378939	15.287384	13.938647	7.343647	11.6445568684524	16.5473943055494	12.870277	13.904297	10.3594014378381	11.1049475707136	28.8163998125124	13.1693630230595	16.0202889031589	17.000177	11.4421801095286	13.8065520775606	20.4728891921452	14.7066700764321	8.62909316552206	15.708947	13.570174	16.996622	7.997371	10.153418	11.390375	14.629261	5.318961	4.464152	12.458959	11.377398
RHOBTB2	1.981558070802	2.48833796966086	2.62250131362732	4.01461092437378	1.99677499392165	3.62878167884598	3.12927262445197	2.54854760401796	2.526074	3.669338	2.163364	6.70462	6.531222	1.414027	6.202937	1.837225	4.456006	2.178985	7.43438	7.340312	3.608594	4.536765	2.414299	3.8552642795372	2.52787328819574	4.322434	5.587009	2.20422432783747	3.00331729418378	2.40875695063399	1.14962553513271	3.91093617536473	5.316614	2.98532428900505	4.27600706869749	1.17440094033048	4.19993855566339	1.13012640345403	1.535017	6.012896	3.740623	2.606889	1.332	1.832376	0.915521	1.278973	3.709753	2.156778	1.239736
HEATR5B	8.41018434901555	12.6139225819663	6.92353064860094	16.082540637983	8.02583547196259	22.4030840511487	12.5074299632629	11.9466909539188	9.1579	3.720762	9.961027	10.006809	8.59459	12.734269	8.3944	8.464685	8.237435	7.087745	7.534947	8.343659	10.708697	10.587339	11.274258	7.0391063771538	9.87584633171367	6.964386	3.174852	11.0599633171983	7.71292668557218	9.94260350125232	10.2675264329021	5.93482152749467	10.198771	9.29073584759176	7.83737406192781	9.78952225656598	8.05587783092541	5.5601910026095	15.88618	8.046772	5.864197	8.3028	9.190507	11.962952	12.635882	11.912395	10.765831	9.646003	6.951748
SEC62	27.4555856604564	27.8256510138524	32.0476068808804	32.2279870895734	28.0083801490539	32.4141997765827	24.5945457709751	23.8627780090558	45.976761	25.457638	19.459997	24.64526	28.196682	25.45863	43.815113	27.337578	25.437693	32.345932	34.251808	28.328659	38.940323	36.773296	39.502968	33.6915716691347	17.2940743146716	25.638405	27.76782	21.9780877281223	21.7410619817092	24.6723558526115	20.4295612051976	15.7120887517923	29.413771	21.9793464057877	31.5871325665247	16.0131769554375	23.3058494501456	32.3821942661401	31.858236	31.709806	25.249493	33.04266	22.098194	35.36161	40.281818	43.438908	17.899	40.473885	22.387123
RPS20	473.211516027996	479.183534878375	254.331550984905	466.842555516045	424.891656889167	517.926809314987	562.56650067871	313.2635418857	595.410767	512.427368	661.138977	404.958435	574.29834	267.647522	729.844299	548.23114	512.064636	536.731873	573.171753	644.702271	761.112122	555.835327	316.593445	333.813677839749	556.189560766766	750.845398	478.585663	547.857465086862	476.260282517679	1004.68796401958	692.149126351335	479.687608215813	711.070435	484.207394289682	411.787919601739	951.749700032186	190.691427309736	669.68422383736	240.182587	790.274536	473.896393	1083.406006	552.100647	570.155334	587.984558	712.62915	1236.974976	357.704193	451.920197
CSDE1	170.519715179982	141.887399081766	199.384481227376	279.881015461337	289.799450944671	271.938643846502	295.356760156277	236.730581326346	236.809509	126.965141	216.257126	219.173309	154.25769	299.547363	161.093216	198.635147	130.967316	218.373871	214.498672	210.674133	205.18898	209.841003	232.68866	124.749776601259	165.756787785034	144.757019	113.406593	114.280185963482	183.341561017369	463.279824452294	366.007184110922	180.483024957853	198.617188	226.469831949616	212.302770935022	158.376147005473	208.687692480705	154.007894326748	208.403198	180.18251	224.944168	211.24707	185.875305	259.804138	312.204865	182.899872	250.354156	163.745956	202.974945
UBE3C	33.7588133438266	39.8839556366562	22.4451103589822	19.7428305838002	54.2078258368158	40.9730895713625	39.8878757258966	16.6214632372594	33.713348	22.677303	38.973873	41.399647	22.906984	37.400089	19.887821	41.289337	19.12027	32.385365	21.095495	15.48781	24.951786	22.321463	29.717535	29.3228779645943	33.3377033013994	18.539085	22.609898	25.081887075852	25.9338881552205	31.1064110804478	19.1536570431622	39.8719681339339	23.381685	20.2038949686067	23.7236692176357	25.5291460779273	18.5927988106787	19.2021951245318	28.222082	22.845627	26.682362	21.819523	25.311045	33.564571	44.911949	30.56282	33.105286	51.792217	37.160355
REV3L	6.1554106661978	7.99703087138395	5.33568763315684	7.11343788585486	9.75354222247718	8.07488927153491	7.69736914408937	4.70508816732087	8.496149	4.68118	2.846798	5.399347	3.194293	6.89335	9.276412	4.959562	2.55316	2.146656	7.899099	8.632245	7.992111	7.846213	4.484085	5.55375747550974	4.09863213324925	6.143883	2.063834	3.34422062656532	4.23705996373972	5.94946418235573	7.99475422394225	6.7604165445308	8.752548	6.27762875099236	6.0418271683348	5.02039954706206	15.2243444146137	3.41189479930742	9.755579	6.778127	9.707789	9.757242	5.965585	10.290982	7.098515	4.700333	5.975978	11.100719	4.280469
TENM1	0.0444230600550897	0.110709932564684	0.0249516589589479	0.028530640192208	0.0554933883081054	0.0358095362711765	0.0842516192466551	0.0227803013949029	0.051889	0.024842	0	0.031272	0.015111	0.018459	0.091459	0.296488	0.024398	0.009443	0.732305	0.14524	0.204091	0.428071	0.026789	0.155597026265215	0.0255733533119204	0.353938	0.190145	0.0209423283840932	0.100585283371172	0.0118363542143554	0.0384330330168966	0.0149697332179647	0.248427	0.0958688724856973	0.0371714012762222	0.0089492004036585	0.0319472871168668	0.0089492004036585	0	0.162423	0.030942	0.21125	0.03451	0.082622	0.036198	0.04557	0.009627	0.102023	0
PAX7	0.327281653679542	0.0390543331419063	0	0	0.0105827166214112	11.8612263964398	0	0	0	2.193796	0	0	0	0.014289	0	1.602033	0	0	0.02444	0	0	0	0	0	0	0	0	0.0373695290433001	1.22435726702498	0	0	0.0221394504529825	0	1.02082329884441	0	0	0	0	0	0	0	0	0.318784	0	0	0.861369	0	0	0
MASP2	0	0	0	0	0.0656175496760264	0	0	0	0	0	0	0	0	0	0	0	0	0	0	0	0	0	0	0	0.0159796185327496	0	0	0	0	0	0	0	0	0	0	0	0	0	0	0	0	0	0	0	0	0	0	0	0
IYD	0.141461496488117	0.00408316622258673	0.00991286436271381	0.00408316622258673	0.0145195852997255	0.313733708229769	0.0122245514845175	0.00408316622258673	0.007872	0.092301	0.003413	0.247158	0.126163	0.037686	0	6.811092	0.205739	0.05826	0.020629	0.003334	0	0.389368	1.087575	0.0660644104794915	0.018268543852415	0.011423	0	0.00408316622258673	1.06168678985356	0.00408316622258673	0.00408316622258673	0.00408316622258673	0.08795	0.0758235293731669	0.00408316622258673	0.0138857188174299	0.015369944767764	0.00408316622258673	0.054821	0.014744	0.008484	0.004903	0	0	0.006882	1.008552	0	0	0.009695
FAM76A	8.7812600589296	7.61216695994011	3.96969551927241	4.71718829428406	4.39762752808	4.2765671729005	3.80947053455054	5.03283184669881	4.579085	4.417374	5.154016	3.537235	7.030693	11.49379	5.521206	6.055757	2.339304	3.290389	4.213425	5.769053	6.030856	4.051901	6.39407	3.9962566984213	7.05190277994556	4.551464	2.012248	2.89622555612692	2.84233276049998	4.86533341545305	6.80263590148226	5.73588269429203	4.500831	4.39082174453863	4.5287136766025	5.94917991917841	4.9767541210366	5.09112024531276	5.784349	4.65586	5.549151	5.601639	5.568038	4.203312	6.676553	3.831623	14.350648	8.506927	6.732313
TRAF3IP3	7.75156131682225	47.6926398011287	13.0175293391825	17.1420968946512	11.3738738677795	6.69080304802638	3.89690979861637	18.1901483494137	12.12085	2.727143	11.890204	2.70916	2.884411	5.108176	12.886063	4.432311	7.776021	10.339974	15.307223	18.226995	8.054803	3.057368	3.782197	6.21248670314506	12.8339013623606	13.923327	5.951766	4.08155688227799	3.07149522909281	4.67569495039743	34.5882323197643	6.30687598604202	33.507244	8.08470852321681	18.0996572432341	40.469236269444	5.98728649124507	16.4007581723616	5.474589	15.010051	9.461207	7.869968	16.802654	8.154792	9.669362	2.040277	1.412212	8.711009	8.828442
POMT2	2.56958250058063	13.5756510302011	2.61556293124273	4.34838308707642	3.1526666377157	3.25907262924306	6.02302685817731	1.77072576431169	2.039589	3.3621	2.762718	5.582902	6.43652	2.22555	3.23343	4.213315	6.362898	5.538497	1.905779	3.259553	3.693589	5.448502	14.992842	5.72263680620756	2.90416554465871	3.785261	3.812768	3.770081655163	4.6749161808597	2.77051187537188	3.74307146960018	2.92793190245071	3.543825	3.54993782626255	2.72618292207822	3.76388387581537	3.86883576437956	3.37304686985863	3.87605	3.175824	3.063999	4.48231	2.58357	2.618896	2.303192	1.747679	2.910544	2.337251	2.812032
VTA1	23.6101409067386	8.6169977959793	14.3483336807188	13.0883137614781	11.8523476757046	13.0086538180573	17.9250189115495	9.13505976598962	11.698871	13.458194	7.93547	16.661932	16.103514	11.359895	7.884259	13.739737	13.361371	28.39781	13.907283	9.601173	19.158743	10.959913	14.586183	11.4815987244585	13.3639778865255	10.940229	3.745858	5.35747965515035	6.30187382465289	13.6770817123537	35.4912928512938	25.114794525761	18.352558	7.2751243555262	12.7514582523415	5.67762186370087	25.2016462461354	10.3252742498642	11.722047	8.039216	4.70688	15.708641	16.113762	20.707975	18.26918	34.173897	6.745384	16.342733	12.116167
MLXIPL	0.000601357885858536	0.277636201654284	0	0.0350324693792157	0.0986977158323511	0.277214133830802	0.116314936412487	0	0.055213	0.206092	0.088595	0.030417	0.051026	0.042498	2.024313	0.144916	0.102637	0.112213	0	0.282066	0.060711	1.153348	0	0.521931822444604	0.468130303409605	6.379271	0.106574	0.0380655108812927	0	0.0431601679425124	0.0667545510329667	0.029504172649426	0.60963	0.761161485355276	0.388800826972275	0	0	0.236587821903885	0.239329	0.227353	0.082925	0.095929	0.167068	0.090531	0.033483	0.121374	0.16345	0.05629	0
BAZ1B	53.2198125179262	31.2321597809327	20.7831158367244	49.042259446253	50.9317537731019	31.9292009465564	37.4890804825639	44.151180127327	34.554653	22.36512	31.387911	22.83444	21.166853	24.998394	25.531992	45.362965	25.998539	23.501036	35.193649	35.649372	31.327803	25.325077	30.40666	30.7541213108306	35.9420234935098	19.097761	24.425194	27.7565637990872	23.84706407476	39.6923344117424	38.0235295613132	34.0484606525008	28.36833	17.8190036665962	32.4393254221229	21.151914891496	32.3047317891507	27.6629483448552	45.304047	26.474024	20.153931	34.846306	29.965128	41.915077	41.802502	26.855009	32.648315	34.777111	29.234959
RANBP9	38.5564737969294	22.2281952073916	26.3668766592779	47.8852915979519	22.7814057114722	25.6474805341459	51.1209589992936	27.4310383024927	22.408451	15.748182	25.52951	33.154736	44.9533	25.002691	17.84277	36.912289	24.237122	37.34108	26.848322	19.030411	24.821131	22.911055	54.594803	33.4947926715171	22.7673981877826	13.872052	13.925424	31.2973427493508	24.1659096026228	33.3877240378067	27.1777285680137	21.360067770498	21.957825	15.4409455483876	38.2713768429792	16.8405492214779	29.6545020978043	18.0322129216797	29.241533	19.571299	23.025888	35.937218	37.07798	33.803024	65.424629	35.571224	27.822979	22.446123	27.73778
ETV7	7.55919508784902	6.97616116290941	12.0192253222958	4.73302042722196	8.99052822946563	1.69838889077249	4.60324264783415	25.9460474666699	8.181664	1.403985	7.017623	1.104895	0.543203	1.219296	3.966388	2.091735	4.982187	7.351796	7.333297	6.141798	6.543926	0.743177	2.217963	4.69650404333936	3.79522491732221	4.512175	2.628779	0.902232090334379	0.964125560935378	2.80857753367187	3.90573989930524	3.53723003794089	9.332315	1.68766524703944	4.68953414314527	0.953892983735734	4.58136762927093	11.5004942173623	0.740276	2.507394	1.57471	0.576746	2.327497	0.837711	6.139659	0.70188	0.298362	6.993567	10.520603
SPRTN	7.68814255064894	6.50493118528877	6.07053595161872	9.60781018763992	6.18064243546858	5.35113970972867	8.87435413533286	6.18924862982092	5.765573	5.868991	5.261596	4.244166	4.612947	4.857134	3.800733	5.065813	3.863501	5.135039	4.284197	6.149538	5.666797	4.696249	6.046342	8.36899644331989	4.61944614774899	3.179051	3.083164	6.93734366531878	4.9829507072088	6.57001037752777	9.84742909570293	4.00103997048596	4.376636	5.37916854131707	4.16938723362576	5.67563090913107	4.92778841383367	6.36572726999399	3.330385	4.369949	7.248494	4.673873	5.435541	10.503205	12.133625	5.761271	5.901648	6.33981	5.585249
METTL13	38.9771071558211	25.2730956446473	17.0391298680389	14.0441565119851	33.1729644331296	26.7252101673828	13.6382887957845	26.376535180964	14.376368	10.03236	21.438686	13.095876	23.016655	20.496859	11.978207	19.029764	26.899466	31.497147	10.642799	15.156471	16.450893	12.751348	14.528665	19.8025676950684	16.3199136117094	10.484968	8.213754	27.7954277603804	13.6284397793127	17.584320181971	8.78077593127421	17.9993826531776	18.319811	18.4031070990592	12.2755336048584	18.7617601995187	27.508640644454	34.5823501673004	20.652393	14.445165	9.533113	12.674935	19.744802	22.070417	9.99073	10.784973	12.850116	15.712397	39.169502
DYRK4	4.83767710488858	11.5848215905497	5.09592060172553	5.06675967641778	6.32667666562457	2.25777759063727	5.02699058531996	8.6827912853445	6.991482	3.681571	4.232781	5.519104	6.06603	3.59261	2.464203	9.016392	5.855375	9.305022	3.849201	6.608108	3.468254	4.707205	6.369225	9.55026596527859	19.8004624717011	3.528564	5.709669	6.65004763827953	4.43911242953001	0.926186298657477	20.091450803364	4.56002373948644	6.279594	5.39986376930309	6.35685740976913	4.57931317718396	7.77709222624773	7.78824873683953	7.884988	5.157117	1.862629	4.763822	3.334485	4.027379	4.704599	2.521528	5.393807	3.378205	4.946707
ZNF207	56.4028447069337	56.3576998860321	46.8914600818582	55.7421859376708	55.1229299942237	35.8143267878695	47.4412187408517	53.6619119612859	58.586681	66.832008	37.327656	57.560043	31.732147	39.372517	21.606424	49.437878	51.916035	36.690559	65.757378	66.121727	61.852535	56.112827	72.842857	37.6852771472448	47.9715278048202	22.269268	44.31609	46.8875185005921	36.8252937150533	35.53054178536	44.9583873041704	47.9671460233651	25.16634	30.0922214759737	59.360004007818	49.9422744604834	49.3308338399309	44.7453669092005	44.686611	41.817135	50.771774	59.566895	48.742207	30.548903	29.604589	49.377316	24.043938	32.922073	80.137192
UQCRC1	35.9705527889548	53.5068505943322	39.0935773781885	39.7719930327616	64.4433176092914	30.6497563731494	36.8810383699975	33.6551755516737	35.836933	32.948853	48.836445	91.283119	64.516579	66.026161	44.165981	58.305172	63.593727	50.764595	43.544167	42.034931	57.473709	47.533012	30.255985	49.7374020708233	44.3228435089271	49.605194	41.665657	35.5499641648857	40.114621819468	47.2560282827122	35.7437053827535	69.7549280709614	41.120186	26.7969214903458	44.2458151066336	51.819421233554	57.4623824702752	61.5822223129482	33.034203	46.743114	34.900734	22.05562	29.594896	18.603775	26.275053	35.899521	19.369932	18.430563	32.670635
STARD3NL	23.6751893229326	25.7996946038882	26.3272316384979	28.1182792625022	23.7641914236639	15.306146283209	22.8432408375283	25.9332909912558	32.990479	26.21191	19.726343	18.08984	26.429848	18.653454	24.438072	22.950418	20.479078	28.636841	21.931	18.417042	22.042095	16.845587	21.390501	29.210546579219	19.4425178212581	23.655418	18.079182	23.2347374513314	18.7451748250612	16.7531321784231	23.3381799856479	18.5747202752137	21.098011	13.4895370032665	25.793840609247	12.9407806366264	30.4650598124855	28.2503639791364	19.599186	19.496246	18.042847	33.98941	29.815275	26.64123	29.698809	25.014671	24.318106	24.254095	25.797176
CD9	730.644344919053	726.71183209977	93.6266572046344	200.145962601765	177.436014490497	102.688565746275	78.4495962337823	145.205312607338	177.995911	163.734787	225.419113	480.694336	371.753693	201.686615	119.879601	256.23642	208.61377	231.057938	82.465324	248.606949	112.91465	161.141739	357.32782	236.969767459885	542.095220791544	86.89772	69.419289	152.721772424858	135.387127611291	191.987422332297	1190.59432481408	312.31565913846	127.755379	167.441118268663	144.066443727216	148.011185264959	316.551089019856	282.260078625516	556.52417	123.516609	240.474808	95.43293	112.267654	170.662277	185.228775	256.237671	557.162048	634.781921	164.099167
HHATL	0	0.0150369053994431	0	0	0	0	0	0	0	0	0	0	0	0	0.102116	0	0	0	0	0	0	0	0	0	0	0.095306	0	0	0	0	0	0	0.054401	0	0	0	0	0	0.055211	0	0	0	0	0	0	0	0	0	0
NCAPD2	83.8213717179043	85.7017148527559	32.8948945815929	28.7148166190408	22.2163506771198	11.0324639264144	22.35319257334	43.0669660272701	19.295982	12.21196	21.862429	24.500109	26.457703	8.288609	12.169349	28.369083	21.925587	46.98148	25.427893	24.759962	33.805687	14.685028	19.421635	31.3435330691275	32.0146497184437	9.222815	11.178589	23.5859853060617	19.4826349436639	33.1240435199133	125.159326532315	21.7210640491717	18.833151	10.7601969978011	23.2368744223519	29.0396953740106	44.8318777872936	66.6905172106061	47.679775	15.832926	16.143332	14.853722	18.744127	25.987095	21.511093	18.386078	31.458666	30.100042	37.904079
IFFO1	1.54903724748556	1.53527946701987	3.72398484078545	2.92792135857054	1.94948046119615	2.3511717452527	0.894058239938468	4.02940772391635	1.860533	4.345897	3.325313	1.511528	2.408375	0.738485	4.574111	1.588633	4.323806	2.710928	5.338844	4.177742	2.109306	2.057729	0.971364	4.94905955680533	2.87713898222736	8.371186	9.933855	1.51462515713618	2.4656147786096	1.8712087329225	0.791968907908036	3.92329273784915	5.412969	2.36776198687415	3.73912082958543	0.911593157921026	2.91280888868411	2.86854550941049	0.792107	3.46544	2.419473	2.423657	2.777251	1.390992	1.037656	0.584793	0.381873	1.317666	1.824556
GIPR	0.0555538687345205	0.026418382209642	0.0618140622620111	0.00546038009097344	0	0.0630456316698717	0.00987748394368108	0.00871414552794576	0.072604	0.048683	0	0.045801	0.150942	0.018797	0.077031	0.049648	0.37846	0.05982	0.132427	0.195304	0.035095	0.056334	0.045635	0.127015497552549	0.0732074134812834	0.061109	0	0.0790219184759963	0.0155705073491307	0.00466037170830503	0	0	0.308596	0	0.0113461560491768	0	0	0.0507179971676442	0	0.01178	0.013235	0	0.032717	0.043117	0.005731	0.033254	0	0	0
PHF7	0.848673186331739	3.5568172064305	1.12846143083387	1.25091034976589	2.39795558529713	0.65934049504916	1.45395307818941	0.867310652333909	1.058509	0.394026	0.913664	1.208873	2.113243	2.050021	1.519576	1.421325	1.528363	0.965605	1.083602	1.012478	1.480833	2.007176	0.979601	0.685426494565429	1.04589573134044	1.530064	0.685121	0.652459408028935	0.614504728900795	1.97177873155215	1.02085873996606	1.22513012853086	1.455791	1.22186517816344	1.63717689879356	5.97728555447486	1.44110674289318	1.13547728682075	0.743322	1.307327	0.918481	1.76928	1.620836	1.256637	0.993504	2.661662	1.380224	1.086532	1.851888
SEMA3G	0.856014370851818	2.20341138643196	0.967462075206136	1.39753890448119	2.26916386581231	8.63754025373972	2.09898199397306	0.988152278123067	5.035883	5.461077	0.802495	2.368862	2.078596	3.212049	27.667948	1.198647	3.177996	2.193295	6.13695	8.713141	4.977079	10.275336	2.167777	4.0106878578977	2.07544338011485	30.75635	5.66377	5.01438347229182	1.71698486825022	3.56514981641797	0.428363674872396	3.71586572764399	11.449323	10.7329726841626	6.54292872603999	2.31322033324614	3.25657776582449	1.01146774420412	2.728092	14.828099	3.873539	5.333977	3.756891	1.977491	0.986597	1.386303	1.399037	2.139372	1.412938
NISCH	11.1548007957515	8.79891739376612	7.99059314272391	9.37760126854304	9.40197587020111	10.1565651516856	10.4621648724896	7.63790307440735	6.711853	6.587578	9.881994	9.62132	15.782636	21.594467	13.631464	6.761683	15.098182	8.428905	10.839397	9.774433	14.299474	17.830605	4.253364	8.98633394513953	10.8693958000815	19.558453	22.071196	13.4767366795928	7.58964754167232	6.17015604492948	7.83641920698547	10.7900525935204	15.654787	11.7670688348597	6.50911915812791	8.11991183789998	13.4173574608289	7.31453351239074	6.41992	12.298414	11.444695	8.880955	5.124722	5.646471	4.295991	4.157243	4.190991	6.024907	6.378528
STAB1	3.51595583181146	2.53791279713796	7.28588993678326	6.21031204074557	3.95680188386751	4.29093638776863	2.00063081122424	13.1517087336815	2.923385	17.921976	4.683913	2.461572	2.421941	1.78009	12.935038	2.476315	9.607059	4.827096	22.899315	10.767938	7.832285	3.455363	1.098896	13.6730517621989	7.00980375371583	33.199932	31.901075	6.58939066159988	3.82803595530328	6.80212455852198	3.56193772282063	7.68423556377042	11.332694	3.94398412063053	6.05321188393423	2.05050206168891	9.01361006417648	4.94347978575982	2.146454	10.728878	7.156407	5.832469	3.456351	3.084871	1.192276	0.445066	0.588899	2.78429	3.327657
FUZ	3.11176285953258	6.19893224633658	3.02567543468861	2.61141159738433	3.93024767889823	3.68502792264343	5.5487447039455	3.59702204110924	2.703497	5.450648	5.442566	3.180789	11.217607	4.592265	5.364071	2.44442	7.213375	7.280562	4.374149	5.332199	2.00417	4.320505	2.104388	2.70416613943362	4.90780143304436	6.097977	3.46153	2.55869801686572	2.27906967775064	0.30948678057178	3.93637811057093	2.62394131019669	3.850692	4.66408889463139	4.3644993123763	7.38106252280918	4.66744370449234	2.93867690887324	3.256634	6.353149	4.168085	3.231086	1.740791	0.802392	2.531723	0.480508	3.391961	2.222998	3.464456
SLC6A13	0.000485004515580179	0.15043877675418	0.000485004515580179	0.000485004515580179	0.000485004515580179	0.000485004515580179	0.000485004515580179	0.000485004515580179	0	0	0	0	0.024941	0	0	0	0	0	0	0.030641	0	0	0	0.00118711923360248	0.00118711923360248	0	0.218346	0.000485004515580179	0.000485004515580179	0.000485004515580179	0.0120970516374006	0.000485004515580179	0	0.0155406727421496	0.000485004515580179	0.000485004515580179	0.000485004515580179	0.000485004515580179	0	0	0	0	0.024491	0	0	0	0.11353	0	0
PRSS3	0.0394132663864349	2.39766786494437	0.949207595117073	3.91649423542131	0.290314480491369	0.00256103521351476	0.00256103521351476	0.0367938575470817	0.196774	3.145739	0.789284	0	0	0	0.365098	0	0	0.684482	0	0.693954	0.331106	0.410814	0	0.561247204512257	0.132123527326248	0	0	0.00256103521351476	0.256988297709089	0.147665413443948	0.165143865065035	0.218549447321416	0.586663	0.0897789395590877	0.170636008500718	28.0021667121752	1.07369720526959	6.37263206037668	0.743861	0.303223	0.10133	0.299397	0.224986	0	0	0	0.694263	0.10075	0.336952
ZNF200	10.7146531079057	3.87842356000268	4.60992017695836	6.06727085911261	4.42101428066055	4.50909441452245	7.05082692882695	5.92587306914399	6.040534	5.158755	3.911471	6.034612	8.848155	5.344312	4.745509	6.743764	5.161896	6.08315	6.181246	4.970386	4.390975	3.467385	5.1555	4.12438627106762	6.75047302871026	4.024559	2.810387	5.67813999730369	5.00363923861593	6.04033039880451	3.62382092552656	4.21647284089331	5.117425	3.15372857428469	4.16188996249644	2.98474214525083	3.2988852349498	4.36975862553455	7.68425	3.399465	3.21926	6.157978	5.605282	6.210876	5.271429	4.429308	4.849942	4.846775	10.32373
CD4	26.913362352375	24.8374231078345	64.0370463502871	55.5235894472306	40.7921685634399	28.6927401733496	17.6110391640184	110.000141741115	37.826122	21.99605	69.562759	17.755339	26.622061	8.594881	62.681309	18.923944	33.868927	33.012447	96.836899	64.474045	37.788673	15.026281	12.694537	37.6923127478495	32.1777012258897	59.223415	43.129726	17.3306010088614	22.8728840485259	15.0377492866949	14.2427735586099	44.8030809688377	75.208168	30.1443319475712	72.0127899320121	12.3267237791068	38.862337449263	36.5789323384579	8.167726	31.571774	29.067503	26.54656	57.303436	49.567902	22.722845	8.761859	5.359149	33.325363	47.566833
LRRC23	4.30146132552404	7.48685187662061	3.69914287270562	2.14801349000265	2.21352572864758	1.29649364308881	1.48339810787951	3.0741158314148	3.209297	2.185177	3.591393	8.743329	11.698062	2.112036	4.58898	6.21098	10.505972	4.514627	4.559429	3.740065	2.031773	5.229266	4.116839	3.57513608025285	7.76058589341072	3.305056	3.588497	2.20602334018708	3.96102521806199	4.92900615545134	5.56338569359332	3.30629697432763	3.500948	1.62588753777034	2.85867145533437	2.92402578822284	4.08950828301953	13.5047869709168	5.570055	4.769831	3.61852	3.776298	2.734977	2.632057	2.466157	4.133421	2.30875	3.225739	1.96177
BTK	5.74845195151763	6.06557734992025	13.9629466381975	11.378307069334	8.02198799023573	6.44492776286726	4.61783002927453	14.795258448477	22.617868	3.423309	15.268643	3.584581	9.760555	2.514504	15.573787	6.959249	7.722639	8.864371	19.682268	16.421867	11.064058	3.540474	6.678917	7.68092740733174	7.88669956269487	11.9593	9.18689	3.88777077711187	5.16493679504774	3.04272299552159	2.97276850447806	6.99528745771341	18.023466	7.71767180790442	22.0488407593555	1.61549138869788	7.12220626608535	11.5669956257974	2.984478	6.065385	6.051025	10.872283	12.498245	20.199068	9.268463	2.877377	1.822767	12.500815	13.630225
HFE	2.45688910684713	1.80637634292409	2.93476821093862	1.85662164897849	3.32488092373055	2.29529268965387	2.05723487717597	4.45626556224535	3.835372	3.227977	4.854457	1.359831	2.148887	2.975877	3.976533	7.300022	1.418866	2.936398	3.086507	2.82635	3.311615	5.485873	4.363882	3.57600747798713	2.55688567143128	3.407862	3.317637	3.53384198996075	2.79803592627099	1.03315735052554	2.16991552232289	3.39756607311731	3.289216	4.76512106065215	3.10032553153087	0.559140226171735	2.51071149249462	1.97744700890689	1.523729	3.733186	3.629871	4.333686	3.489423	4.258512	3.348804	2.754968	0.503313	3.791927	3.015718
SCMH1	12.3943079571955	10.3579868808226	11.4505128094172	6.41270691633619	11.2921342382626	24.2105011673511	5.98983335034231	9.88238071301345	11.153614	8.705632	19.070011	9.88554	8.375217	22.646286	15.025139	24.296829	8.82896	15.149556	8.031124	12.059546	14.573538	14.205294	11.295067	11.4110565222189	15.9763289684463	12.897362	10.472559	11.3874951022642	15.3063160654794	12.6877660218768	16.3554304138156	8.18932213040276	9.028543	11.5764311895143	10.2395343562563	11.2929789703256	10.3144698539004	4.56046558691689	19.805882	12.185335	12.141041	10.383675	11.081351	8.996671	11.820388	5.172576	6.62482	15.052439	7.06301
FYN	10.6574579707845	24.0855078846524	20.1420398352433	18.3592382254573	17.2197042761922	22.2128954725281	27.4874895299171	24.8420397570728	21.914291	25.272436	17.286142	4.797897	8.77949	17.712072	30.108459	11.613756	11.684317	14.754424	38.342205	26.802259	22.575781	11.134	10.798362	23.8626456476393	19.2305392386064	29.519251	22.215801	12.9878715989645	11.7751388220687	17.2502223003068	5.16752018653464	20.6499340948917	42.249485	15.9445974013461	35.1564891091407	10.3943157344798	32.4076670246406	11.2038419865906	12.551197	23.880238	20.521463	36.488804	24.176828	17.420393	15.104764	6.929419	6.309067	18.267471	13.523748
HIVEP2	5.27941292904607	2.82204858151414	6.20599894877814	4.95792540587922	8.74580515533076	8.87394328470493	10.0499878552078	8.90949639555829	8.216098	5.6758	4.626412	2.980884	2.708139	8.293183	6.889022	6.089184	5.714861	7.631329	8.09992	9.605249	8.529507	5.865021	7.524204	8.52971147137421	6.76619456700762	5.995353	8.495969	5.01948707302017	7.47440376519804	4.44527469824511	12.6156961468147	12.0820019914096	10.112391	6.13400901583435	10.8758958596684	2.38942283590298	13.3256250367532	1.70045931483086	3.794001	6.589341	3.711453	8.396447	7.018325	7.567229	7.62612	11.746126	4.023515	17.300777	5.200184
FMO1	1.75350389783239	1.74879199637608	6.76980585782822	7.09952107292538	8.97655828096275	9.1776482315899	7.18211688306289	11.1037013606902	15.910996	4.417893	10.834944	2.454964	6.846214	15.294918	36.757469	12.356596	3.510406	18.524115	8.659152	8.648811	14.66166	39.345119	6.518946	12.2744140006658	5.46865849555188	14.387411	30.067213	11.6214770531431	17.0654974917331	2.24194958149824	0.977496476843803	10.9345420740891	15.294244	9.7627111152462	18.6389653578793	2.18315143388396	12.4340234420839	24.181462988897	1.405884	25.330204	11.032133	14.157826	10.24322	5.090925	5.415526	10.651626	2.183371	14.127897	4.335416
LYPLA2	39.8294301381423	49.6502977586045	15.5564357270581	11.1161549539794	17.2798111508262	27.99859310007	27.2461130068861	11.626050696062	15.677524	49.00153	16.779024	37.557766	32.275768	36.095772	16.252636	34.967926	23.82699	33.674931	20.026363	29.237621	17.700003	14.359013	12.328362	20.7921474301332	27.04376667705	18.228083	14.694311	35.5761034202166	26.6672056106161	19.6533790190041	22.2155170655427	29.6085800068178	22.077564	19.8485094867414	24.1987725519528	34.5876773217527	21.1382325748164	22.636983725809	17.240501	25.268059	23.867615	5.61716	14.301096	4.868783	14.296342	8.509424	12.729522	9.593457	21.061985
CLCN6	1.67550988686121	3.19827729876664	4.226036651308	2.13712753348715	2.8249811122676	2.01401653956227	3.76921779559498	2.71379859698981	2.854014	2.543793	2.096372	3.052	4.597586	2.499349	6.518808	2.591593	3.366809	3.125866	6.273272	4.406616	2.412583	4.04811	2.612161	3.88497664568348	2.4588074349729	6.674288	2.200751	1.36816088287359	1.84968977108256	2.07906983917434	1.86244217657601	3.87033927019584	6.508842	4.63961003531755	2.84409660374783	2.06336956333673	3.11276574010161	1.90693908433857	0.969442	3.86311	3.148599	2.778816	2.489916	2.817903	2.336468	0.889042	2.308459	2.185771	3.319735
MRC2	3.975391087213	23.5644597613095	14.824714595286	16.9712142259447	16.5505759847167	6.20365365812621	4.09190193386385	8.50999156148734	7.949026	41.836872	20.210245	10.03378	7.619955	6.106349	14.54449	7.636426	38.890465	18.687485	32.001156	26.582996	12.027181	17.206039	6.559428	33.7690068231115	11.267752309012	29.739119	120.992889	13.4509208123685	33.3358204187026	12.3004461469887	22.9228494194527	37.877883908776	20.926132	19.4852834377251	17.9796209831072	77.7001581474581	26.8161710958558	2.21378650420427	1.705962	28.917717	16.92024	14.947167	8.264801	3.616099	2.870605	3.765772	3.142214	7.611559	5.01049
SLC6A7	0.0515821941864686	0.00225596283440723	0.0152015677292432	0.225243495868142	0.00225596283440723	0.00225596283440723	0.0109835092623239	0.0275571557185246	0.023835	0.044879	0.14671	0.008985	0.047006	0	0	0	0.043876	0.056255	0	0.036336	0.031581	0.102913	0	0.0365356337910569	0.0222017162616639	0	0	0.00225596283440723	0.00225596283440723	0.00225596283440723	0.00225596283440723	0.0868901555935611	0.040841	0.00225596283440723	0.0526722427502834	0.00225596283440723	0.00225596283440723	0.042952813482873	0	0	0	0	0	0	0	0	0	0	0
TSPAN9	7.32000888697941	26.1215691850699	6.40539509153485	7.00861962633636	7.03654175220831	11.813911645511	6.36766120634428	13.4239010480347	7.558728	21.114157	12.420566	23.81888	12.289418	9.836281	18.080584	22.277243	24.818527	10.933655	13.414406	13.119493	8.841168	10.684021	20.233549	18.7601787702294	20.9139799153132	12.646593	34.772808	12.2954648463369	22.7504705238714	9.76415896958996	14.8125464312842	20.5093432901539	13.158129	14.9413034227205	9.05177005881039	10.3065020344777	12.3357968059297	10.334917507528	29.558546	16.691305	10.158675	4.758539	4.5607	3.282392	1.972302	4.372739	20.379967	7.977116	3.83359
BTBD7	5.81411276454772	3.91510565059324	4.84735272149164	8.44507042681473	5.13437677523851	7.50441000941115	11.5730219532437	6.93234483760877	7.314386	6.389084	3.355835	8.59637	8.618986	6.409503	8.733483	8.881452	4.849746	5.572855	8.121875	7.393789	9.108527	9.427814	6.69492	9.45978263693749	5.72775450584443	6.348346	4.178119	5.34532156828571	8.45433276181958	5.61875709597664	4.70654073710056	5.6671741682789	9.028639	9.48678167095507	7.45981750666087	6.77749333881865	6.42611689880809	2.17696478335729	7.582696	8.886103	10.418219	8.22231	7.375649	8.285221	6.404696	7.893939	9.471648	7.348828	6.089196
APBA3	1.92919672697066	2.67101676773089	3.22905450511938	1.72985695402328	2.71510207400621	2.46209887752267	2.93803510595603	4.09902761125554	1.208578	5.709616	3.477841	3.159751	2.589781	2.876615	2.854997	2.57054	5.44684	3.201323	3.388494	3.305303	1.67761	1.171905	0.900599	2.90365250273518	3.46899733453847	5.766596	6.141278	2.96337197964542	2.59523008917873	3.11581409429242	1.8550713184838	1.9974342771668	3.464334	2.38240714688676	2.54564947754446	2.77997569391801	3.45580370924386	7.92733407193776	1.469888	3.570529	2.157053	0.45315	1.770233	0.380724	0.814955	0.20851	0.839518	0.680305	2.41641
MKS1	3.01125365554245	4.78679520511514	5.78447580677241	6.30645813803846	5.43936114517883	7.56431771894293	5.98489336059485	4.08735132222396	4.189115	3.683944	5.494473	6.920023	7.322213	3.727065	4.902052	4.360813	10.90246	8.420187	5.168026	4.569478	4.596403	6.842306	6.599061	4.14333517784042	5.09274943906563	4.104035	3.064182	4.28966084780068	4.45607455195491	12.6839463388492	3.34656574387809	2.3704385971189	5.276847	5.92539718679321	4.2461185028179	9.92194221865369	5.62603138810925	13.5970621409606	8.564855	4.543108	3.898394	3.445823	6.830253	2.946578	4.684249	2.607818	3.141402	8.100218	4.967504
ABHD5	16.7340420414805	15.7122607583385	15.3834889572256	15.464625606986	20.2604798055046	22.3960640526406	38.7083894132746	20.6771855016285	14.545705	7.566263	13.16468	20.997309	23.327547	60.629574	22.714512	13.83958	14.085889	13.884144	12.367669	9.831498	16.924288	19.616608	19.176687	12.9281056586658	15.6090818426689	24.988871	6.830136	16.0834844583166	15.1246745097228	15.5278578935675	7.6720898687839	12.0647121019623	15.690654	12.1505403361513	12.4645197658867	11.9027150229448	15.996938606036	10.6843799489702	40.00349	12.719078	11.189482	14.045728	13.606447	15.261932	14.44426	24.306562	63.717457	23.926184	13.797262
AKAP8L	18.3611221173242	15.0247804494737	21.6804483850992	12.7462748782494	19.4710956988049	16.2266764475562	14.6223321467822	18.367975985839	15.302877	11.130795	10.872293	15.588347	18.793156	16.854301	10.99901	26.147284	15.805063	18.333399	15.327332	14.942399	25.138243	15.244655	18.172808	19.3916452461811	20.2018248616957	14.113146	10.755877	22.6600547758588	18.7282745937083	14.8311375332041	15.4107796555585	13.816126375503	17.274336	12.0209753715197	13.0068712056121	16.193174385138	14.7835436241067	19.4048241058184	14.615441	13.774785	14.810873	12.218274	21.307775	13.613615	10.859525	10.932945	14.437091	9.684869	26.347845
MBTD1	5.35257529757059	10.2499391065965	13.1235345266228	10.6339785148238	7.83533128174599	7.92721597397006	5.77686485022871	6.43616268300585	4.786492	3.805775	9.302308	7.515608	6.810151	7.374958	6.532163	5.120224	5.512712	16.15432	5.305949	5.526288	10.497944	9.958405	4.469642	4.88933407247453	6.15957061418925	4.866913	1.805812	4.29360914912444	4.30066083744229	16.9086605476771	9.51226323699735	3.99588676456714	7.499993	5.3992830035258	4.72017402579094	10.4679161843746	7.96481849223157	3.4619873046049	11.741848	6.06578	5.828232	7.063509	6.505772	8.495643	13.123681	5.776869	14.004608	8.713258	10.452997
UTP18	18.5294766626958	37.3228336970212	43.0037894419071	24.0784584336636	29.9295679416274	16.9359749927217	15.9562703211842	25.3495513217866	36.294037	17.016968	31.520853	22.473427	21.57733	18.008472	18.602474	24.95892	14.74319	43.014786	19.198915	19.867935	23.368525	18.01926	19.387239	21.3911315354726	22.8763274794156	16.61223	10.983335	13.0629882093947	14.7588329633425	45.4828716363427	19.7563025730124	19.6560282569302	23.569843	14.1733278376447	23.1673462191695	22.2989538562626	19.6659093276598	43.2042189590441	32.105412	20.361338	23.700871	24.904583	26.210936	42.49078	39.263779	24.252514	52.316875	35.160419	49.267239
RNF216	13.7004388937197	8.32035815910646	9.64666983311016	10.3072970913109	15.8031471260365	17.6763667751997	12.2823914804382	15.8706305013441	9.866129	12.615467	8.007852	8.310534	7.464996	8.968382	11.0111	11.895726	10.469934	8.531898	10.783275	11.83322	8.083055	10.807035	12.97593	12.6641874520615	13.8105443953713	10.60239	15.513196	19.6633887403889	11.6134216513982	7.05959429421025	16.0493309494749	10.2803181036501	12.748412	14.5888458264813	10.3601610509542	6.93357715287736	11.4811388859139	7.34612092759523	9.097473	10.7364	14.830719	10.197503	11.999686	9.219486	7.678992	8.568359	7.703006	6.08087	20.669601
TTC19	12.9882093916227	26.1923056479795	11.495197076085	9.05735359905665	11.7095471039809	17.7965207669515	15.3537563050707	13.4176359524338	13.020311	28.360117	29.662128	28.245905	14.154959	13.055709	16.868986	13.047195	25.663706	15.252072	11.385631	15.748269	16.409046	25.73	19.834881	11.8061932225129	18.042470334334	14.849395	5.90343	16.0902688791954	17.0191324538745	33.39182136188	21.8669286525633	13.9051632515421	15.699178	17.7380112402176	11.7317551826243	24.9845666017521	18.849521488435	14.5523488253394	19.726027	14.379498	18.162306	16.008989	27.801468	20.116396	27.339056	17.484863	17.661531	21.01388	15.679016
PTBP1	54.504176505281	56.7745077487693	54.5237580532344	44.0862746527888	53.7980376116484	52.726887835658	50.3869267817426	55.7318996196047	33.396297	62.888065	54.997112	66.21582	54.615986	40.864971	36.369156	64.719185	63.570827	61.346809	50.518093	54.277821	52.842609	35.413815	29.392776	45.567918000044	48.8868533746995	44.992081	46.390842	47.0519568560499	59.6798161356918	61.2793809049153	52.3809996188381	49.8190716843153	46.020081	39.4047772352024	42.6061361307503	64.874935184738	61.1092306629193	56.3451344105405	52.760174	49.488598	41.678795	21.977758	38.80595	19.695299	37.544239	22.888353	35.628342	30.350096	70.381096
DPF1	0	0.0837502379731645	0.0744160508158464	0.0749691440479835	0	0	1.07792645635952	0	0.124286	0.543098	0.081999	0.041079	0.356722	0.023908	0	0.989926	0.077368	0.038403	0.207405	0	0.086723	0	0	1.2685191473865	0.138337525543764	0	0.131974	0	0.0618181913803453	0	0.11506207024931	0.0985815807659214	0.041465	0	0.0121461970486935	0.0110644986817201	0.0633052099785032	0.384728375393497	0.207585	0.058107	0	0	0.201815	0	0	0.037811	0.463725	0	0
SYT7	15.1187575242113	12.5558500418828	9.7623092245443	6.13133120860613	12.4139245884237	25.3518865512454	11.4906142002639	8.11401208832053	8.253622	11.833228	8.235852	5.750254	2.298225	23.973297	2.792411	11.395494	21.047176	18.779839	4.234266	6.883457	16.535805	19.344212	5.95951	4.32167662096282	16.8742425651448	5.992607	4.138498	21.1428571562135	6.17202143565745	9.20133160343115	14.8380957522859	23.8410834789276	4.107715	15.7245065790592	10.2782018661901	15.9048354205846	11.6733159354455	1.92555570257701	16.03912	7.619573	15.794342	2.499592	6.539886	7.863722	18.473764	2.822754	18.38563	3.18813	11.307529
LARS2	5.20435058599789	5.26270993674717	9.18816130072868	5.90560411317989	8.66683504071566	5.49969748802113	10.3970277933747	8.62452088639656	7.006434	3.373935	3.953101	12.13293	9.785326	9.52848	6.130928	4.311321	11.71564	7.250402	7.770978	6.687744	11.075529	7.317456	4.926289	5.50928229276456	7.79461743089955	5.135901	6.643875	4.82864577465303	5.62294480166719	5.9250081040628	5.31007892220831	6.65124816195236	7.410392	6.32037957209881	6.07775124287983	9.41502611585478	10.2874153310951	5.62740893187399	6.294863	5.532015	4.031649	7.298464	5.168882	3.243554	4.994708	3.083025	8.056965	4.202465	7.943811
PIK3C2A	13.5342138553533	7.6216119243158	10.5110931086539	21.040296063147	16.6706363899576	15.619691920423	13.2039543871238	12.1317487265405	12.510801	7.171197	6.393095	14.988259	13.38061	14.455071	12.829556	10.042153	8.418609	7.59021	14.833291	11.35422	13.529981	16.335306	12.794205	9.60433975385826	9.74380934410354	10.684008	3.654885	8.74472330448636	12.0332382636892	10.053706782972	20.036250684764	9.50757964678724	13.478465	16.0357601134811	11.8085898083187	8.06205426951179	8.32666667183337	6.18623341982654	7.643551	12.53982	14.117409	16.496151	11.479523	27.368698	11.364034	14.374992	10.045921	13.377321	11.038424
PLAUR	38.4081288327729	10.4175436296333	27.5727811033621	9.74691290472806	15.5528877659581	7.03237338729462	8.33234543335657	15.5980805984508	13.016087	43.898922	43.476768	8.262294	21.440252	3.362818	5.796525	18.78673	21.741028	29.103321	16.769966	28.601059	10.348697	2.752283	15.674472	43.8592136129545	20.311844348328	13.178705	26.087002	14.4449235491219	13.1158228602819	7.56849797772122	12.9848471587214	25.5873750605549	10.137545	7.35572511432808	29.2742776707614	15.5640454149925	46.170028667829	17.8798345675436	12.987669	15.589515	23.268726	9.869681	22.460464	11.706707	11.720038	10.927547	9.441593	12.065334	22.68195
ANLN	25.427953516414	37.3771948002605	28.8804144650509	117.525606135939	58.0031096702523	8.30956774947101	40.0751727448109	30.1691503235973	10.534175	30.071402	11.379602	10.030108	21.559582	16.430635	0.964048	26.190632	12.768457	16.974865	17.789349	31.40868	16.563597	3.748615	11.572015	20.1264975498518	16.4589381571341	2.397583	10.877161	21.4067042037053	13.298861449653	20.0436801938751	44.5017703116003	25.1679694382057	4.934504	2.52317245555369	19.3840128382336	38.3345282380209	20.0101497607653	18.7024191145504	19.74803	9.727355	11.832095	13.56107	22.199484	42.778244	34.164547	28.64431	21.870518	34.634064	42.210384
WIZ	8.36457085184295	5.83934411275411	8.19276104679646	4.423993219962	4.52802134541452	5.996105741738	6.20804212282788	4.01193737678213	1.362223	13.597969	7.29221	7.434474	6.680515	10.281987	6.56874	3.58621	13.770946	10.186003	6.087095	8.861477	3.339998	3.097468	2.189846	7.57914934515573	6.88971513089653	11.302635	12.786466	13.6112470577651	7.48390320937785	7.60134662277353	6.69459996116963	6.29247209523413	5.778871	6.02708167742878	5.9449859004558	6.38309716738821	6.03978298646179	3.47855143574778	4.034647	5.592031	14.884239	0.830494	1.460089	0.65295	1.869511	0.552932	4.14494	3.295843	3.585346
RABGAP1	14.9531612189327	12.1951545632798	17.0341328860133	16.27717618221	20.7276424919549	13.9126260523845	12.3218439700139	13.5820511723726	14.52623	14.482769	16.579243	17.317013	18.426435	23.384624	21.024466	14.46722	14.148461	20.549547	16.357376	16.302488	20.436308	20.61252	24.980389	13.5759601102069	17.4939453566467	17.07497	9.332079	12.6621318465613	11.3378601274019	20.5378202895469	15.8072019186977	20.194019678595	19.267202	18.6314549555468	15.3671963362888	11.5898284653255	12.5494799229884	6.20359572218153	12.500082	19.098778	16.729445	27.144512	11.387101	25.70734	33.905701	17.758364	25.099306	16.904638	31.384686
DCN	55.3738773210002	59.0296120499089	164.601110132766	124.489998934348	154.869270201129	146.349495039586	58.1791937831001	194.719731670081	298.869568	108.147377	136.337311	107.152184	101.121162	60.453827	774.548157	132.81218	301.466461	135.599106	194.862366	319.018005	231.660965	527.163513	196.649185	267.185793267935	204.360993588079	699.850159	988.046265	165.479088849682	287.895491091667	64.0911522254456	35.4261187061699	321.327144945088	616.098999	345.771982278085	251.861274933219	65.9539209559154	278.615899441494	81.2292946064613	42.669395	482.682281	143.538818	867.40094	233.566544	204.784286	97.244659	228.539124	66.266739	265.153595	74.138306
QPCTL	4.13481354671918	3.16232316501659	5.68464811517847	2.83506581489555	2.90473254334117	4.56037430769589	3.08429161372384	2.55369938813555	2.153888	2.313907	2.368677	3.642019	1.568373	4.376241	1.462453	2.628728	2.920013	5.191112	2.907411	3.417665	2.971915	2.635563	5.902176	6.45703508150666	3.71584104190007	2.06347	2.849738	3.89390632981874	2.50828203556856	5.65807712624887	5.40165687818568	3.01762815326004	2.450117	1.81416517698814	3.12609978281495	3.17472051492824	1.97656328551563	3.36104511015659	5.575521	2.677885	4.816938	0.69924	1.131611	0.882716	3.179397	0.955327	2.044571	1.513041	0.775368
PPP5C	23.7522493683791	19.3137354127208	20.9173575342559	29.007889376428	13.7507679658121	21.0882230769086	28.3515375409289	17.4934884740712	11.784819	24.146561	16.244251	20.87899	23.401564	46.756397	15.610415	16.367271	26.777555	35.552181	27.095659	20.97648	18.476347	17.167673	8.89298	13.5081212926639	25.6645263458642	16.718847	16.858648	16.7208429612133	14.7592096979387	25.4721363019247	25.715158480048	14.9480121680172	16.931395	10.7794344412255	23.6461913435231	15.8397638053354	19.6550691183981	14.7982260270406	14.937688	17.766127	16.921959	12.780695	10.363708	7.287331	20.172409	7.455669	15.660384	9.154082	11.246918
CEP68	6.21912096011544	3.7831884628534	5.41370712841758	4.40308489076043	5.10482204643005	7.79623665632621	6.05634675723998	5.82749723879823	4.971293	5.384684	6.882356	3.213182	5.254838	7.024508	15.364471	4.015075	4.506881	5.286452	7.021184	8.043088	7.0779	10.864539	2.942095	4.53734326218792	5.93882110287801	10.636876	3.217299	6.41651555046092	3.60238013233968	9.69421970825864	13.9239062899148	6.29760006576922	11.902082	9.9326076396934	6.16780105218687	4.01777223839011	6.52098738614741	4.11875050917575	7.019637	12.165607	9.495728	7.47958	6.234285	7.039541	7.305922	4.235423	5.736802	6.214668	3.446976
MAP4K3	11.0850905384907	14.0414636232317	9.3439949945374	10.1240235002459	13.0002922326051	10.4105769503771	11.7289061049459	8.33210137909168	9.776418	4.491229	5.958834	8.023297	7.206995	7.839306	9.894499	9.799661	7.714581	7.437647	7.685874	6.244316	9.900143	8.072116	9.282897	25.2987120599078	10.1682270234762	7.569191	3.071189	11.512065922949	10.0045049251486	10.9127028457165	11.9301331075454	7.08564513878698	10.276332	8.44457455124102	10.9324215314703	7.08572956379331	8.68495841645615	7.53793032312839	11.715063	6.297158	6.728527	10.802696	10.458827	18.836138	16.99811	18.516582	16.68054	13.072547	9.04055
ZBTB32	0.0262689898624484	0.137855434590926	0.350993529817745	0.230225666073402	0.230472695740691	0.147512947147385	0.0251766695881806	0.400890827741065	0.425615	0.036298	0.228903	0	0.059728	0.107756	0.223869	0.30108	0.209233	0.270146	0.552664	0.437043	0.228395	0	0.033471	0.109152090461638	0.369233141098944	0.116657	0.102873	0	0	0.0181268920285965	0	0.0538617545538022	0.477264	0.142898432962423	0.451400759239263	0	0.086564889344095	0.758485584370712	0.035445	0	0.105093	0	0.242404	0	0.07835	0	0	0	0.142354
TYROBP	55.22321130254	54.0819371177504	120.489968843673	66.6680351553312	57.1105949577895	37.1133236594503	31.3031785301353	159.116005182314	64.312958	98.220764	203.602768	33.880207	58.813171	16.766417	127.993095	31.433851	97.616257	82.27301	263.851624	74.455734	56.32708	24.86701	41.891228	106.528416401636	68.2122723482831	244.742416	141.701828	35.8879700799636	42.4820973555274	34.3669395254234	25.3239302033295	97.955815934579	84.21524	56.9984644129901	144.464329766839	32.7676361730165	73.1622120431332	135.393548794847	18.142698	70.827324	48.705933	58.085873	41.11026	55.898453	38.307137	15.392972	9.130054	64.459457	63.27998
GABRA3	0.223312594739565	6.01108225705343	0.00222385765086062	0.00222385765086062	0.0269211416593085	0.240697806210247	0.0375013109261726	0.00222385765086062	0	0.10173	8.036269	0	0	0	0	1.420777	0.032876	4.250088	2.377859	0.010263	0	0	0	2.78585216932429	1.36270700190937	0.052541	1.35325	0.00222385765086062	0.00222385765086062	0.00222385765086062	0.00222385765086062	0.0697059150404997	0.107157	0.00222385765086062	0.00222385765086062	0.00222385765086062	0.0525905745540162	0.00222385765086062	0.014105	0	0.849652	0	0	4.554802	0	0	0.022073	0.025806	0.013311
BRCA1	5.74626707855214	0.642764172934052	1.0869673022423	8.40395028766047	5.27233007075651	3.06460666981114	8.31251922898119	8.75108194661684	3.80408	2.040363	0.782699	4.807441	5.451515	2.939866	1.640642	6.779774	6.814482	7.21513	5.453319	1.605051	4.209443	4.196033	3.574188	1.16679739546488	2.59219482527914	2.298599	3.749819	2.97856314168334	2.27816818325354	11.5323426369208	0.394602046077651	2.50709681150776	3.113654	0.831785544265411	3.14524668064992	6.16748563929506	2.06385724647133	3.08591844429371	0.54539	1.298881	0.676004	5.749362	6.219837	6.113529	1.623805	5.845351	3.480016	1.227538	0.896803
ERCC1	18.2521588815026	26.8960719976094	36.3855545330858	27.327973205061	13.3953552299546	21.9143905190039	22.0009642834526	16.9965617025885	11.375312	30.308287	19.2686	16.288353	17.157232	25.122555	17.34894	13.008146	28.836048	35.849468	29.380749	26.363855	18.15279	21.190357	28.272896	36.521801335342	18.1054647861296	18.863192	26.572077	44.2401071317191	17.3042969143563	27.3151681716038	28.2052726566232	18.859043706576	19.841494	14.8931961600333	19.808851808801	12.8194558892163	14.9446225068508	25.5568970910309	10.353877	25.04422	20.451801	9.742049	11.019516	5.324933	12.877366	5.532081	18.759134	11.658031	7.072656
CD22	0.732511762186671	0.881067472184131	3.19644417422273	2.90053036154921	0.901986844556712	2.09918586592473	1.01124422205778	2.04546056829404	2.747977	0.403996	1.155486	0.906198	2.3061	1.488832	9.16617	1.599958	1.393257	1.302217	8.397593	33.678337	3.560788	1.769253	0.727238	0.415000615481513	2.18671156689017	3.281579	1.653757	2.51300231806668	1.33612331955488	0.346642028203879	0.752371082864555	1.5772801673974	14.734518	4.53829712931957	2.72664367372266	1.74911116280261	2.53095223564052	2.05833075308165	0.511231	1.499943	1.854331	0.824855	4.101421	1.674671	2.38939	0.469458	0.332124	2.431445	0.918405
SEMA3B	1.29761900293411	5.61541461872454	0.574607174175284	0.80720027546329	1.83584013141841	0.380929511373441	0.398681358931447	0.0734916428859915	0.385264	0.297179	1.736743	1.045601	2.872094	1.458158	1.744816	0.453388	2.414791	0.817825	1.056168	1.498225	0.315314	3.08538	0.142505	1.56533120625683	0.608292697833468	5.302674	4.769774	1.12478968494617	1.14508917292595	1.08725794072374	0.119324012400396	0.663788964981663	1.449489	1.23571267560341	1.03205649776788	1.76456319035578	5.81158344463126	1.10228193387609	0.218656	1.880313	2.908364	0.879152	0.103366	0.306822	0.096265	0.139221	0.06935	0.079075	0.403674
MBTPS2	7.44363683517427	8.15975562414555	9.5412284747921	11.5404154214652	11.9381777502643	7.04152445525913	15.0914861806745	9.59464070254727	8.373464	7.883745	7.105279	6.475349	8.137812	6.764899	8.721185	8.016349	6.743414	6.88306	7.6307	8.426591	6.696801	8.216388	9.978552	7.71317763469231	8.82627187900181	6.295321	3.149987	6.83411139242738	8.61318383811549	5.40990657155978	7.00754728769282	7.53638276938963	7.51965	7.26278629761049	8.46038641233853	2.98008234203883	6.77914020262498	5.60022028225239	13.604909	7.214238	8.461192	10.237669	10.572569	12.00176	7.846667	8.926578	6.987376	6.387069	9.661771
PRICKLE3	4.15550396475189	1.22453185207197	2.53317241371178	2.06056549672446	1.90823524882381	2.62898271590325	1.66961244192952	3.53438216073501	1.736858	4.732717	3.516339	2.26643	4.203331	4.779758	2.476283	2.253268	3.378274	2.844742	2.241769	3.885957	1.578075	2.067881	1.356443	3.28754324919315	3.52911898346133	3.698296	4.358926	2.61495022978348	2.05444237663658	0.824610784495249	2.76850691566092	2.74079717709994	2.989661	1.97358010608822	2.59070112229258	0.775075589498566	2.67790368415643	3.44147822429954	2.212196	2.640598	4.252589	0.781398	1.520388	0.839648	1.054867	0.348367	0.354345	0.761597	7.070339
LTF	15.1168090817123	6.44777116557092	252.228705840007	1.60319369621028	10.8785781268988	886.892872325599	3272.41226419262	3583.20592111345	787.155334	6.050352	75.307518	727.798218	2.913374	19.267956	225.519287	1330.524292	54.76997	6.667117	73.975403	328.951111	1233.779175	202.725815	17.443968	41.0258108219749	255.459086720549	349.068573	2.618611	73.4341102174367	931.3107272103	6.4917304050841	0.483248534877265	242.852722834356	317.173523	97.5856255246231	4.80614249807037	9.93770462270083	1099.24668916073	907.425572283207	62.06282	529.237549	856.840088	62.99136	1048.430176	21.818331	13.283144	2107.349121	9.011549	51.835133	90.928551
EXTL3	11.4154940423647	6.41115290788354	10.676211471487	8.4011664872138	8.3877812446566	18.9760872110457	12.6349704867362	6.02010579447833	8.692229	12.116283	4.926007	5.709844	9.891189	8.483676	8.550866	4.924484	7.557012	6.388633	14.668703	11.259258	9.830052	9.092506	4.101413	9.96569425077844	8.31219592732721	9.544448	11.531063	9.3015863490697	5.38998312417696	13.3916307087928	10.1555155436352	8.24744399381781	9.063514	11.7188251223205	11.0071396786154	10.0758819801995	12.2320154128036	3.65602532885521	13.274153	9.503644	9.628169	7.398049	7.592165	5.942819	5.581084	4.845196	7.670357	7.441269	4.358083
NR1H4	0.0341727893977193	0	0	0	0	0	0	0	0	0	0	0	0	0	0	0	0	0	0	0	0	0	0	0.000772873089470472	0.000772873089470472	0	0	0	0	0	0	0.0425462454927687	0	0	0	0	0	0	0	0.013434	0	0	2.258765	0	0	0.14719	0	0	0
ELOVL5	46.7243229846635	71.4455016228874	37.4757838588037	116.776032726103	63.6395152636258	54.1865622744235	90.5267326168766	39.3555716896969	123.609352	50.041645	36.186516	332.85553	482.181976	30.768389	96.647278	67.815109	21.878126	34.046783	72.778923	49.938839	82.483253	338.114044	115.326569	43.3458708059835	46.9333677935695	87.221771	11.287891	41.494898531383	152.306338677185	59.7571027406084	56.9663341216398	34.6979045676414	75.13102	54.8151675252663	40.6683430778996	120.200317268335	56.3739569529043	29.0478743725841	65.520241	51.904858	37.908169	69.22197	56.695126	69.735466	73.537834	241.968475	48.886753	54.715546	43.028175
ALOX5	15.9576337073635	6.35511184474772	18.3847165730137	12.6677597901247	11.8240001656105	8.80273376489424	5.04485094379114	22.8377241848467	8.64812	9.164742	29.36018	6.184153	14.413695	1.741821	11.405202	5.827448	21.689062	18.34	14.921269	17.686726	9.299898	6.271339	8.260919	14.3843213792468	8.16889861464343	25.518026	19.326153	5.31109450051597	9.62613611170421	4.00476721487882	3.03864165678157	12.1159181865818	16.325279	8.20212946001314	30.7949532887715	4.93333820464402	18.7498665191333	7.19538755766504	2.033022	8.881407	11.629311	5.110635	29.799852	10.37925	5.753056	2.715544	2.105835	6.795602	9.750088
KDM5D	0.000240840961020328	0.000240840961020328	0.000240840961020328	0.000240840961020328	0.000240840961020328	0.000240840961020328	0.000240840961020328	0.000240840961020328	0	0	0	0	0	0	0	0	0	0	0	0	0	0	0	0.00324114842970937	0.00324114842970937	0	0	0.000240840961020328	0.000240840961020328	0.000240840961020328	0.000240840961020328	0.000240840961020328	0	0.000240840961020328	0.000240840961020328	0.000240840961020328	0.000240840961020328	0.000240840961020328	0	0	0	0	0	0	0	0	0	0	0
CALCOCO1	8.20969847177201	16.1814606414741	9.20789466046845	11.0037627691135	11.3569575622592	12.5511940052829	9.95582505529434	7.05442372636319	12.399218	11.943868	11.312715	10.298001	13.39327	14.685387	28.915016	9.085506	16.391233	9.113104	16.898157	14.968113	18.046684	23.691084	13.799534	17.7608992408265	14.7467745473988	30.25477	13.627458	14.5264772694434	8.10478751671967	11.0172747419233	5.98874793640567	12.3318711214253	23.276089	12.7853430313319	15.2384809702095	15.540097825644	9.63554870691583	7.42871372052473	8.159584	19.502348	24.0445	15.979527	13.401278	10.725538	8.484194	5.744182	4.779908	17.099188	6.899686
UBR7	12.7302776280452	12.227112254117	15.1566519851719	16.8579341169189	11.8136342958826	12.3537361221027	31.6839726478079	17.0081975354567	14.28132	11.868534	10.225101	27.599186	31.643694	13.406654	17.093145	22.904747	22.258909	12.801376	15.874034	14.86705	21.394148	16.578978	17.490618	17.4306399644841	5.85671309916665	13.335483	8.725706	10.5365113081175	21.4924660681726	16.0384191041047	9.36039668751177	11.2437356922422	17.713663	14.9140951074319	22.8384447049653	9.12092671390634	17.0766041048766	12.4278190577645	18.914499	16.622475	6.456112	21.398005	14.731119	17.358292	16.146297	19.097675	14.331869	19.469122	12.323718
MAP4K5	12.2899778450974	11.2579801926435	16.4721773318791	13.7616791722331	14.6316804104119	15.3178951103118	14.7694795806077	10.0024554639595	12.66677	16.195524	9.539818	9.061725	21.270102	20.663603	16.203657	13.105991	12.358759	18.520765	13.131744	17.740871	18.597763	18.680605	14.804574	22.7384663445156	13.5670723387252	12.617523	13.22742	11.7939205074481	15.7681946221926	13.1381756376202	14.7091027786805	16.8660955127454	17.557983	16.5525929729192	20.6191482218302	11.3225830325407	20.1931310076542	8.3541766618616	18.413383	18.325001	18.647354	28.957443	14.856874	24.202085	16.056753	18.410261	22.092728	16.350557	20.426828
EHD3	1.53806940012854	1.57187404708487	3.21006795393025	2.95768317888792	2.31647036715108	2.41036989832516	2.33083371960606	3.09865805569964	4.07574	4.784642	1.82507	2.093705	1.559463	1.301485	5.325256	2.263266	4.731561	2.056252	4.287313	8.249848	4.048375	8.359884	2.541514	3.52446385371442	3.00908659741808	2.725166	9.641612	10.6531288600894	4.89334831894511	2.21688109368409	0.772142718133033	6.36121596381707	6.270071	5.51482037605992	6.64843149289591	1.71862345955701	4.64287944467487	0.967318803454062	5.861369	10.250639	3.722671	5.021686	2.061422	1.872865	1.197419	1.784389	1.020047	2.156222	1.103084
PSMC4	50.035823339415	51.7570991444413	94.6289609290055	49.2259762294237	44.5692725090673	57.6243442867517	65.7770972391553	57.4930359985178	75.25412	76.628815	52.249454	55.064026	44.887817	51.629543	36.673462	47.861748	66.561966	61.998188	54.072956	63.779713	46.783722	35.388252	139.144775	58.9288139733261	66.1729815803308	32.098946	45.16119	36.9592526327291	48.1351201541368	52.1358663337538	50.546184595871	123.148126698751	42.915352	36.7308222396458	55.7753461966199	29.7215229233732	48.1338023430852	81.943380393966	34.454762	42.038113	44.926014	28.814423	35.054531	28.435396	62.3074	64.324959	37.30621	48.959839	36.437222
MAN2B2	5.45323263185753	2.94825021253082	5.31444309245393	6.20699206725619	3.25647882641771	4.9080637067189	4.20783854389817	7.4085516622498	4.727909	14.297091	5.807389	8.983473	6.518456	4.745077	9.954534	5.534825	11.522266	4.774967	9.598477	8.88694	4.082161	7.870874	4.144949	8.35561972530272	3.94564234808772	9.21877	11.641969	4.07363396548639	7.59955739293371	4.05718074626956	2.30086850399787	6.26628154700948	8.820721	6.11600369944046	7.85739772073607	4.06433762375566	8.3237125013257	1.75140268909442	2.958314	5.46243	4.441483	3.281333	2.846757	1.789232	2.238625	2.905569	1.750647	1.484873	1.907291
SLC7A14	0.0205407890521438	0.000533597761606486	0.000533597761606486	0.000533597761606486	0.000533597761606486	0.000533597761606486	0.00323292486150562	0.00331335173971491	0	0.014479	0.003918	0	0	0	0.022813	0	0	0	0.005344	0.008995	0	0.059464	0	0.00131651211378987	0.00131651211378987	0.015984	0	0.000533597761606486	0.00336462387457332	0.000533597761606486	0.000533597761606486	0.000533597761606486	0.021682	0.00809372431327929	0.000533597761606486	0.0218346564553357	0.0172573617492497	0.000533597761606486	0	0.009997	0	0.009145	0	0	0	0	0.022743	0.021009	0
CLDN11	9.97468610560455	76.3341537461565	0.779376091828491	0.708548197379201	0.642905575055685	0.908870937069547	1.49862773627059	1.03917222717124	4.932397	0.348318	2.263203	2.416669	0.451899	0.709792	19.957794	0.131406	0.454518	1.68245	5.56302	5.236398	3.136711	14.277412	1.028191	1.00417570514051	1.5113797909121	8.061072	0.473357	2.1124470444112	1.09529436239708	0.191001878835399	0.0448785078293393	1.70330405400367	14.140022	9.00147854747176	2.30295548787057	3.92361814400985	5.10063742529079	0.620305225630999	0.369404	9.629514	3.555418	2.563644	1.438674	8.107715	0.824473	1.129097	0.234375	4.330993	0.210714
SLC25A39	55.8078404544551	64.0197179941217	70.132769585327	42.5552450645806	45.0924543497251	40.6869124938711	39.7248389135303	31.9085100380698	22.819771	36.908424	112.195526	43.053303	41.690269	52.66943	21.776091	41.957687	48.003845	82.556046	23.643883	43.649174	42.985291	24.481848	15.160914	24.5499428401893	40.7423261725581	40.547348	38.060852	50.8181576507229	46.9245156390446	89.0574343261081	50.3645794023531	42.8207686742432	30.704666	39.5513728329233	41.6188410253032	78.2853721970618	29.0146523337467	52.8525289000348	50.262535	26.51638	24.391985	14.64045	23.402496	10.347674	16.138662	10.057189	23.110868	34.909977	40.274734
MVP	41.1714979003099	24.3707034135656	39.5201715676277	14.289779738877	22.414475107568	21.2901713098162	16.4813012924948	37.2586526077565	25.241684	39.660564	45.966934	20.882948	43.569855	39.350521	40.981331	21.615334	52.799767	18.189919	44.956783	35.179028	19.477837	15.73052	16.01689	36.5653723228632	17.9031174671297	48.215698	61.211929	20.0358802805316	37.5480309437294	9.4774946156802	7.78906721427916	34.9973138371733	37.363499	26.8592957819706	36.2561831838095	15.3394851714377	51.3076830824194	20.6984815753163	6.419882	43.173222	35.544842	11.513179	27.725784	8.25623	6.930092	7.838028	5.300311	15.080146	30.437489
NUB1	21.507837177989	28.200220913667	34.8322493734604	26.3399751869637	51.7494911033931	28.4241371203924	34.011369460044	42.5609070939291	32.869389	35.128757	40.974586	18.982063	23.294138	27.001371	31.570776	13.822602	25.769983	38.120171	33.191635	20.107317	30.710005	22.633001	28.978054	24.205181093633	42.5453819507062	29.373449	16.271915	18.1032877376722	16.0109394730592	23.3536598948052	11.0137216821603	25.5342948305702	34.771	30.6930775058318	35.3669324534026	27.6729089561094	20.4632586677842	36.4016279376857	29.669476	22.576796	23.351656	25.757723	32.0033	28.162224	48.561165	12.629724	17.777313	59.191483	28.04273
PGM3	18.897784460718	18.7881863021825	9.84749781908001	11.86627723932	10.1212422601771	11.9395007442219	11.4146778931288	6.78861669385493	15.477377	9.31921	11.84488	10.782435	8.443894	7.82648	5.196209	16.876358	16.696352	8.235533	7.717591	8.549704	9.329176	6.678044	29.869091	14.1358086714158	11.8274401109323	5.770292	10.163177	8.17980324248643	15.0476799482309	11.7635718821185	13.634249219641	12.0849500914696	7.232418	6.67722951697001	8.64854760445952	7.06490763783487	10.1711654176614	11.9029167046198	22.726892	7.030503	22.681694	13.986109	11.489178	24.612034	20.268307	22.820099	4.645031	10.175316	11.843552
RWDD2A	4.21276080494842	4.73875753334862	2.27041945760886	1.94436185201703	2.29142891370176	2.52942066170461	2.25581223766068	1.79105807982483	3.101736	1.650037	3.592642	2.410224	2.399336	3.128963	1.854657	3.244577	4.819038	1.437405	2.478291	2.44686	2.307138	2.527292	3.222749	3.32202893906494	2.47693765226898	1.531824	1.324961	3.47002513741154	2.41018990990211	3.49269205592541	3.18481084428983	2.23075658769568	2.317184	2.55520394856881	2.75313934580617	3.64283587419596	1.60675649144255	2.88583077488873	6.072336	2.374866	5.950214	2.303202	3.157742	4.445387	4.154274	4.560652	1.099177	2.748709	2.31956
CLK1	11.6722352870633	27.2275236495227	20.4912601839578	16.313699678607	16.4390517875873	26.4403227442061	10.2419482455107	24.8923086648874	17.676859	12.021273	19.977531	19.932354	35.04863	20.388849	16.572506	28.22879	16.99103	23.300829	25.138405	20.889587	27.875818	25.023424	23.289186	24.2881867087556	27.8924002793506	23.283239	9.773325	11.2814596186563	13.355832086952	17.5318071129069	19.629598288874	10.4744725305143	40.42168	25.0898243186005	16.0528952414669	13.8714982982852	12.5698831795572	25.4734595601501	18.809496	16.274849	22.125502	22.628918	27.190985	49.802139	49.565575	16.709034	16.008196	31.202843	12.972908
POLR3B	3.25229498154145	2.96867493319211	4.97854951791449	3.32170404675094	4.15106608390949	3.58703910412587	7.07678900310412	5.44192833078071	5.576275	4.254406	2.412871	10.354002	4.318172	3.200403	3.89562	8.565166	5.178344	4.390184	4.038339	4.378891	5.787549	6.891937	4.631903	5.19877374604791	4.72206092060965	3.459571	2.882841	4.42100617040236	8.78032093150543	3.49123153909615	4.03698070271053	5.07668769882342	4.584283	4.79135287203858	5.72854744769088	3.25895200493786	3.55745259920868	2.01418907708137	5.050521	4.249188	3.585313	5.573126	4.291895	5.77194	3.378999	4.558641	2.609939	4.392671	3.33358
ANGEL1	3.20980512714994	12.5470224078236	11.2272065554772	7.5628990156538	4.20562793169022	5.71343251588323	8.88582830766722	6.29955869312645	7.903499	3.242444	6.056244	3.622059	8.921344	4.306087	6.750885	5.421107	7.542093	4.215567	6.229805	6.530138	8.966606	6.699904	12.53079	8.25039184668484	7.13214263666592	5.784545	4.138358	2.99031869889808	4.74050019896576	6.07872584219969	4.19155429893367	5.48372030690994	7.49105	5.87420241487358	7.69596958858962	5.91498964644588	5.35851862393969	4.10023454826593	6.112806	5.40653	5.339435	5.193732	6.991375	4.068378	4.56735	2.720846	7.707132	6.289982	4.083194
RNF14	20.6827434209666	13.1761591712105	16.0602289476626	42.4769986270055	24.4087802914218	26.2641858147139	30.4725127210672	21.3408233037529	27.258572	23.74678	27.697788	36.759399	24.861721	25.390146	23.868017	20.918295	21.122173	29.382168	21.39621	17.581587	24.494537	29.347408	28.884983	18.8214055024636	22.2032335841585	20.283651	13.907735	13.7925587798511	20.8168505125188	18.3558708135769	12.3543914469023	17.9992009580356	24.766489	18.2206509082048	22.4216372132509	17.1857042813724	16.5770968506617	25.5232143285903	15.351924	19.199917	21.048595	22.585842	20.229958	26.626686	23.26964	26.536242	35.675304	31.321972	25.772987
DNASE1L1	4.27009733895384	8.28640739338148	9.65771867047865	9.56271049686704	7.178373013294	10.1861038248991	11.9615218613516	10.9403623116974	6.03568	15.003593	17.296186	8.481662	19.891188	6.874249	14.192914	9.672409	13.193269	11.531378	8.981076	9.054676	5.901095	7.661523	5.601562	10.7811878945779	6.85966642290162	10.741186	13.800674	9.92329834984914	4.64891029479826	5.1065795265159	6.65765941883118	7.41413919683359	13.56908	10.0146183914377	13.0176262209558	4.03070260832292	7.43050489932694	13.6289404565817	8.3098	9.214941	19.766718	5.525392	9.76135	8.884805	8.93343	6.307544	3.900701	7.314497	5.067538
DDX11	11.8831545655655	8.73941768626807	9.24183741931427	2.88535441875742	5.19656487094675	3.63184695106107	4.16986613141377	5.2209656315853	6.468096	2.806807	6.713975	5.888155	6.187469	3.126979	0.478257	4.361156	3.953678	10.096393	2.50857	2.757552	7.714549	2.415564	3.410873	10.2673786345585	14.7207474688903	2.393864	3.270971	5.31753904068592	3.08299644069972	6.50908778757786	8.11734419784125	4.36452273374444	2.510455	3.2403668595135	5.8947619028364	13.4044830073522	3.69603812934481	10.5922839608768	10.978327	3.185262	3.921657	2.926937	3.962039	8.102052	6.813693	2.588228	3.996491	4.203884	4.046201
HEBP1	81.9124073341965	46.343704680787	21.760935377564	27.2992185008519	22.3998618827832	26.5266422675204	30.881390218302	32.0110643686781	32.512695	22.622189	34.381653	52.423115	44.10564	36.046974	47.732388	24.932245	33.66935	38.077877	28.22592	33.724442	28.260447	34.817284	23.980053	20.5531101450212	22.8401989837192	43.222851	24.728266	22.2768700148054	35.3989642088464	31.244963401657	81.0696355106017	34.285638514574	35.075436	38.3500098312528	24.0897513074518	55.5870807923187	20.8505626995537	71.7035742237771	20.913952	39.867409	35.678368	30.109301	23.894356	37.598507	19.023186	43.829311	53.354778	33.829102	34.838722
GPRC5A	85.7018480722141	20.5937383315718	18.027817600273	0.664401876414076	1.85779138845892	3.05241139289412	0.307798575020853	1.08118093542026	5.962912	21.516165	4.321708	16.250561	47.450031	15.750931	2.130623	11.1922	49.925289	18.80827	1.63872	47.152836	2.867261	3.37518	58.393082	3.75956348132117	0.989244870186142	1.055078	0.206823	2.96001251725593	181.243341631796	3.02394948911798	9.12821027361779	3.68264371910372	2.97842	5.43859398144785	1.52330758711172	7.01466387411134	8.35609877970655	0.186216567404583	1.922408	6.014844	17.171009	2.852753	1.232912	6.584475	1.985149	75.399536	3.604775	9.47787	5.8105
MAMLD1	7.01477132732048	2.75811254152426	1.1157810421948	5.11838462272387	1.139410688772	5.61468605069956	0.917067726915287	0.570374650391985	1.82748	2.372109	0.965788	1.616849	0.557591	0.533804	1.290613	0.261874	1.181826	3.266559	0.998189	2.173142	0.888739	1.324181	2.763775	1.48629252566168	2.66279477801796	1.910972	1.021401	7.41078936850005	2.11015363932923	2.71997744204904	4.01807773254052	3.22161242994878	1.953309	2.15225848827886	3.66871836278269	9.4641018857553	1.2193040872182	0.201742818619852	5.529773	2.717471	4.089984	2.634848	1.708531	0.705819	1.296032	2.33879	7.790723	4.332151	0.40653
CD6	7.90778264711209	4.45595517651761	7.87712556916068	3.94117578031987	4.1297435556861	5.43360741551226	2.18521498826766	8.77603419833818	5.360173	2.322687	8.191401	2.073218	1.392856	2.527784	4.395877	2.633979	5.351325	4.717263	8.548732	9.760222	3.934217	1.221173	1.549469	3.23828475751302	5.48653743299701	6.243767	3.210136	2.11721046486654	1.45631476042284	1.26460433415901	0.590038146763604	4.01918872138068	14.661603	3.96308130715928	6.05931182567712	0.730608543481045	4.38801170368897	3.87539718017246	1.409945	6.218186	4.368052	0.771717	9.638985	0.929896	2.068253	0.551872	0.046713	1.783475	4.478076
TACC3	17.581035680264	18.9418005495381	16.6950527822631	14.258396486645	19.4772550336851	8.79755565663581	16.4317716045825	29.5773500811493	5.675128	26.141371	19.76935	9.02393	16.574598	8.330603	5.161121	12.429041	22.296974	19.67799	18.478197	14.737392	17.318893	3.783343	8.578515	19.4743410504574	14.9697524927453	10.354429	10.890265	14.1752419147113	10.9298114564762	17.0672063808329	11.9986387526349	14.5266262346897	14.311625	6.86366191044647	19.1863195678534	20.6676887748828	13.8486372388983	30.343590356837	14.891816	7.234136	4.541055	6.339015	15.829395	7.872922	12.289374	4.691924	7.951746	6.086971	16.485897
UFL1	13.4882437210692	24.0530221867986	13.6078472177091	16.7152102315907	20.0284383237731	28.7514937359364	20.5324869097232	14.1776445737556	22.88728	14.033435	17.151495	18.086576	12.21538	14.0626	14.470865	7.968275	13.845839	16.332655	17.815228	14.675038	15.869678	18.173878	21.394514	12.8672333391875	15.038421834577	12.393823	5.843096	12.8453792888739	17.1598368410637	18.4145999305188	19.7897199018371	12.1788653349747	14.545127	16.7519239046878	17.2789117363548	12.4846165664001	27.9292969339188	11.0929518860697	20.844788	12.577773	8.488884	14.29531	17.40546	20.166771	22.092798	22.409084	7.126363	16.094088	18.516882
POLA2	9.32607423172123	8.55852398943103	7.54548929877115	8.33124200206485	5.99699929077869	3.91632745268961	12.5315436247196	12.1020973219876	4.818178	4.757099	6.679674	4.552011	10.375993	6.130709	4.237713	6.218409	8.205969	7.098301	5.023363	6.174546	7.721364	4.01171	7.724966	5.73698058583221	3.69180932042158	3.476114	4.999873	10.7825235818588	3.65585614721903	21.5563373374132	7.84293327553982	6.18636153698807	6.33819	3.64073012380598	3.7223554763357	6.16914678733268	6.48661347120519	12.2334013532696	9.716757	5.100595	3.386992	4.781149	6.404871	6.567184	8.441873	4.753898	5.383484	4.96181	10.401751
ZC3H3	4.94770731990372	6.02665127028179	5.2104019676351	3.69408725813315	3.85950280450358	5.616796042249	2.38864185192266	3.57168043838664	1.88607	9.866526	8.643156	3.341564	5.157388	6.921869	3.247514	4.401575	5.114257	4.897604	4.891	7.516816	3.897086	1.565711	1.40061	4.17321449017927	8.1023440747844	6.543613	3.880986	5.91544837018546	3.8369146276155	6.28845904534377	9.19381814931734	2.76861366014163	4.329255	3.79712898835982	4.09481474769576	7.39382781647354	4.38929478928947	1.38184928451999	2.063102	4.261257	2.704588	0.958719	2.011082	0.669427	0.490928	0.638301	2.84395	1.131799	6.614963
CAPN1	106.532528070486	34.8099023675634	43.6456163801569	38.0439877591898	33.1781571422112	48.2499618744872	51.1118951264671	65.2592586512502	22.173122	60.833412	58.204266	58.078812	44.479309	109.774452	37.323479	40.594189	59.858608	61.661636	39.834381	47.97982	23.793707	36.789284	34.484791	39.766732883112	28.9913208576273	51.186874	59.644779	58.5015000175415	50.4622234593675	86.9468830800243	58.9479808579537	65.5039851419554	40.234272	45.8767262358115	46.8582544278731	39.0382334436734	43.8208426171785	41.6283491593715	12.283916	52.026402	35.582687	15.972421	29.159874	15.19676	18.60915	12.550386	27.439211	26.94936	58.284008
MDH1	148.000884218036	303.72255787943	152.219741793623	293.343240611051	183.128513987663	122.203907900356	151.235483831404	165.549540784216	164.26976	138.636292	167.536957	143.017303	129.321396	224.413025	171.959747	248.575317	105.363411	130.232315	79.928154	123.709709	133.914062	125.71476	123.323624	79.3791359797761	138.756359234324	121.68634	41.948818	177.549593980946	105.221206285363	159.400526330326	349.981188938518	152.993810542999	120.832176	122.093219591026	181.356158039673	170.197054360796	95.1515366333823	427.696291993868	210.885742	109.541504	241.881912	132.184174	130.039352	195.306503	280.872894	181.612198	224.016663	401.150238	196.153656
SLC30A9	15.2126675979137	25.0254225216398	12.5146300534579	17.3050346057626	13.0844797798599	14.411737460497	14.7469629044028	18.6446736952957	11.548985	11.457056	17.358829	15.138223	20.482893	13.475394	12.193491	9.82052	9.73455	21.263531	12.030802	11.415129	13.688489	17.048588	19.589069	12.0458535894726	12.7226115208063	9.931123	5.794668	19.9898734114484	15.8058238778897	12.8676001591016	36.0601463373748	9.20383675986502	10.285634	15.3725150534555	14.8860924393771	9.90516399170897	10.5909164081523	9.60655517920123	14.148892	12.929651	10.772108	19.308907	37.720856	30.502495	15.8515	18.607944	12.678545	8.267447	13.569619
MTMR11	6.54343947241523	2.98712779364208	5.50784067120335	6.57977387883242	9.65673291658955	2.91534763009899	8.64170103389396	5.04424344404896	2.207601	1.796344	5.952087	1.393461	4.13909	7.692754	6.020584	0.72962	9.406711	6.827654	2.192972	3.955398	3.838064	4.152434	2.536274	6.12575461426347	2.29171810559214	3.712687	4.745193	7.34545873925553	4.17575900575837	7.17801837727357	2.38702993017084	5.62627612994355	6.473803	5.63445991377021	3.50263131567817	3.5572434027634	14.3737678730781	0.851788064926267	1.05746	3.724443	8.813893	7.745526	5.681295	6.421063	1.61021	2.555911	2.836384	3.375594	6.401941
COX15	7.80245056882902	10.726727200935	10.5783031980768	9.4962581381	8.60267168292787	10.309377559752	15.4654772024138	8.45930203358686	11.420486	6.810184	11.219793	17.286943	14.728127	6.443631	10.629056	10.768348	10.191871	11.689165	9.298439	10.288946	11.652575	13.23398	6.942697	7.66025083549543	7.36859753603465	11.535076	4.248974	8.28287777500633	13.9841310248852	16.152907625779	7.37464232226476	7.23583213597093	10.843458	9.03870373892519	8.36389841481496	12.9718391589792	7.0340582214737	7.22861128858005	3.826752	9.020458	7.352606	5.967154	17.098801	13.970265	9.672238	10.296459	6.293478	7.969949	15.732285
CCDC88C	6.663529242676	5.39622295623338	6.22108345875879	2.39332541069196	3.67083209135623	5.51679471871482	8.25442771581682	5.77338776852278	6.25262	4.318048	3.16325	9.726893	3.828367	5.842527	4.147215	16.749971	12.255436	4.83543	10.509154	10.411769	5.698426	5.647897	4.96965	6.54540690773945	5.32365540136372	4.868075	1.935441	4.58133324209772	5.83149200651267	4.30105278252957	4.61068167672709	4.93111755893192	8.244583	4.45762922167962	7.61195569184221	4.72094367193857	3.63544797099008	4.77648035822704	6.175411	4.348516	6.045406	2.200529	6.124197	4.040529	6.270428	4.261878	6.630947	4.350323	5.140789
YAF2	5.21989692106477	5.15290793575479	7.21679218122589	5.48239675491405	6.56354495734849	5.53468528500851	2.39041468989643	3.75185364075622	6.077548	5.112815	3.427287	11.130021	7.441316	2.100762	7.227786	3.210216	1.829241	4.296541	5.770859	4.188984	5.676819	5.371041	7.757303	6.90454008192157	10.7574319388995	3.708697	2.221228	3.80116984372354	5.22778374932601	2.47303617372116	2.47922009580413	4.69646500826049	2.851495	4.2198885439343	8.274061654581	3.98681564965225	3.87059255326596	6.6473908116941	7.386397	3.854289	2.787066	2.309062	3.901107	7.867908	8.922273	5.122566	2.299567	4.541636	7.673854
ZMYND11	45.7234059496222	21.8540853553997	17.9483451851042	23.0116691148917	31.2367903821872	27.9825945127052	84.2105759505814	19.8327223344887	19.69766	17.982765	27.694744	17.422085	35.71904	32.419857	36.013988	30.126085	21.620651	40.044525	17.418144	20.841862	24.444162	26.013298	17.652428	21.2759770527659	29.989176593998	18.81591	16.216051	24.1884238911833	23.452842472285	32.086819789921	59.4961780775063	80.196196786489	34.049362	27.4913605377302	25.0382218117375	28.9812798969574	28.7295309231571	22.0087442429188	40.263584	19.714478	24.155153	45.392006	23.919413	34.722557	39.61105	31.978922	44.804089	30.306103	20.242594
WAS	5.67360026574716	5.53424887547963	12.1972097390134	7.77925520257454	7.44149339998341	6.25396471664899	3.05565522465719	14.7141551550612	7.054212	5.885763	13.18002	3.268777	3.949151	2.6763	13.545389	4.202868	6.661984	6.275726	27.201199	18.501362	8.711144	2.591423	2.431868	7.68390578215292	7.77089645601811	33.771175	11.881209	4.25204609515298	3.69917897040179	2.56886360019748	2.17481683430124	7.02885472527918	16.351316	7.00034845066047	13.5069604028213	2.80698936024394	7.72312117854644	8.58506358339559	1.716571	8.100289	4.771903	2.323339	8.246246	2.993853	3.174288	0.802591	1.076736	4.822927	7.589704
DPEP1	0.351862199679196	0.343063217753081	0.989886897245902	1.18095969734408	0.555462983252888	1.75447044373365	0.83766117336541	0.604396794168646	1.622305	0.730614	0	0.146956	0.10774	0.216612	0.515015	1.478084	2.602859	0.437923	9.679839	1.245076	1.131326	0	0.244922	0.0407222624536934	2.39029482634781	0.095605	0.267534	0.441244634985537	0.031995850754044	0.513364351146474	0.0144789176129419	0.912454108574865	0.936167	0.410572921985773	3.26660519899734	0.115092845016739	1.25658677222692	2.70324712406098	0	0.311034	0.366897	0.321309	0.477025	0.094958	0	0.034189	0	0.667467	0
BID	12.0950785867175	14.6421523940335	14.6297368850666	8.81792894171769	10.0929632078175	16.6193336320102	3.92323532682074	21.9582578003105	7.173088	17.785093	11.666627	9.567279	9.613935	8.995365	8.823197	24.182665	11.622499	20.467203	11.658477	11.555212	10.424015	9.994422	16.703568	10.6009817804262	11.9478357398235	16.185966	16.200569	6.94740099247101	8.82281896735403	15.2858011867801	11.3299417642032	10.8267498098534	9.953183	12.11708120717	19.3251577970975	22.9933065735737	9.45954687687862	12.7963232324354	25.683233	10.863067	16.966858	10.910001	18.453478	12.118825	2.231899	8.014959	18.673189	15.811955	18.716116
NPC1L1	0.0302949658220104	0	0	0	0.00123023039634672	0.163957432024373	0	0.0431426288377553	0.017791	0	0.162503	0.0619	0.124824	0	0.173567	0.093599	0	0.024441	0.010696	0.009047	0.015178	0.039967	0	0.0221460598766141	0.0360387216952609	0.14048	0	0.0725452597097468	0.244358412619116	0	0.0319080825008075	0.00954398558707021	0.06704	0.165446462804802	0	0.0245793784417518	0	0	0	0.048544	0.046247	0.018372	0	0.011989	0.017876	0.034667	0	0	0
XYLT2	3.5848184519635	5.22965829139545	6.29713971776334	5.2304264385256	4.2093616568249	2.65572782939826	2.20887664140784	2.55715288335059	3.450318	7.797524	5.968389	6.152768	4.901195	4.963622	6.206962	2.373049	9.718078	4.687111	6.813692	6.813528	3.795831	6.071994	1.23445	5.2051018958084	4.08920519950375	8.053136	11.651803	3.99342896998482	3.93663331020651	7.21510262485009	2.13665830968376	4.69563073846038	6.873731	5.43223105219983	5.00863124723203	3.65808829793264	5.22699408489343	3.930956939054	5.435667	7.010599	8.407112	2.012988	2.363135	1.065732	1.538857	2.542567	2.452436	2.970033	2.269329
RGPD5	4.92566429228263	2.64896762760948	4.40147541267312	3.7351700204256	1.89503469601741	3.45921937340829	1.70249514601756	3.318306911934	2.815706	3.551346	2.145718	5.62978	1.080789	3.698722	3.445552	6.443133	3.233538	2.824032	4.144699	3.548794	3.57201	4.304914	4.214909	4.15798104724275	2.94811474137408	3.156993	2.229444	2.54092553657931	5.08455491243926	3.2422095204345	5.00188050462065	4.22878007433396	5.047237	4.17389050507062	2.96568174363007	2.66279610995971	2.63349489117946	0.0131627033570684	4.458756	2.89832	3.543389	5.018693	3.199052	8.927235	2.951724	7.884383	5.174065	3.424386	4.388164
STMN4	0.00648619610735541	0.0858141527594909	0.00648619610735541	0.00648619610735541	0.00648619610735541	0.00648619610735541	0.00648619610735541	0.00648619610735541	0	0	0	0	0	0	0	0	0	0	0	0	0	0.650227	0	0	0	0	0	0.00648619610735541	0.00648619610735541	0.00648619610735541	0.00648619610735541	0.00648619610735541	0.021859	0.0803673838285997	0.0306692112433358	0.00648619610735541	0.00648619610735541	0.00648619610735541	0	0.107814	0.034951	0	0	0	0	0	0	0	0
NUDCD3	12.0287664638343	10.8269410370756	12.3968383459781	7.28484623002268	14.6659619167282	12.8401848107607	12.1256049600523	10.0751541663016	8.653369	9.57042	9.209433	9.610981	10.344158	19.825096	13.633831	12.933622	14.275992	13.387027	8.564035	14.341547	8.669909	9.732298	6.625641	12.3961662497135	13.7698871893643	10.66713	11.559432	16.8659731673435	16.7135644520996	7.49475223022676	10.9763859157577	8.74800765953229	12.626989	13.5677815112337	10.7395959725628	8.84811324199892	8.91773364840145	8.80145513075037	8.531069	10.73878	10.5415	7.730876	13.064978	8.304017	10.307951	6.767925	6.887264	6.680937	11.006131
ISL1	0.0307667693975388	0	0.0152572647999402	0	0	0	0.0900260335866652	0.116204570226489	0	0	0.079645	0	0.025534	0	0.541212	0.552464	0	0	0	0	0	0.345845	0	0.00473205106228269	0.13205585285921	0	0	0	0.713173437603181	0	0.36057634621851	0	0.173421	0	0.0897809342019114	0.0175717719312626	0	0	0	0	0	0	0	0.186404	0	0.012248	0	0	0
CHDH	2.39905768050787	8.18180980043108	3.55220755871128	2.80022706320917	5.29921378760875	2.37393716147317	0.790967058058807	3.69511007576627	1.222636	1.888909	3.750222	3.596478	2.018551	5.847932	3.907887	1.356905	1.083751	3.267024	1.514233	2.223587	4.417673	5.394604	1.70741	3.54191469060369	2.07425945287437	3.462027	0.699874	2.5716568714078	3.91236431081892	2.87843714813898	7.492613120576	5.50431190445651	3.423114	4.03740542722245	2.54453724114813	10.1876299768533	6.63736063702494	1.61996783824005	6.007006	4.486379	1.086074	1.336288	1.653209	1.722092	2.324149	4.050446	3.464085	2.766505	0.293747
IL20RA	0.887280768374005	0.879486839797106	0.675518093698273	0.234192438105526	1.10161109688548	9.29213443874713	2.62863739259404	3.26774495060633	6.526422	0.659457	0.626496	20.383013	0.891606	0.295913	7.351423	48.143417	8.84409	1.304711	3.590873	2.156971	8.967694	24.12258	1.326984	1.57996774175249	1.80029095991788	4.385782	0.931784	2.11081601199275	13.3226849519577	6.45427158606332	11.563059107911	3.45855379395867	3.898925	5.31423653181818	1.18168810879187	1.13293192532804	1.92353214259036	3.40727435725264	15.030941	3.433818	1.912944	1.872524	1.936374	2.872568	1.11841	31.489037	3.921659	6.014032	0.431559
CLCA1	0.000752464735875802	0.000752464735875802	0.000752464735875802	0.000752464735875802	0.000752464735875802	0.000752464735875802	0.000752464735875802	0.000752464735875802	0	0	0	0.053968	0	0.044744	0	0	0	0	0	0	0.011547	0.082439	0	0.00102529365446578	0.00102529365446578	0	0	0.000752464735875802	0.000752464735875802	0.000752464735875802	0.000752464735875802	0.000752464735875802	0	0.000752464735875802	0.000752464735875802	0.000752464735875802	0.000752464735875802	0.000752464735875802	0	0	0	0	0	0	0	0	0	0	0
CLCA4	0.0901540740531961	1.05977808571396	0.0628337077883172	0.00396273170546408	0.00396273170546408	2.31195096997652	2.75709235682908	0.360019493386923	0.028933	0.080583	0.025851	0.041848	0	9.106959	0.474928	0	0	0.318048	1.080556	0.487582	0.165688	0.882443	0	0.0240830931998695	0.0240830931998695	0.11917	0	0.373732177698873	0.0330806136015305	0.00396273170546408	0.271373590943625	0.00396273170546408	0.510874	0.969103870375091	0.0593218467113067	0.00396273170546408	0.0438012504949979	0.019943882823228	0	1.233425	0.261798	0.164214	1.026867	0.054513	0.018735	0	0	0	0
GLT8D1	17.9926269159446	20.1853534710496	19.8782680735936	17.6367240147088	27.8951394793193	19.6589446998654	13.8496373663148	21.0075555211112	37.297642	24.889639	20.663273	22.03672	45.993542	29.16839	32.668861	22.320303	43.989033	25.749033	26.491894	26.8442	33.019073	33.068806	30.981138	32.7689811069917	31.8473611455885	29.059	43.568886	21.9518043785921	30.3504205928514	31.325282039988	15.8573558110812	31.8498254536442	37.405972	34.4632376796671	35.9696821315496	18.9738013181665	28.2564689860175	23.0138548311308	24.298906	30.25938	33.321583	67.214462	23.715321	31.035679	31.599583	32.478699	18.574692	22.842556	20.123621
ATP2C1	203.318343844574	63.8927197716435	62.6111391652928	43.9681871419379	45.719871424731	36.3489599840614	61.9536778117848	52.8314859777418	53.499214	42.888504	53.500652	49.073391	46.698509	54.601006	34.307709	66.335785	41.461826	55.284126	32.115582	37.713253	40.21471	39.482613	66.871223	32.2871288977325	34.1257618065306	26.855007	23.876612	52.5758698536206	43.9374039695965	63.8575965172642	110.969821474553	40.3729688792292	40.134682	38.0321739260751	48.08520117824	50.1374355189481	34.9194351797155	35.3030463309479	30.721975	26.40155	49.097706	35.470699	105.532913	66.099632	51.268742	80.494064	58.625744	137.008713	78.954483
IGF1	2.05786909433315	2.11406013258053	5.15532835229458	2.96537491173484	3.71953921574823	11.6262989193196	4.16068185160823	13.8390883454064	25.126493	2.188555	3.048362	1.681775	1.132947	3.019233	41.785526	0.799427	2.761544	1.251624	27.604832	33.307564	49.301022	79.087486	2.968885	3.09480138629162	11.8372717164997	26.064846	3.479387	16.6875735134549	10.4996329631135	2.09714683060144	1.13712608912908	10.5823777961215	17.052355	15.8701607864569	7.91995384093475	2.44000528287067	10.4719682929104	2.53819714169276	1.412437	32.489063	6.879986	27.244564	9.093486	9.965526	2.804509	4.589096	1.256319	14.868143	1.886458
SLC38A5	1.76079523201099	3.75641991938363	5.37388545752574	5.35105672292453	4.24121341849565	1.16579416134786	0.911989174217349	2.46558787014704	9.658606	8.910707	3.659862	0.943307	2.260585	0.465157	1.324487	4.092444	7.926417	4.853715	12.270091	4.643868	6.494442	4.265083	2.152251	18.9425779004812	3.17224865692665	1.236624	2.210735	2.15616583484195	4.90908385577447	0.530621317696088	0.553099431964207	15.6394342032492	5.4076	2.04638407493079	5.57703111895377	0.598292676576429	4.70531459687755	5.55517088107684	0.146038	5.614997	4.335149	3.410208	2.374985	1.388657	1.388123	0.533361	0.427757	2.195045	67.933731
RALBP1	49.0112252534128	42.4659950728766	32.0884670146001	31.1030367127383	31.9751259278967	35.7131044722324	15.8719793626023	44.1964737603958	21.940828	22.539906	53.669739	25.043861	20.134413	54.49374	31.35043	29.816511	26.287367	19.2591	26.42087	24.685434	31.72263	27.249693	53.119011	32.4926237930609	24.684265375381	28.861181	23.382635	25.7881053769762	19.4968061371338	53.9488783365426	50.1401540888086	31.7564226346785	24.911694	25.0497152482832	22.5884613826861	57.3632720255056	37.2223452257179	23.428089182731	26.043661	28.13316	28.368689	27.439438	31.445858	38.578693	45.498238	11.778153	52.671055	35.121681	23.864204
RUFY3	18.3178759213017	13.5695943588429	6.40011899246719	10.9229924766809	9.93217844940317	6.51832657984541	8.73800796930576	11.6449334958346	8.2263	4.899373	8.399849	4.757476	8.31895	9.486285	10.978601	20.03694	10.131445	14.128816	6.971319	5.997863	8.677319	10.469745	10.404952	9.26616902120137	5.74382386309322	8.660916	6.223606	4.58320139016449	11.2110289048454	7.51056500855107	22.4283418493542	6.57525535392676	13.813197	10.2485600719577	7.98912054554595	16.7280114528351	7.23678737061406	5.14933889877435	14.118929	7.418069	6.599664	12.506542	12.19548	12.505672	29.997652	12.461446	9.607717	12.937507	10.943602
CNTN1	1.36094286546644	8.30218338962891	1.01314621490729	3.17320050958952	2.18200353247643	2.21387182401831	2.39161649925869	1.21310968683974	4.76902	0.870413	1.112448	7.819143	0.274232	0.546525	6.533266	5.409836	3.614905	0.904662	5.26697	6.737558	6.623151	15.690325	3.20049	9.12161614580729	2.08601794528929	7.950845	15.066686	2.03037414889583	7.69703572572216	0.896245667580155	0.290678609070274	6.09587944335877	12.294614	10.489264703369	3.35083919651987	1.23969907674654	2.25086060455986	0.831508463676958	0.265444	8.386937	1.929696	8.453117	0.99527	8.414074	0.851881	8.798562	0.636378	5.332816	1.810273
SLC11A1	3.82893671565621	0.491586039856549	3.37536402277797	1.20148804053202	1.44787130807748	0.488991270038163	0.301508238076419	1.78515189130889	0.679455	5.949208	8.278446	0.933882	2.62754	0.263072	0.310378	1.088677	1.598029	3.188005	2.173225	1.355561	1.176787	0.027986	1.087711	6.8979849330348	1.33583278794624	7.118312	0.896592	1.89340679671185	1.04207148007981	0.886548113648826	1.07942577252805	2.23064788678447	0.496189	0.200102970704048	2.68933390443165	1.51840054676714	5.51864112131514	1.35796824998549	0.477267	0.362171	3.734991	0.488636	0.524118	0.403505	1.337247	0	0.779246	0.862131	4.275625
WWTR1	31.6921618031894	54.320632927111	53.7477745992552	35.5935915671632	32.6652676946685	32.6494368781199	17.8499134150251	16.5142983208099	46.304951	33.193069	47.01696	21.217077	10.288588	58.486191	30.13763	13.915686	12.189484	28.969313	23.890148	30.549421	55.360996	31.013992	10.199031	22.3951100062179	15.3217356648855	18.926516	15.329283	35.5375535163353	19.0111050136432	76.4536009758692	33.4713770993211	27.9493766165036	25.328655	21.8914786198797	34.4061422396334	58.542454618978	28.6253039212034	17.2536573219543	20.957127	37.021626	57.546886	66.998657	10.305316	31.841421	48.372063	15.339488	28.681627	43.467373	11.324014
AGPS	8.80124477771247	7.51447610904282	8.68270346451286	8.94980496022921	11.1290778266389	7.97914340833043	41.9065932376718	13.3837183012918	12.709872	9.299549	11.567886	3.203384	8.954373	9.860385	10.566007	3.25955	3.670157	9.333898	9.869496	10.554391	7.752855	7.786073	5.88124	12.2622626433663	7.05118698125175	9.364011	3.865724	4.40753359790254	4.95031247492745	2.09439870396857	6.30975971405211	10.0993503041392	9.624786	8.38231466298481	10.5840768313249	3.31467908226678	10.809715352351	4.70945394770396	2.529541	8.790568	5.508173	11.094639	10.937754	14.653125	6.906186	4.17496	5.546254	8.189412	11.515581
ATP1A2	0.0399543135588273	0.275000461517224	0.0271363057419525	0.119236065611349	0.0193990137084494	0.255416571719515	0.0407579744714755	0.157610051890591	0.331138	0.048109	0.083971	1.310013	0.081836	0.158927	14.238892	0.009858	0.048328	0	0.316601	1.041011	0.626048	11.336493	0.069047	0.100821315743365	0.0853075450527726	15.25318	0.054732	0.298717777837012	0.0722038116279023	0.164794758521673	0.0338232469510124	0.078390794615724	2.874523	1.77569084653993	0.270438342748426	15.1558896228013	0.138881353787105	0.144628680532128	0.056597	0.717796	0.153048	0.634835	0.167432	0.396447	0.03651	0.13164	0.116613	0.146631	0
TTC27	9.83618423686413	14.2768529199469	10.993744721535	8.87566011543803	15.0986931955564	15.2171622589993	16.4877167503031	14.8131527970139	14.825427	9.521514	8.623862	7.241368	9.770213	8.203358	8.685504	14.011156	8.307381	10.320656	7.812146	7.813659	12.269172	9.325996	13.302819	12.0060769912921	11.9877708638855	6.702565	3.566459	8.9357520307345	8.92877450010838	18.3570099895567	17.5317413525386	6.74682126857605	8.9226	9.54312795056704	9.61212211119083	11.4797885501454	11.0334893177355	20.5946075323959	17.413031	9.394726	8.03245	7.97879	12.283625	14.587251	19.4487	12.411584	11.119672	11.752319	17.771225
ZNF582	1.31853201571771	0.824473476842725	1.23993235328559	0.644905931864687	1.25559392425755	0.898107485522496	1.96875193100338	0.65956895456162	0.944606	0.375163	0.663011	1.13816	1.645857	1.065071	2.034132	1.287367	0.892317	2.068332	1.726188	1.494267	0.856783	2.099223	2.882977	1.29193367389177	0.44298553389823	1.281139	0.669541	1.65643779697108	1.16011005406297	0.943565441519706	1.76828997884028	0.578764113386514	2.729629	1.3123597314974	0.764868394236415	0.267986586317504	1.1400048817044	1.0405600623104	0.202828	1.293128	1.639176	1.338496	1.107404	0.755354	0.41772	1.789422	0.304329	0.455145	0.932071
VSIG2	0.0873138504352716	0	0	0	0.194767612692616	2.45833432021359	0	0	1.376567	0.111793	0	1.307414	0.380166	5.166037	3.45845	0	2.217619	0.612741	1.288619	1.677586	1.322926	6.287623	5.625518	13.0452187301183	0.370501604535444	1.566901	0.179222	0.740079936199272	0.210011983471348	0	0	0	1.558332	3.88106101196373	0.783270164523823	0.0548105000657647	6.63763482901943	1.66657216484122	0	2.634774	4.148417	0.366575	0	0.258012	0	0.061222	0	0	3.021813
PHLDB1	3.38573191434607	7.89027952689636	10.5358106041028	20.0215868770753	17.5599828441351	8.90998590919595	6.54375436719284	4.33887289620613	6.536086	30.388029	9.150755	7.897765	15.201738	8.607803	24.992378	7.851055	18.857014	7.666906	13.497322	17.895088	18.89216	14.180885	8.176922	27.0812796002711	6.64687895568706	43.51815	51.515549	11.3169732556929	15.4992839753684	10.7470973772115	2.27037275590463	39.8373841528098	20.534355	16.4450075207103	16.495595885904	16.4070981681857	13.2272461693019	13.788771105819	4.353413	23.565613	17.692726	16.434055	6.637717	8.662525	4.581471	4.004033	7.977463	6.211239	3.872289
MARCO	1.44492907389984	14.7418762536379	31.0522032975237	5.57172263225171	10.5932962252268	0.0509558012350828	6.64186949723439	13.033082124456	6.148948	10.738639	34.574139	4.08134	1.730744	0.418883	7.404896	11.36416	3.091314	7.984708	4.680672	5.967992	3.433314	1.118347	0.587279	24.7486223773834	6.83409200584905	34.363865	1.259467	5.04605869107802	3.61939572001334	2.37211373457565	2.49571310973954	9.80468933511703	5.52661	0.075542502248766	40.9917535093614	5.06112965609847	3.01083989333594	53.3870694507924	2.541796	1.591685	6.229507	3.965339	7.402909	1.297216	3.159908	2.138074	16.372841	14.250771	52.187763
CYP24A1	0.0432928926977797	9.71684163326902	0.692936966852698	0.0254309568329943	0.2955021088845	1.18671267859475	0.380106891492144	0.127608829153497	2.170187	0	1.298998	0	0	0.147431	0.491172	0	0	0.1521	2.142277	0.058394	0.610025	4.710358	0	0.0168959259335165	0.0168959259335165	1.440287	0	0.550848892164466	0.390351237061653	0.01731903251932	5.95050783924658	0	0.058977	0.142475682436223	0.221468320011464	0	0	0	0.713815	0.511319	0.190795	0.066198	1.046157	1.317707	4.690696	0	0.524832	0.998326	0
PRDM11	2.37410534230004	2.61649473891408	3.1959811533654	6.43730427979154	2.24647763667392	4.37123792408855	1.73790159513566	1.41249318200181	1.355131	1.705968	2.944293	2.154268	1.914606	2.952433	4.282524	0.500578	1.913974	2.08745	2.305063	4.525442	1.227643	2.363414	2.700586	1.48426904303794	2.61487141649208	3.609784	4.2777	1.34484833277518	1.35280491040841	2.3571049181909	2.5609891998513	3.76149569854369	4.142677	4.50825145476672	2.20932742597037	2.98965469861225	2.99470074118974	3.13327083196317	2.966082	3.491487	4.194559	1.360287	0.988396	0.984684	1.513281	0.307842	0.940759	1.122115	3.484066
SYT13	0.0660757731114516	3.94237339003714	0.290049940402057	3.07631360385554	1.98986205179039	0.33794319017787	5.21835790986347	0.0266313682235103	0.116724	4.275674	0.750549	0.087438	1.95973	0.055873	0.107844	0.012368	0.619935	4.773867	0.143383	1.057049	0.224649	0.677927	9.611814	0.110560397393046	1.89564333871338	0.183507	0.061275	0.260827219557117	0.399540486622832	0.851952576933921	0.0439241478681129	4.57859597657938	0.125096	0.10823262190674	1.76310705965359	0.218569065667249	1.45999335247802	0.04549184420672	11.511285	0.489537	11.79043	0.61367	0.047875	0.075785	1.854539	0	0.135798	0.104399	0.140477
SNAI2	3.83378070237034	2.46006077323504	10.5340857615702	14.9080833834063	11.6920717524996	4.84759422137762	7.70548988367461	9.9698693119433	17.230827	36.584507	8.083118	7.743665	11.292665	4.659614	26.729658	10.219581	9.553365	8.443323	67.457726	19.823397	47.734318	47.733082	14.228569	30.8216111912973	33.5985157500077	22.188499	78.121269	10.7555368363093	22.6075818956959	13.5563233794305	2.09899157032959	12.4566162166939	23.142376	19.6434000573023	16.4634851452328	4.43416994946968	26.9477504607434	3.90868011877583	2.639733	31.913553	13.580112	116.589272	13.535425	14.064519	7.145104	13.940863	12.423918	17.984741	4.508903
CD74	736.998296913834	1546.8978907204	1699.28311651941	1010.84792728415	945.840926946696	756.311270452941	453.90723711489	2263.17050734372	791.699219	569.722168	1944.24585	411.457825	467.569489	253.899796	1245.919556	402.801483	1223.858887	885.6875	2861.069824	1521.700439	913.960815	319.791351	278.714111	870.623206101043	830.220183842119	957.973206	1552.292603	442.632055836013	590.060163233439	260.384442551037	204.365432594084	1034.10023002904	1462.622192	865.983000138727	1747.49857544493	304.199180272721	747.450710034109	1095.70777807479	201.75914	750.556519	814.918335	314.191223	691.88501	447.12323	301.189728	204.196884	82.117172	519.230347	785.632751
HGF	1.88574442123746	1.07551774874863	3.08548567393011	3.07282469585634	4.05499403885104	4.64333703998241	2.05638168477683	4.41091704447883	8.02037	2.498634	1.755625	2.259294	1.642072	0.828793	9.427938	0.860118	4.320934	1.346393	7.641954	4.463934	16.652967	14.049592	1.559868	2.22808350941115	2.62468229981216	4.36524	3.01913	2.61454602804477	2.74150359075105	1.46389346546385	1.48969668327916	3.29777227737345	7.186405	5.19511272645464	3.29974508283595	1.318785112835	3.15724142121812	1.52561864196143	0.835496	7.654317	1.670357	7.747643	2.427298	7.014342	1.348809	2.131453	1.018746	5.798088	1.183544
ZRANB1	9.34260659772642	8.4518556751762	9.3053043888202	17.569688196666	6.80111376492938	10.7632535378488	11.9830731796768	7.9739615497337	10.065918	8.383066	9.384874	7.916291	7.895518	8.411474	12.139461	6.289249	7.622843	9.271485	8.574032	9.54208	10.459339	11.022193	7.914676	8.4430034329261	9.57582574470735	9.689031	5.195838	15.0059156648138	9.77520360211546	16.5692018604191	8.4236065971096	8.60593954250834	11.603826	8.70134122085538	9.60174081361944	6.8221849036498	13.4551556085319	6.77232858488206	9.704823	10.745617	9.608747	12.974952	6.791875	17.523373	21.366297	9.394047	17.173668	10.106192	11.75859
NCDN	4.9143225535767	8.33768360759126	7.28652417922705	3.61231112454866	4.78408036894846	4.45202404981243	3.45093008535115	4.54428009654888	4.903224	6.674735	20.859068	9.414274	4.659743	9.479595	5.240217	4.324667	12.24647	9.133702	7.012435	10.085765	6.617809	5.321959	4.029682	3.66265771356471	8.29003675362943	5.201838	11.14537	5.22708692983818	4.47818426325548	3.83377476241781	8.05646928045889	4.22452230354852	5.646567	4.76101616293799	4.61451663574069	7.44431173553206	7.25510860393321	4.70520097094597	5.080646	6.00264	20.337801	2.810908	2.139726	1.025302	2.795743	1.50178	1.840747	2.724157	7.902711
ZFP64	7.38652393016682	6.6682838135554	7.13504218848441	4.68020400275732	8.71235701235891	6.14510410466839	6.72331487369839	5.44377189040903	4.014919	7.252186	6.953232	6.125861	5.534406	8.216944	3.926989	6.960227	7.126532	8.005144	6.638189	8.479098	5.710783	5.028776	5.18794	10.7868650236858	8.90258628642531	4.141324	4.91599	6.44284071128145	6.32124827363216	21.2299677094401	6.67019011825316	5.47934645755282	6.144685	5.62211524646348	5.4385543263768	8.72882008581346	5.13971372197189	8.59940203615691	6.916586	6.234936	6.922216	4.185343	3.101018	3.616239	6.306942	3.307047	16.846106	8.410085	3.065496
MNAT1	10.8130525675092	8.15774666821402	7.77326006496183	7.30055406982732	6.9520684974936	8.20472564686345	7.21235780086799	6.64567888654328	9.109872	5.017704	8.328694	14.645053	19.915283	8.809477	9.779821	8.500484	7.50656	10.939512	10.77872	6.545697	4.457428	5.940518	6.262267	4.33773272292749	4.72649305848758	4.952981	3.520577	5.52597990451934	6.24660035871449	6.08615447662507	7.02834966025504	4.57751432824413	9.603815	3.65538168073503	15.3106093471789	11.3883889762346	4.22630569168573	14.5707410998552	7.58569	5.650627	4.689436	10.680326	6.242378	12.576969	6.333201	9.461516	9.959805	8.834673	23.235069
SAMD4A	3.43723704143751	1.35047105249161	4.06617089705303	3.16905468835654	6.04647726698508	2.4283874378623	1.46444113393809	2.86506213548422	2.394281	6.346349	4.395154	1.235654	1.693453	0.518402	4.617946	3.383581	2.828071	2.540023	6.916262	10.919147	4.034652	3.206019	2.699701	5.95525054566439	3.67671064075748	5.485683	4.960641	1.78611420964771	3.74427374895259	1.58385758755047	0.792658984922468	5.80375640097918	5.637242	2.47270936049929	4.62821005999482	1.2613830997764	4.79875135477609	1.44163016081922	0.514789	4.666756	5.636666	7.541484	1.37916	3.366194	3.367478	3.177521	1.684517	6.033805	3.673003
RUNX3	12.8929674301535	10.2707719089251	9.17380035672261	4.76996333660772	4.24061638176664	3.91155037268637	1.95230283902846	8.75597920050277	6.247378	6.958443	11.600086	1.925531	2.983485	1.974089	7.443492	3.225295	3.37605	7.357985	23.563276	15.035122	5.231539	4.344927	2.788128	4.58478582516446	8.30779625334931	9.080988	4.83724	3.46595185676495	2.30670742286951	1.47027395256407	23.7879482208384	14.0451842150518	13.570778	5.35601760763014	6.0909809996926	6.31430942797066	5.46680791146247	18.1490736948531	1.510875	6.822785	4.381478	2.870345	12.44999	6.397438	4.47798	2.058977	10.735749	6.648093	6.064911
PLEKHB1	3.95323860174286	131.905995672719	20.7962642205629	45.7691830684661	8.42951052014663	6.68228756004731	3.20649284840862	2.10800384979711	3.838038	15.177047	22.461081	1.489574	0.316256	4.554021	5.138628	0.357665	2.198958	15.724975	6.063475	13.422533	2.803203	3.640794	0.946823	10.4532654811449	7.6608383517513	13.420882	0.627757	11.0788806911202	0.424316180134556	25.4086046399034	49.1033102069674	3.44156237656298	9.059216	25.9184779836194	4.21524418469042	5.00503569083679	7.60851770603185	15.0069612337071	5.502118	4.57809	5.461001	2.077983	6.738598	3.347858	6.809163	0.285588	31.171741	2.303466	6.230211
SERPINB1	17.8758985748689	18.3521459886696	26.266717488121	20.5227449776686	20.1349090498832	15.1314489957425	14.781949045937	45.7604511435246	40.848869	14.994973	35.616676	8.659162	48.454575	11.025438	32.88694	19.973204	23.149412	22.458784	34.499409	27.748943	17.890356	19.171768	16.001654	23.5268944345217	17.2425186020158	40.289841	14.217986	13.9935629833615	14.8917705409961	10.5038222686301	7.96858755701336	18.7500035948297	31.023851	18.4673472795749	34.943921743822	10.3060641301718	19.8812089267454	32.0489128561518	4.171527	27.236746	15.880426	22.440405	45.629066	38.322765	18.231796	28.017624	6.172635	28.22139	35.015266
CYP3A43	0.00113654129236185	0.00113654129236185	0.00113654129236185	0.00113654129236185	0.00113654129236185	0.00113654129236185	0.00113654129236185	0.0234007394924624	0.030201	0	0	0	0	0	0	0	0	0	0	0	0	0	0	0.00145699921250866	0.00145699921250866	0	0	0.00113654129236185	0.00113654129236185	0.00113654129236185	0.0168207961159813	0.00113654129236185	0	0.00113654129236185	0.00113654129236185	0.00113654129236185	0.00113654129236185	0.00113654129236185	0	0	0	0	0	0	0	0	0	0	0
SLC7A9	0	0	0.0169109456961271	0	0.0266430048424982	0.0328605822480705	0.029483313485179	0.117021534377286	0	0	0	0.044663	0.180467	0.077703	0.081516	0	0.043158	0.116023	0.091983	0	0	0	0.046535	0.188348883552854	0.0143443006284714	0.044079	0	0.0430884376212798	0	0.222221809785619	0.0183901015979677	0.824145871762945	0.138403	0	0	0.0629285194734879	0	0.281106301877939	0	0.055004	0	0.067227	0.213618	0.037906	0.18174	0	0	0	0
SPAST	8.91183439201453	6.91094752583856	6.51383705964605	5.66145711455906	7.29017451504456	8.06085862060342	8.59487320056857	6.10722868376035	10.807381	2.3597	3.183543	3.493159	2.733422	4.607242	3.922804	5.60879	2.825979	4.049181	5.478704	3.665132	4.943847	4.883445	9.268478	10.7424830393599	4.50163629691491	3.981882	4.541101	6.79547115875239	5.87086367775899	7.45880364912681	8.0946208205934	4.29745323842294	4.456248	3.87569783244319	6.4472586441405	12.7536986832414	5.71385704145181	2.00486902846347	5.920329	3.464757	3.156958	5.333626	8.816764	13.364334	20.525198	6.497763	7.861715	4.200398	5.712857
NRXN3	0.543871392045153	0.0721435229846231	0.225311864044479	0.127827794152953	0.0324642762576062	0.205814456628115	0.12651135072622	0.217205500163562	0.175681	0.246679	0.03847	0.199705	1.499732	0.08913	0.258787	0.227224	0.122297	0.101917	1.592271	0.207939	0.258318	0.776936	0.895308	0.0714936592098555	0.125061296536217	0.078815	0.074557	0.0348667113316359	0.329384085450254	0.198338126152779	0.00676544112853498	0.119392072149495	0.202069	0.513015580186567	1.1085188032629	0.161668599446459	0.0392917811221707	0.017370179236294	0.43471	0.260371	0.167479	0.313771	0.044107	0.096245	0.133909	0.485262	0.115045	0.159257	0
OSBPL5	7.34245253306984	4.47585331488515	4.18331140219058	4.36253865914522	2.65123082668461	4.17834577274319	3.32743234839996	3.00757202644628	2.7441	13.441521	5.695846	6.367044	6.850473	6.230965	8.863164	10.606481	19.329756	4.173895	16.844957	5.900604	4.739091	6.45342	4.554466	7.92965242167338	6.21849372004053	10.60833	8.881467	3.61625003900899	9.69255353434837	3.87834395849531	3.72410926221229	6.48596509228416	7.402275	5.88813550206171	6.53467729846448	7.2329938593108	6.33987086605738	2.21386130136595	3.394843	9.452669	5.62205	3.892779	1.434971	2.217683	1.697726	2.742253	3.714728	3.058601	2.64918
AQR	7.12881892719908	6.12702992560848	8.13365943818655	6.6749189461194	10.6551341195198	10.4509606574517	9.6199088482984	16.8828539639195	9.910788	5.129077	7.87584	15.787984	12.86451	8.231658	8.604955	10.926987	12.444347	6.68566	11.379666	13.095045	8.508463	11.731359	16.62076	7.2711667329795	4.69509071794569	7.380879	3.962852	8.67066417518025	7.25335847737469	3.59171436832008	8.46463487406389	6.24867946688455	10.088407	8.88848442927251	8.33100312922298	4.11822582300061	8.35253086218246	6.49202813292271	17.174789	7.650428	4.622083	10.899659	8.846798	14.700095	6.851061	7.921681	11.569842	12.015487	8.621033
CPS1	0.0775001792892548	0.363200058372408	0.199808766849927	0.961656660464776	1.79094492107465	0.818984429400129	2.70304824518775	0.851637633722632	1.959992	1.164986	0.350253	0.340381	4.643506	3.504546	2.834395	0.462317	1.063746	0.303464	66.563934	1.390476	2.42858	6.080925	1.484491	6.54364404730467	9.38805293397584	2.526959	4.436341	11.7175015555932	2.41999068722878	0.264038728245331	7.94827999724603	0.819036867967093	1.820535	8.0428252768535	1.54004968418635	0.350667240868246	0.883451820973727	0.0628989516437729	10.887844	2.410831	1.493572	3.807672	0.65889	1.942808	0.318999	1.124253	0.376391	1.3097	0.107871
C8B	0.00184879897923571	0.00184879897923571	0.00184879897923571	0.00184879897923571	0.00184879897923571	0.00184879897923571	0.00184879897923571	0.00184879897923571	0.043336	0	0	0	0	0	0.390942	0.474704	0	0	0	0	0.020887	0.221569	0	0.00508479453092681	0.00508479453092681	0.046015	0	0.00184879897923571	0.469637277226896	0.00184879897923571	0.00184879897923571	0.0258382650908049	0.039333	0.00184879897923571	0.00184879897923571	0.00184879897923571	0.00184879897923571	0.00184879897923571	0	0	0	0	0	0	0	1.993471	0	0	0
FHL1	3.5450271005633	3.80410157512281	5.81918447319725	11.3999880829925	9.29224460975131	7.67624763932234	7.61325815788968	3.01327696721329	14.112208	24.714996	7.00423	9.501437	6.01156	7.739632	159.995377	4.357242	13.667698	5.773652	21.109884	17.055977	14.583105	58.048061	12.047921	25.210644084953	15.2388377668826	84.701111	25.388517	13.7205409406268	6.09515636293755	11.0561318903558	2.73644246549373	12.783633997068	41.471996	28.5524894117414	10.9424125494863	6.93270745811857	14.5038904139138	6.40675864108833	2.554636	27.805605	10.647994	49.068665	16.423119	17.88233	9.71813	8.840342	17.963493	13.856718	1.662054
GABRA1	0.101830748934343	0.000968887977799571	0.000968887977799571	0.000968887977799571	0.000968887977799571	0.000968887977799571	4.99205589067423	0.000968887977799571	0	0	0	0	0	0	0	0	0	0.021695	0.063297	0	0	0	0	0.00149446866035097	0.00149446866035097	0	0	0.000968887977799571	0.000968887977799571	0.000968887977799571	0.000968887977799571	0.000968887977799571	0	0.000968887977799571	0.000968887977799571	0.000968887977799571	0.000968887977799571	0.000968887977799571	0	0	0	0	0	0	0	0	0	0	0
NLRP2	0.664411789828268	30.1313651119851	26.8939455254045	10.4682327888026	15.0084700413742	14.5627259626392	2.39428905172612	2.96413775526193	1.895473	5.007367	1.352219	12.473228	0.461336	11.850157	2.854147	0.799387	1.152979	32.376259	7.376283	0.578443	1.842803	4.888246	0.047682	15.4130576297339	40.7978504275347	0.711949	3.140223	23.7633979246272	0.84122982165366	12.8405242574638	0.063186979683629	9.8509242712214	3.585584	1.93346741467985	3.1488461846707	0.394192694506987	10.2609140267957	11.4576443431712	21.985239	0.501718	4.687797	2.090199	20.20788	1.27716	3.102288	0.323228	12.12455	18.238415	0.75919
SLC45A4	4.13411349192054	9.31956686403636	3.50582406760189	2.21565822309765	3.40660195294983	3.51573955799036	1.73584816313229	2.57009103485652	2.056741	5.232648	4.107741	1.775627	1.962698	4.072493	2.887769	2.336612	3.422316	3.266607	4.265985	5.201253	2.593048	1.248875	1.262844	3.45501260516053	3.01544322933538	3.91901	3.258892	3.50399859779575	1.7659167387303	4.91581656542449	13.6408394059817	9.09826082878221	2.878075	2.52980642260811	4.94779937976677	21.9657489392215	2.71285304553077	1.32424942334918	27.299534	3.807694	2.858986	1.096601	1.290573	1.936223	1.035419	1.142364	4.718997	3.579642	2.160407
RNF10	31.6036674904704	30.9420361305667	42.5933111979388	36.8463801655752	42.716753731781	40.5541906174911	69.9151639822462	35.0139464938564	43.081768	36.069492	32.616806	70.800919	54.927757	35.199932	42.558167	50.688198	44.421307	30.494579	34.679268	34.472164	47.275826	44.619564	45.008465	46.6158834851357	34.7785094692945	41.119473	30.706795	28.9329060712412	52.2958645713401	29.0639705371266	60.365443349306	42.2601274834862	43.248379	42.7538575215123	51.2431294581581	36.1960654214421	33.9603166371113	35.991796955302	44.400597	35.848213	29.631018	46.642937	39.075966	51.481674	42.837864	77.221916	26.447502	43.442108	27.482454
ZNF839	2.87578103923583	3.3325449810677	2.85896251424515	2.68402120535549	1.98299521815683	1.88487538215508	3.15804419940478	2.49011662199262	2.038168	3.012343	1.820823	3.815554	2.880072	3.239275	2.841915	7.348603	3.880082	2.909069	2.470073	2.988712	2.546858	5.390156	1.56354	2.23641712022075	4.6312837002036	3.517145	1.760256	5.49429351645421	2.77618165967522	1.87660445894475	3.43919672077491	1.36603242202109	3.724866	3.87805798931867	2.74574897923182	1.22664529050933	2.87110203178742	4.08604374586239	5.639544	2.829575	4.174414	2.596525	4.969479	1.758269	2.544648	1.994242	2.441049	0.809914	3.678696
ZDHHC6	16.5608355029846	39.3570783674995	25.8577756088281	30.5083955755788	11.7825496012908	25.1963395514469	23.4798575539369	21.1557743290136	22.333723	16.079237	14.656177	17.948593	33.40934	17.536024	15.705737	19.504745	18.887962	26.797104	13.29049	13.757182	21.409464	17.689411	22.10689	12.6992735811553	14.198420934695	14.178646	10.681945	26.3358455101295	18.6343513499056	28.8184791277511	19.8420147960194	12.1770304488682	18.916546	15.4246764735831	15.675389760642	12.6869242377732	15.971999302617	20.841660189766	277.416382	14.954574	13.505559	21.252264	18.364292	28.579145	29.993233	18.73963	24.04962	20.281132	21.332644
GRAMD1B	1.12114693588135	0.892064306112147	3.02384884745061	3.4762917287913	2.06386610960536	1.67600869041674	4.5716186664687	3.14760900379122	2.971487	1.82898	3.35237	0.257758	0.656113	0.757089	1.88229	4.435526	1.681369	1.21152	4.103769	2.464801	1.924075	0.892324	1.123206	1.25840211824722	1.02715249195577	1.894911	0.715758	1.18209307621505	1.04500064475376	0.308005833357741	0.36034563831183	1.34850633426944	2.900239	1.59215160850813	2.51722685719464	1.16242413108824	1.34573487820363	0.772539906078299	0.410016	0.426167	0.590699	0.790238	0.686822	0.913569	1.239217	0.476534	0.262162	1.759266	1.246362
RNH1	23.8296168382042	16.3789710803746	24.5755412364608	17.7318150208803	10.326437029483	14.7689783365459	11.4032271213132	16.0250177343795	7.277263	47.9431	30.640293	25.982904	22.895786	30.618629	29.91037	13.381555	46.995129	17.347929	31.848118	25.311687	13.173995	12.93259	6.288908	21.3633047023337	18.0659570121838	69.300316	50.207695	19.2874102598807	21.0075488510988	16.397773209	17.2101581999638	30.234025851838	23.808193	20.6554021169131	22.8942267553007	21.2318707827277	16.5320002339243	21.5563186604904	5.923225	30.321924	19.427807	4.447775	9.190871	2.53827	5.956873	4.695837	4.001564	5.324582	11.902055
NDUFS1	9.71076901311028	23.4945705143183	24.1705917659037	19.0871539394441	14.9643534781692	20.4660934815708	12.9863225126267	41.8614461435531	38.749638	21.383347	16.159021	23.545259	18.61599	18.107637	31.737211	51.38306	20.420023	26.825066	26.746511	19.257782	32.348721	13.064559	42.690063	15.1194710781523	15.4477951063883	20.255272	14.053405	10.636649857243	23.8335894128711	36.3175312054749	27.0380153318204	39.3759797360061	12.984278	13.3581497441865	16.9333189404451	37.8413739471227	14.451324116106	7.64700149800221	30.316591	14.488197	9.6606	37.604916	25.305943	26.124981	20.601143	54.334698	21.366493	19.373207	26.343311
RB1CC1	16.7097032391112	14.1153112489013	10.9678446668991	25.732180364244	39.2035111533567	20.3341519939108	22.089434577396	17.5773027623647	20.267126	19.656702	15.673973	11.640045	13.855938	18.855682	14.439613	19.838274	7.702173	23.302567	20.794516	18.44108	29.292759	16.023399	22.477087	11.3860244157759	23.2090599923924	12.641032	4.551844	12.779219112138	12.4196849949977	26.8698899146329	27.6555005763908	15.2084387151995	18.019276	13.2363715683298	16.0668384702382	29.3132892904303	8.48579869880006	9.5529559479413	11.347026	15.484565	16.306492	29.574299	18.711601	37.939449	19.567917	26.319944	19.438414	20.2799	11.010744
ERP44	28.2916980092353	13.3802981824603	16.6543607416515	14.4998190979108	17.0482774053137	14.7344336021445	20.7441145572073	23.9678252850498	24.192879	20.917789	27.134031	18.256676	12.307917	22.156553	17.042517	18.287025	14.353095	21.57514	21.199602	20.34959	18.812504	17.019802	25.490948	16.3620851846665	16.4594619690022	15.771463	8.643812	19.2872635385435	13.2528494074572	12.4294889227903	11.2047403297256	11.7761006799698	23.107473	16.6276269962175	20.7945721004624	11.565498692097	15.9249451777989	26.2937463893472	17.135235	16.9706	17.24304	20.033863	17.626831	32.019115	24.171795	21.428293	31.454397	19.532272	36.650742
ALAS1	19.9681248323941	23.633242100449	32.7161818066064	26.102395867743	35.9045269220752	24.6497869463223	22.7581597756478	26.3464650802287	28.287907	15.731315	29.921663	16.801224	18.011099	38.799866	16.657425	24.174793	25.663624	22.893183	19.752741	20.237713	56.321682	15.989767	14.424364	18.2144872563939	27.0594875879497	14.674659	15.09685	20.9485703879793	12.0820058084776	20.5263464611259	13.1101949936505	32.3341661257679	20.021414	14.8704941481496	39.3311845754796	22.2088443314347	18.8428546739535	33.4753044829186	16.829472	16.079309	24.487776	22.081734	24.686119	24.423199	24.201509	23.087814	15.039322	24.340467	32.790401
BIRC3	12.9261261938451	7.13231006279191	29.8069267800216	11.9849140143749	14.8041091819449	9.6063252511929	8.07553743838999	60.5385416352494	27.005228	1.300045	19.708162	3.32088	8.802385	4.303455	17.355158	11.284458	5.055345	9.770771	22.730591	26.950813	11.193604	9.314061	8.355624	9.9547803364146	11.7564360092309	9.515014	1.181387	7.16417958394369	5.45899207472065	3.44715266108271	25.1016504781506	4.92092186548262	33.972481	14.3250821176602	18.0601021966785	1.94816781892214	8.38405509217479	34.8557204658785	2.027672	8.48374	5.105408	5.821809	33.077946	15.006398	19.634007	8.029316	1.169595	20.715212	57.402622
AKAP11	13.084711338769	4.26017381047723	10.54244500229	10.0429898750893	8.66806555838259	8.67206683303565	9.34898272130296	12.1517449771417	14.510346	9.72136	8.603896	8.652065	16.35215	7.899108	13.971186	8.131984	5.403793	5.34105	9.789089	11.221649	10.351423	13.099946	8.177017	8.80287253076909	9.69876093388089	8.754749	3.801572	6.36651894082477	9.37761373259533	6.47161834187208	7.84299550869198	8.72524795361106	12.981708	11.6180015638205	7.8171365247401	2.76446848024588	9.15684439895457	3.5143043642039	2.603901	9.544146	8.398284	13.131705	8.185491	15.069672	24.90476	11.83948	9.492788	12.631328	7.909021
GLRX2	22.84956513236	16.1157912490692	14.1332120338131	15.8058205729298	11.86620660521	10.4784149648041	14.8174465683997	12.3131333984545	16.464327	9.497519	21.68919	17.347841	20.261114	21.845913	10.340664	33.439022	8.461874	13.296343	8.689651	11.493489	12.222216	9.73793	14.646894	17.4725466103049	22.6640419623293	11.034547	3.556537	20.8795868829395	16.0175102572598	12.7828616798099	13.0758947825766	10.3201873925009	7.4415	9.81762064346954	10.7959158741864	8.53010703308102	11.9858408235728	38.5259461854586	12.331166	11.982992	9.78555	10.756779	15.163058	28.7425	23.865082	19.431412	8.95024	17.638853	16.875572
SNAPC1	3.98839533406577	4.80375853026266	4.95893403492031	2.45551238995595	4.55235142146649	3.70140930187712	3.45676404834568	3.55657890600756	4.595024	3.635547	4.821314	3.841436	7.594222	2.709117	4.509168	5.545873	2.647914	4.827652	4.992024	3.79421	3.771239	3.712446	3.059858	4.77621475228376	3.13979859725246	3.203511	2.996462	2.80233954499924	3.14347677749269	5.10952987331014	4.61082078605188	5.39289207408086	4.27763	2.8216230622303	4.83397666291683	6.06074673336653	3.68203110289206	6.61153416681527	3.115008	4.00459	3.961941	5.234872	3.549343	6.188198	4.585545	4.020215	6.064071	6.142003	7.572467
DERA	32.8766198375779	20.7840262729697	24.6975821281341	13.1463690605292	10.2802005081591	16.3638547367076	14.5259809906828	27.45501602598	15.467815	20.385668	21.955935	21.724901	23.427523	10.88445	16.168856	17.376644	13.600378	20.675451	16.65041	19.434921	4.738729	16.225813	24.42009	17.5085810429942	11.2835647793338	14.887045	12.114984	15.2309472961947	18.4778475420342	21.78658594968	43.6393734274898	17.2928937021762	12.974204	11.9700337524335	18.2899211247546	10.1021457273056	14.5855551838751	30.5373706663218	17.012981	16.824429	18.290144	18.477865	19.529953	26.407972	14.561401	27.074598	17.845121	19.02364	12.996545
STRAP	278.076849733939	117.86989693192	88.4270691065268	61.0541278310699	70.8252649520772	71.7214517710658	72.9788063907148	91.1271528088182	105.122009	79.903496	88.482803	138.689423	106.850098	54.359413	59.394157	63.873981	73.903198	120.302368	63.161171	113.085526	73.848244	69.356995	142.075104	60.9943507492244	80.3818828859059	53.67807	45.776199	103.168760058635	110.836575281863	96.4825599896761	425.575356803144	86.6504557426429	55.670361	57.3820457350645	89.3035959694921	110.608562079131	53.7953812837719	255.069770458702	82.377388	58.78278	104.850281	82.202263	81.466492	144.704361	73.132454	140.000748	303.149109	117.665565	121.963806
ABCC2	0.0381776441872549	0.164424891798662	0.109406579808626	0.224628158141813	0.306882763041403	0.541771754094156	6.59487419096422	0.16450047098323	0.095802	0.798949	0.737025	6.210344	0.171777	0.006673	0.16591	5.939878	0.248412	0.121521	0.08877	0.027132	0.043396	5.217263	0.640091	0.106045472711569	0.0907003966042205	0.436694	0.030137	0.163663542659994	18.3360660584553	0.134188772136898	0.0329326710699243	0.0209289182267011	0.324886	0.398288006566758	0.0645825660665562	4.43181126611855	0.0215680069197431	0.0719548709377691	0.132601	0.095696	0.252635	0.128693	0.654141	0.179783	0.264477	0.631091	0.055168	0.160054	0.109164
DEF6	6.82455091486023	8.70551290630404	9.39705367318901	8.92669825408758	10.200319508628	7.26069263894008	6.74721492635681	12.7772909813948	10.325804	2.921934	11.223269	3.157876	3.405594	4.301081	9.509695	4.509515	11.002613	7.180077	13.535628	15.159582	7.969617	4.498457	2.1397	6.0461638661767	10.450269757791	14.286549	9.548773	6.58523043473823	3.98292743752907	10.8119111301617	2.49062908137354	6.19436687856086	17.121893	6.71070600990525	11.4224696617984	6.80515605352339	8.22496193101798	11.6604006760512	5.27243	9.338803	6.717606	2.784126	9.641141	3.98075	4.600291	1.307046	1.514984	5.320322	8.530115
PLEKHO1	30.7073401331409	21.12496878799	45.9741687849625	24.373520379008	30.1364987944502	12.6516048900601	26.6746373730733	38.2065372622347	18.161631	30.680424	54.578979	9.248176	15.055626	7.333273	33.594265	13.906593	23.807749	29.951866	43.621387	34.807831	19.650663	9.350053	11.876606	29.1596797838286	29.082966972691	37.336914	38.872494	12.5154820777848	14.9033141672251	29.1694684915584	10.4622573583678	27.9895504073689	38.865944	18.0496435572095	49.4755997038353	15.9971965910815	24.3296736380905	63.8723750152764	4.420012	27.927069	24.001966	22.340864	30.353132	15.605479	25.672844	5.902376	8.242883	20.215105	26.003391
GCLM	4.58222762783779	8.08049223622164	8.10383927915666	23.6258624292966	13.9351120715237	6.35817776955847	6.99235098575202	7.54203190574087	13.65996	12.211911	7.917665	5.34965	4.066276	9.894866	5.798772	9.237061	2.388226	6.35998	6.660843	8.606935	7.868501	6.594638	5.793233	4.89806199114011	6.13184295312622	6.797452	6.768761	2.41195278946829	6.04299774122154	9.73653720080517	8.5723460364528	12.7359469268488	5.809257	7.89631113113114	6.84890906183563	4.81776459433125	10.4213074630248	9.10399947870058	12.679046	5.825013	5.954812	6.016284	7.288611	13.669448	9.746137	6.309037	11.462274	33.277027	10.36708
UBR2	12.4179139195338	8.4215707191029	9.34168933182007	17.5234647734871	12.1122065771202	13.2239291374899	15.358905161027	18.4199858673205	16.483797	11.498654	9.575419	9.566864	8.603801	11.001553	11.547078	8.476201	9.138715	7.823642	13.155867	9.972772	12.015524	10.579815	19.866076	9.33185278353767	9.5462374818825	13.403462	4.174378	8.96159400357774	8.25363884992536	11.2727093687563	12.8760127820371	8.12548984835792	13.539907	9.95491711654846	11.0381200415272	14.5856606586479	10.3495444641686	4.54544361642894	9.821251	9.034979	10.084941	12.061519	11.928028	10.177231	10.897557	10.08903	10.253643	12.287628	8.239941
EHD2	3.44672413598465	3.73324975628897	5.90425667968492	12.8002248539204	5.26548603681495	5.55478756013377	3.7475007465233	6.39569799737907	1.795677	35.936665	6.968499	6.807145	6.724547	10.546367	41.907108	4.817529	14.153127	8.812135	19.966759	20.506575	15.258652	5.155766	1.46432	16.7344603792565	8.31455984033139	64.638138	78.111221	9.17438992059022	12.5451197733156	4.20783975761602	1.67580937399552	15.4512240191805	25.194391	15.6529354384787	12.6063274187155	3.93778544352967	10.4855001242632	1.4593490902035	2.680506	27.753088	9.303632	14.321465	5.809205	3.649472	3.055083	4.351323	2.440325	4.112	3.450368
DEPDC1	6.91576268833326	7.56032024962469	8.0791582642114	6.04303463174184	9.43284391819586	3.13977294473479	17.39215890204	19.4160920960489	3.238783	2.940988	5.211768	4.576034	6.721548	4.145044	0.238054	7.504945	1.415257	10.986499	5.801619	5.199989	8.57392	1.36919	2.318373	2.39293549259924	6.78197181128829	0.420359	0.391658	2.95501107541507	5.04915057567009	11.2112793270172	13.8610112484035	7.19345476580024	1.938155	1.17709747640673	3.17666009237211	8.2600694975206	10.9278725166419	7.3924554059607	5.694605	1.676741	1.773703	1.642174	5.922119	11.162398	9.267426	5.357953	6.309584	7.911645	9.892456
CCDC28A	12.3446084758561	12.9368116942111	19.2620343537607	13.7774871211681	11.0490220530757	10.6881613042142	14.0695956019769	17.0735398651937	19.175566	7.012822	13.132029	9.242846	11.890155	22.116796	22.457003	12.1644	14.976877	24.259874	18.015537	12.635912	17.543482	16.467001	8.119544	14.6523888772062	13.096525572116	16.656132	9.568098	6.23299543615527	7.74162336499077	24.9458075448559	33.3745374358724	14.7480144631089	22.109797	14.9243268874544	20.8026364734992	4.75180378722225	13.1635952546585	22.2319302857766	24.754692	19.738834	8.615724	13.236208	17.746519	20.708193	23.926003	13.849441	14.137366	45.539463	11.058697
RRAGD	17.0027180514915	3.11166378595551	7.86522334570404	4.14254847074675	7.7120081823147	3.0215739829208	11.2806356579975	3.7953933520844	10.457707	4.26724	12.975255	2.36023	2.786405	14.824817	7.215117	8.614559	3.63228	9.48807	6.745288	4.811728	5.379468	2.915754	2.292151	5.99184971095735	2.75777510843339	9.3637	1.893271	4.35325663679034	2.36144340493755	11.4406977065532	2.3048352569535	10.1408784116324	3.835736	11.1518259461728	5.3655013854589	4.31027353256274	3.07992821548462	4.88723528851778	6.114805	4.822367	7.707646	3.546517	7.884806	4.288525	6.519125	14.962584	13.218479	3.497649	6.597104
HSF2	6.97105016335029	10.2361880846645	5.71202824756219	5.98896552311376	11.3981808820112	7.39361380512368	7.99572088839583	4.24197479143851	4.364655	5.83438	5.127959	4.962934	3.159143	5.604949	4.545477	13.8962	4.714286	8.553064	4.083164	4.488681	5.503294	7.527673	5.287517	6.24407003731027	5.8181510471698	3.725671	3.850419	3.60568337165191	3.42712038021775	9.54831081629818	12.237955557901	6.96282412824503	5.057809	3.70058325968196	8.97145179877094	5.34820892110524	14.3721841973956	9.30978828303678	7.838734	5.440905	8.580063	5.853604	7.89116	8.188217	7.533922	6.616057	10.726025	10.289778	3.960024
PHF20	15.353960122887	8.64127800929742	12.0766250832009	8.52861186027236	9.24471697623382	13.5169875251617	22.3259153450549	11.5362911888019	11.483405	11.943399	8.895308	17.313341	12.639255	23.400257	15.078863	15.901324	9.452336	12.904095	11.355591	11.610481	10.784894	11.998025	17.166599	10.546779759638	11.7222325346091	10.936802	6.782803	8.51138521047203	15.8475096542081	11.7864008925221	12.4460369802684	9.0177457155754	13.17427	13.0227024655141	10.3271928866249	7.94799557295942	13.6394774256004	8.31742375941063	8.491648	10.319286	10.812679	12.391411	11.849873	13.300031	11.483577	12.648068	19.2703	11.912667	8.758147
HSD17B6	1.05095255602525	2.19349977473418	2.96708980174172	2.33724753905872	2.04865655859748	0.505030923521124	3.15142598885683	1.71850671391678	3.861907	3.567298	1.832164	3.435977	2.804506	0.82954	0.18307	11.606954	4.990445	2.399731	0.656775	1.105228	2.067351	0.182345	5.211543	3.33362901208682	1.75717854544208	0.430833	2.299704	2.51429059463857	4.70003786282875	4.19413372940603	1.22075274197649	6.99584066390212	2.614624	0.761820293492114	4.3642651284346	1.71756075905781	6.37286623969791	6.27254476274083	3.27349	0.699896	3.084961	4.50522	2.354835	4.088928	2.232758	2.818708	0.970598	2.127648	1.085015
NR1H3	11.4024013098468	8.81176626951943	20.0992853037489	14.5065687538492	15.5109773852688	8.65865380004839	12.1193943641834	22.1569971323848	9.504301	8.441818	46.629784	9.827598	21.044937	5.763384	22.355396	23.98345	15.576407	18.059124	10.010459	12.83303	12.853295	12.19184	9.338466	11.7748272384387	11.4077191057928	22.478838	6.52544	8.79218417414376	9.14460964501916	6.00000641279914	6.7561383776193	12.3961500950446	16.879662	13.9516306423517	24.2212396968482	7.86615448476228	9.96795931367918	36.0589795446186	8.883486	10.758154	9.230502	4.979658	23.126875	8.770436	8.387861	1.52667	2.522154	10.436243	19.176086
TYMP	23.903840502347	57.4170464531959	68.2073549512647	21.6532812125813	33.2042025182541	18.791865184217	5.7157733859237	50.5850182307237	43.21159	48.988361	84.0569	16.950918	30.485504	34.729492	36.25124	24.501368	92.804085	47.529449	84.994781	34.158199	38.578152	7.663801	13.811293	37.4880496943177	52.6300701130871	115.188911	65.936562	12.8340909651382	29.2286704011342	18.7396384093041	12.1986576098847	34.3082149302227	37.057129	17.6745392991551	56.0985643650109	17.9621130951385	65.2071539611021	101.500605455328	3.185482	25.912037	27.450743	6.92628	19.473789	10.342225	11.834659	19.336107	3.342809	24.117197	54.640896
NCAPH2	6.94739468899491	38.8322478520472	25.2105939783473	20.5717986371555	7.94594478835433	17.5896717679666	17.5267180339182	9.58034420721856	7.989108	20.902983	34.325092	9.850353	13.053605	24.3512	10.53667	9.250834	23.249655	17.563635	12.599035	14.197305	13.762145	7.790154	6.033689	11.4219438728023	12.2705858926434	15.831023	13.428865	10.1818401980526	11.8143631823468	34.2884965971733	10.2226743295031	8.17603035391827	12.348584	10.5629925845118	10.2551226250436	32.7665882314841	24.1182378335711	16.567980820646	16.202147	14.173934	12.678937	5.304374	8.461675	2.138485	6.708029	5.480884	3.506755	10.412204	14.516764
TOMM34	25.2810442135522	29.2391590428717	16.3466052337695	11.5696632198271	12.7162663473331	22.6679985568709	14.4473513407684	17.2529833307602	19.023012	13.6907	10.758168	12.985304	18.589434	26.712093	9.942537	14.83501	14.297019	25.01079	11.465868	18.580091	16.352892	14.327881	10.831702	26.4045225335449	38.7918305845769	7.857139	8.283472	10.9406663143793	11.3275923915882	30.0024985137313	50.9476619263527	19.5248150925319	17.188734	15.979897351859	23.3548959390708	21.5390413723034	13.9570207186878	40.0957512828846	14.737839	15.09038	23.84272	10.048647	10.459044	24.399023	24.660645	7.333069	21.433065	13.494113	16.420626
SEC63	36.4905885674553	55.0331944939796	44.3949050897591	23.1271347039624	57.3738237691324	71.3724130136913	47.5543385306529	22.6133665580212	43.271248	31.973167	30.677197	31.773451	14.84153	28.631626	25.723957	34.848038	21.661726	42.265038	35.597446	31.492075	43.381359	32.536037	62.464027	30.5851010585025	23.6260537799315	20.453772	13.220046	19.6807895178461	44.8791117569486	39.1602118556492	45.8230505052886	27.5688075946618	26.458496	30.7410218391789	43.951103768314	34.2743825575463	43.1360875679416	25.1348663114094	135.507477	28.675409	63.80769	36.784107	38.976646	49.697029	52.045589	43.547653	27.052553	38.816608	49.015961
KPNA6	14.7837538604234	11.1770940710321	13.5450845678811	10.0817152553328	14.7442044401481	10.8241612479354	10.5729548595691	12.4445874159101	19.205107	11.59562	17.370085	12.473119	11.941504	19.073095	9.335487	19.349558	7.346253	10.261569	14.819011	16.751154	19.1712	11.85	15.997048	9.85873074431447	12.4362432303391	9.785345	8.035209	9.68076362154406	9.72814313887089	10.3365639204069	22.3123378206338	17.9647828985196	12.109647	10.0536521715425	14.6333533642351	20.0524696841797	12.2839891433427	9.53125773713201	13.067024	10.033298	16.896694	13.191316	15.158872	13.717208	19.779026	12.682461	17.898399	14.662766	26.833891
VIM	620.176387089169	412.79415357382	596.400337203449	467.125039061694	506.558703872227	479.056611868725	167.726519127333	394.096546201788	566.269165	1409.122803	610.102234	279.981598	566.392517	742.626709	1509.137329	352.390015	599.307068	722.075623	590.028015	675.608215	587.055298	716.322266	482.074249	1027.87586442232	448.578626717089	1196.886963	1186.092651	878.337070479584	483.890454636117	1216.07588020031	482.780079403128	1452.65425770658	1101.942261	787.090356876853	1082.95116049348	483.056956546049	1044.83300432847	437.04706405238	641.780945	897.695496	1003.955688	1347.721436	1023.706055	552.771118	630.924255	376.185364	219.317551	661.477844	530.364685
FAS	4.36494160496026	4.80742288123617	9.71747529546803	33.6300878140374	11.4789086355108	3.42356201535716	4.31253799430084	21.8231037877439	15.33542	4.11799	8.722599	4.978378	4.23297	1.204221	10.406523	7.318378	6.696264	9.245957	9.276843	11.195209	9.914474	7.305129	5.857733	7.27794220386592	9.10820859365286	8.919492	15.394201	6.90368658539843	5.26606087571238	6.85443976976322	8.79504189772766	9.12279014334069	12.909634	5.92247499262817	14.639730640401	2.31602304901417	8.84890801668726	11.6785457624881	1.517292	8.941999	4.013068	14.575399	9.748235	11.533198	12.641126	7.08926	2.243958	13.741336	26.716307
RNASET2	25.219963006515	36.5412550738451	33.675511255737	31.4029919989725	29.8195045131922	29.8128966626951	20.7557801531556	77.7629146423542	37.171665	22.918568	64.450966	42.686405	18.068064	63.186367	39.61861	58.880943	33.8311	38.351929	58.858601	42.242886	35.067471	30.118895	29.063204	28.4979512814588	29.440059886372	49.217182	35.890022	9.65911526732343	28.3236828943023	26.0625294347291	32.8803469568295	66.2089246914936	49.061752	29.2756629646229	50.3976048339433	50.0421694387127	23.6600430302806	67.4599247136248	41.146812	30.211864	26.438948	19.223982	51.664936	41.959309	45.086185	18.994644	21.833092	33.136433	43.26265
CD44	100.627799883204	104.23600160299	163.517087545967	289.249836617518	209.168839229057	1376.31830329896	57.2298627247099	83.5159083040902	191.156128	467.344147	143.475555	44.437328	58.643608	288.23587	80.70237	167.219559	109.681084	83.622261	128.306961	106.986176	135.976471	78.612076	441.184814	81.1824653790297	65.4778043513926	99.26944	78.012047	163.768919741403	178.157736801374	70.4015175029778	128.231917787519	219.249959328531	112.004295	114.019775275094	186.793929106757	205.981519544175	198.462203521345	155.774333333368	332.022827	112.311058	196.835266	91.919518	201.769852	134.874817	93.273773	276.678009	99.936958	204.162903	250.403641
KCNG1	0	4.72508372897085	0.230638616871317	1.3448928835889	6.38490311472635	0.22122432745772	3.29276645089495	0.725754377147508	0.229277	5.498638	5.643559	4.585617	0	1.313424	0.353518	1.438499	1.306028	0.867989	0.645	15.972668	0.395136	0.425969	0.454287	1.10811351846651	15.5503689588124	0.469809	0.555821	0.836104934577067	3.09803558316609	0.348703351561859	5.74324574120333	3.09222614103127	1.304573	1.23603890375847	1.87601466827011	6.10408910349539	5.13328642543996	0.159862469053144	2.683084	1.260551	2.197242	1.129867	0	0.316573	5.822697	0.055792	14.715031	5.543825	0.038332
AGPAT4	2.720748036552	0.734104254970681	1.64165285924857	1.34861297486776	1.75610075374986	7.61751990439821	4.99443507231316	0.763693704264052	2.737195	2.137799	1.35456	0.780406	0.788019	1.568255	2.036952	2.231755	2.087851	3.901195	2.423281	1.726213	1.702365	1.597145	0.974177	4.41747634526751	2.10088092607532	1.844372	3.323823	0.855133367062775	1.29314983954175	1.45331268484267	0.35147065906662	2.82641627442879	2.076755	1.50581600757718	2.06651448858996	3.95182725858745	3.16956364936578	0.762214340257155	1.212176	1.944901	2.822817	2.92209	3.448987	2.05532	2.357799	1.315041	1.571409	0.995819	1.775826
SLAMF7	32.3894693745724	41.3312101121603	77.7692340122548	16.0076271682131	35.0051278767889	16.8105831374666	20.5034679257999	63.0627267263337	124.63549	3.081313	71.019737	6.393097	2.300432	4.657301	16.171486	36.417858	19.372683	31.692114	112.703819	20.352793	47.048523	6.689762	17.59178	12.9752979631384	23.0034441391383	9.717541	6.135317	6.48655696875753	5.04020492167269	3.74834696765912	2.73366642407844	17.6756227758755	46.271935	16.4398131890092	103.619801724982	6.12026884861163	12.4872587521984	92.0345278376216	7.254572	10.976828	13.881461	8.145689	27.541784	30.500732	22.740992	6.425645	1.972553	43.3438	34.426666
BTN3A1	17.1275941596791	17.5305340010502	33.9842494248766	11.0799524947894	27.4327857308903	13.6316961686357	18.5382601095601	36.9199938742598	25.102732	8.591248	21.749685	6.332758	8.841086	5.713109	28.020012	11.428541	22.978504	31.048946	36.023987	15.151126	33.31443	14.764787	16.178202	22.8668054478107	16.8976186202638	29.264563	17.271425	13.854772452143	8.72007951627565	13.8180694927519	6.85950785908897	12.9503410753468	36.175053	17.8044311919829	26.2452516469892	4.82293827266689	15.9139310200984	10.8468475451588	6.910877	15.923507	16.641733	16.637959	20.797155	15.166419	33.419483	7.334847	1.684975	18.673958	23.091848
MIPEP	7.12492176145171	24.8048109891637	6.60550650830004	3.87364729671766	3.94777878006571	6.18983436122666	6.56022592935246	7.09231214893475	8.975433	5.83769	5.041608	15.848312	18.447733	6.05285	7.256217	7.431314	9.250567	7.55548	3.697553	6.248713	7.082733	12.484402	15.662873	9.07481698004464	10.068342794288	6.568805	5.29853	4.57101079432307	12.0970504197808	9.71261506723652	8.93648672471632	7.64734306040872	7.49857	7.93651384880022	6.04783437357827	6.74384330919559	7.0269974025372	7.18053130713088	8.439593	7.738105	7.342512	8.856681	8.327654	7.601837	18.865646	18.901972	8.61632	9.61202	6.189001
PRKCH	16.9959898812781	5.86790193371484	13.2359428319439	9.65097898946182	15.6697219697143	21.6055057513013	16.96713641252	28.7300305417759	25.105228	16.612532	9.886003	38.857662	7.977066	17.118435	23.16465	10.242977	10.253489	8.988136	29.907602	21.309425	16.135149	19.912672	13.002077	13.5830270802785	9.3507663817275	27.085432	5.439037	10.8801795708106	19.7776375098441	4.19440373264865	7.49201171801969	12.967579686014	33.173164	20.6848431370645	18.0274297037422	3.52849892788287	7.19157522348481	7.92986659114177	12.982241	26.707355	6.505754	18.036028	23.153944	12.804605	16.627048	16.805365	6.335468	15.954275	19.016966
INSRR	0.0125923946370746	0	0.0102387873045266	0.0101288311318478	0.0950113615251446	0	0	0.21379674225153	0.057269	0.015067	0.007354	0	0	0.01449	0.185745	0	0.105756	0	0.138099	0.101935	0.03519	0.121625	0	0.405436298689039	0.156033609620827	0.074681	0.194163	0.128537998176505	0.112587083308469	0	0	0.157725455286199	0.099222	0.076520549941096	0.0165408208378162	0	0	0.138477672695196	0	0.192472	0.039382	0.239383	0	0	0	0.065195	0.01747	0	0
IFNGR1	44.0630068553831	61.9582266692989	75.5035479214481	63.4114569469249	53.9865015223271	162.222175629695	54.8363332147879	118.751904686343	132.761261	37.025074	57.699959	52.22168	46.034973	60.865562	88.243698	944.967651	96.392944	142.597321	86.37619	63.526958	85.128059	75.68441	35.940788	60.9509109149466	47.7614352739499	108.419121	68.038551	45.400741357776	89.6007237972198	136.031684745511	92.0746176349345	55.3561070709033	93.723053	71.9663128937846	84.2396413429937	15.8493172149975	94.7827622771453	67.2523842792466	66.64389	75.026215	93.935684	90.773949	185.289322	136.432907	93.477348	140.709015	54.9501	100.755508	57.189453
B4GALT7	2.97039520501542	9.9766285229985	5.24499761984247	5.83248968292899	5.81946389940384	3.00647422643371	7.54442877595076	4.09480189868398	4.742168	11.288696	8.112157	6.936337	7.114499	6.204755	6.583084	10.619319	10.773423	9.305366	7.562454	6.871436	4.559939	4.629347	2.040881	7.49983648214943	6.6162773721634	9.257442	16.76499	4.26241607046563	5.99811605518208	6.39084551604424	4.00419461358715	4.994810156573	7.044813	4.61937009339035	5.89421549342311	7.41119737942509	7.41484462711828	10.4648537414186	4.62419	7.688255	7.368061	2.27326	2.973638	0.734989	3.585857	0.948631	2.532683	1.972363	2.284694
SH2D2A	3.09256431123395	4.38546750002856	6.9928168221774	1.73069316626336	5.41482437233915	1.95862990963294	1.80147990044759	6.84045776195216	3.036673	1.863913	6.149977	1.015492	0.469048	0.821494	2.237304	1.36522	2.487092	6.927726	6.361307	5.115593	3.238918	0.718863	0.937668	2.48326761746401	10.4582404433014	3.390634	1.525072	2.68035561626975	1.11365618058559	2.14639380910657	0.92395789906728	2.78970468010195	4.63554	1.20549343908267	4.79346238374123	1.2994353970216	3.50411821081624	5.27563005268988	0.95286	3.256129	4.099061	0.95116	5.093928	0.591679	2.265202	0.527932	0.40342	2.243175	3.568411
VRK2	41.5281240154364	49.1089791782055	33.6608425263187	21.214730085039	34.8861803979296	24.9917063491738	24.0787475571453	35.8168336088995	26.983194	18.438992	25.289724	17.550667	26.558189	13.40017	14.251922	22.083139	12.413867	13.242156	18.872978	20.043667	17.885685	13.026125	40.544415	24.3495972980477	25.2068559610586	10.577725	7.090646	20.3963484871194	22.7955322166615	21.9296693570911	48.3804048854513	18.1641262325574	18.329626	17.7324628046504	22.154483977839	14.6011164842573	20.8577757147939	34.6099608146154	31.114784	14.527404	29.821363	14.888531	29.936171	28.546265	59.340286	30.298058	17.045134	24.625902	27.788111
TNFRSF1B	10.8820578715165	11.3315925704335	19.8479896789869	13.3842778111073	12.6767748492788	9.60287503625033	8.77736692525651	29.8374162309986	16.27035	13.539611	24.832367	5.350053	5.195731	4.342313	33.05291	7.559834	10.924528	9.974074	34.530819	26.710375	16.023985	6.506872	3.806077	15.9828210799702	16.1509033982582	56.248375	18.646292	8.16449812749189	6.87141825100132	5.48132344242839	4.38512286552332	13.2633803368254	29.195066	14.5613589963793	20.9766156456652	4.74835959759812	13.1979181841617	13.287605216778	4.023186	21.648916	9.795271	6.975973	13.78223	5.455168	6.318094	2.347683	2.407625	10.174686	22.361984
VEZT	12.5113920139853	11.0000559515264	15.7443003433008	16.2692999449167	13.8864302430954	9.86141912688531	15.6819420956145	15.760850664356	17.784683	12.461852	14.516288	31.484777	31.250385	12.260028	14.28206	24.989414	39.479931	13.740238	13.967627	14.718769	15.650324	21.710791	21.316284	15.4172115066994	10.6764835458688	11.2649	10.018148	11.6377085090521	20.8844892425507	16.1845988852671	11.0052180581229	11.4418642578455	17.764229	12.3072373784649	24.3420633824681	7.38479949620409	13.2197715049504	13.1216295343367	9.868586	14.388893	12.029604	22.460775	17.622379	28.777214	18.975159	32.354969	10.390032	15.116915	12.595832
POU2F2	1.2528897267243	1.42309811212875	3.04203830291676	1.17274056334063	1.52010978168037	2.45890285123205	1.41320107305631	2.17368686467309	3.45893	1.770585	1.806554	0.676521	0.772314	1.140305	3.3478	2.665008	1.6575	3.02034	5.973035	6.868369	2.528552	1.014602	0.591326	2.17866582380394	2.18734086869936	3.186458	7.312397	0.928753921528331	2.44230218297569	0.771542678204768	0.660292668074255	1.85617512465474	4.068194	2.01971315309609	3.79752385839323	0.394555396871647	2.07789324772675	2.58437167259447	0.296698	2.713	1.229911	0.995697	1.619204	1.14026	0.859331	0.69722	0.215837	1.630312	0.871247
BRD9	16.4344525771814	17.0084627020039	11.202266301176	10.0752017649212	9.73834508425491	16.3645956714743	18.2498508142515	10.7969413993593	13.53871	10.547746	13.133655	7.830089	23.104622	9.179145	10.810177	8.186894	12.307253	15.939023	10.300929	14.54674	10.373961	10.749694	8.157605	14.5637698685204	11.9921116764981	9.206861	13.970923	10.1567833870765	8.19788321806063	6.73786278250116	29.9678355780699	13.2223261196268	12.807389	13.0632370424942	11.0659315156483	9.21335360665742	9.26130557155588	12.0282835214269	10.889976	9.737654	15.106347	9.981568	8.968378	8.11206	9.777727	2.660471	10.007404	21.896776	13.151617
SNX1	18.283624400765	109.733534612944	47.5799574219762	27.5342545355169	24.5684050010367	72.6752262408365	40.4775046735823	42.0897114969956	53.227627	36.150566	28.88718	52.495422	63.447365	89.977287	57.986423	46.596115	36.553848	27.472666	69.329224	35.509823	39.422867	61.074673	34.585155	46.9177021427721	33.2090322327614	67.651993	44.516895	64.9156926352232	35.1258933550156	29.5927816879981	45.6904990500027	52.6193405835646	53.988956	61.4913914962794	37.1797557820899	55.9970325145535	40.3532025820512	32.8252285001629	62.256069	59.766918	89.527077	61.06303	40.848911	40.695755	35.502213	30.436779	17.001993	37.378468	26.793308
TBPL1	13.1663976246102	8.47457804657631	11.0219154594227	3.14747254793279	8.17000372209905	6.41629384251865	11.6780415009728	7.76866871271211	4.491587	11.341557	2.222347	4.839242	3.713939	5.353975	9.143678	20.827486	5.574878	21.021942	9.138338	7.003896	4.002538	7.402309	9.845557	13.4620368550488	7.98396311654385	6.265213	1.62256	8.30432827671397	4.80105082851233	6.18085088735393	9.36969952886729	11.0747302060952	9.643411	2.49273141187083	11.8233223722139	4.36528377559318	15.037738759917	10.400222589178	45.395664	9.686228	10.153691	7.746886	15.022615	14.412234	16.110544	8.669919	10.698088	21.683683	7.113925
BCLAF1	25.2351312985755	36.0941112987111	32.0224620473657	19.6126063985683	22.5847329422109	34.4435960628938	45.4980603744626	25.1773444491268	29.428408	18.773293	12.945811	30.358892	23.937361	23.142908	18.26226	35.975861	25.519136	32.320232	29.144339	20.280922	28.300814	33.023872	38.870819	20.3840586999756	19.7058290343716	18.84317	16.338491	16.3485758399908	25.6031295014477	33.7642595473193	43.1495677966323	21.7772608691451	27.556141	19.6544433243464	23.445144789868	22.6160822469453	37.7224682726879	25.142469084302	28.682154	22.759256	27.505104	33.417728	29.243382	31.165495	27.481779	27.981796	44.374195	28.680223	25.734125
SLC39A9	20.5044444904621	35.976806757927	23.9691731919344	17.8582005882859	25.7546977815986	25.3080620203033	23.3475770038258	20.5128048941436	23.542084	16.644756	15.30865	34.329205	44.999081	23.944983	24.762165	24.052107	34.05267	14.719854	25.506657	17.744459	26.172781	32.75079	31.505512	29.2469305555187	15.5637908455572	13.915695	9.962496	21.8470525416619	43.3077786223648	16.2384145199973	16.9637013384962	15.3431839819423	22.849941	28.4485463408657	27.0157456827413	14.884444179105	16.1233197455781	13.1233485704106	30.007854	18.851112	18.793381	26.63162	15.292197	25.857267	24.876503	35.255013	21.993431	22.843653	16.962833
ANK1	0.032131879710806	0.0684243384584814	0.186956593884963	0.120915773394696	1.426143105197	0.0983595882776811	0.194309534447408	0.203075188105069	0.634764	0.072778	0.226116	0.096902	0.035656	0.054007	1.233571	0.510603	0.056936	0.118937	0.278915	1.413319	0.053489	0.211641	0.025922	0.065705009592778	0.17456922938302	0.361152	0.652209	0.0620189003489457	0.311338647064185	0.038381577756502	0.0236455533934508	0.0967308486422996	1.0027	0.604412308746929	0.6328584826009	0.31064032871342	0.418919864066223	0.0686835703066791	0.04472	0.919878	0.135607	0.062584	0.056674	0.071568	0.080168	0.020748	0.033735	0.061009	0.115259
IBSP	6.66469484977393	4.68736477182581	2.23927323740776	5.28639210099495	2.67110052801007	0.384822737594073	2.24594930510649	1.05173413156024	6.977533	12.774311	2.200183	0.80219	1.458755	0.144317	0	0.995322	1.051837	6.816246	2.808909	2.886817	0.236642	0	41.06023	13.1136168406228	0.117913868228515	0.030025	1.444652	1.11004013910713	1.81431249701329	4.93696226540169	0.348481887814295	6.28337984863502	0.258474	0.536873679261861	7.9675091506965	11.8610898278138	10.2229884438568	0.120005003049489	0.434616	6.361873	1.125143	4.941278	2.145791	2.617432	2.249202	2.18882	1.255618	1.222789	0.724641
TFB1M	5.50106458540966	5.45490267784447	6.78770099195599	5.10607556582079	5.74066563787308	10.9487694730255	9.29180136971933	6.61626997782584	8.732631	3.30185	4.6808	9.027867	4.587114	10.450538	5.109831	19.873362	7.813702	8.035717	6.46439	5.040705	9.832012	6.6072	6.961901	7.34351691377653	5.18840184561369	4.035437	1.258135	3.8266801277389	4.35749041899167	8.63498719377569	7.15966070350913	5.15495943899937	8.598627	4.63961118009903	6.16430630930455	11.5040798023327	3.33245732684197	7.43710987205879	3.911826	5.961239	2.467758	5.41667	11.136546	9.033806	7.101305	9.848009	3.401103	9.175591	3.942536
RABEP1	12.7229976949917	11.5074975415332	21.337732620912	20.1916631720245	20.5896638099261	11.964310887465	18.3295214011068	22.4333441336047	24.316914	15.173203	15.278923	51.857021	34.831608	17.55265	26.478443	17.545116	21.611492	15.362035	21.817909	18.526197	19.210461	33.761551	21.404854	14.5947995921845	14.2455833802683	20.970907	13.448437	13.0865482209635	20.094896544928	24.2836991739538	13.5525737296774	17.8572977701311	32.033562	26.9962542140002	20.788179750891	15.3507021656361	21.4451292192832	12.1530159289534	12.425733	20.614988	15.481811	27.259884	20.852961	21.641279	23.094212	37.80759	17.869135	18.352537	15.267656
HMGB3	43.2074255709839	54.7533823729451	44.718419822985	27.1638948021415	38.8038762165378	20.5233514755336	43.1528783913743	39.1728668073266	14.449568	21.002077	57.399948	23.594355	24.356787	27.604357	3.851537	40.435772	28.470486	40.763527	16.177599	20.071733	22.308922	14.953794	40.400368	34.3308203210481	36.4977156374477	4.127487	17.112795	34.5730171396886	36.9451063699134	26.9367941148412	34.5737218701222	3.71531555968098	14.590316	9.45393756898729	37.5320507689963	22.9361699486431	17.2232784305032	63.2156309015476	51.168018	12.567348	23.482445	33.184536	38.135208	64.875847	56.593109	50.36882	51.954887	32.421665	35.900208
NUP160	27.0880856512642	18.6487511225829	30.9872399427266	24.8491554591786	28.782944693165	23.4267459218241	28.8304370526453	21.3243370603318	22.976091	18.525129	19.471619	13.752061	18.992821	17.404253	14.185847	13.594993	13.93999	38.137043	18.541061	21.870947	23.636847	14.869202	32.460251	19.197932340961	13.6899345632878	11.194529	8.661291	9.71364148065932	14.7702847691904	20.0112760207219	18.3795789151565	19.4411500739455	18.344414	14.1106689813936	19.0264012957062	27.6946231656091	19.8221003031966	23.0328785332211	31.393398	14.944038	18.001484	21.718824	20.034876	42.302799	32.20079	14.406302	15.009618	27.690828	48.279408
BAK1	22.0400885534009	17.2681469682981	18.6650393439057	24.6105362337533	18.8505975015557	19.4624466533674	25.0233063687083	25.8954252934096	18.271168	29.031067	22.597635	10.069187	18.199123	18.40976	8.506368	8.124302	18.311438	7.069945	19.62537	25.001547	13.591466	5.782356	7.557497	16.4341664514354	12.3173110903441	9.662224	17.136539	13.3445548909895	13.3748233237748	5.14275411460647	12.4930598709069	13.7494099596973	15.304788	8.62367089665363	17.5677285218019	14.2649520158444	15.8907373943459	23.7735037321268	17.617653	9.967336	18.460052	8.775	14.4536	7.334045	12.158443	4.129322	0.640113	13.999489	15.513674
MUSK	0.0014928549358743	0.0014928549358743	0.0014928549358743	0.0014928549358743	0.0502561120183645	0.0014928549358743	0.0014928549358743	0.0014928549358743	0.029081	0	0.01325	0	0	0	0.201072	0.033738	0	0	0.042412	0.164727	0	0	0	0.00376402155354429	0.00376402155354429	0	0	0.0014928549358743	0.0014928549358743	0.0014928549358743	0.0014928549358743	0.0014928549358743	0.264798	0.0014928549358743	0.0014928549358743	0.0014928549358743	0.0014928549358743	0.0014928549358743	0	0.032949	0.021311	0	0	0.030459	0.092387	0.030045	0	0	0
IKZF2	4.42313714323696	0.705283873112525	3.16405717471942	3.28581896970402	2.27477605900678	4.02189285415961	1.28746116818977	3.73386910849559	4.856979	2.353519	1.364524	2.567225	3.574699	4.416677	2.536361	3.126657	3.064985	2.955769	5.19995	2.984731	2.441985	2.107482	3.470978	1.3590481894797	1.15848568363226	1.395694	0.300161	2.11112270212732	1.35385366664632	0.380123569867707	1.61387746104198	1.59670095451924	3.242429	2.11923049366778	3.28319079186651	0.439555901383496	2.12815298116978	0.533328189919744	1.728713	1.617679	0.573282	1.408182	2.883409	5.050473	3.923137	4.030799	0.2483	3.295526	2.863818
GRN	100.569787028862	68.4255598037107	138.788629726062	125.590720629081	77.3821395114177	94.8193484111661	56.826664706016	198.879055916705	53.528316	161.004211	276.977692	82.713593	71.76355	180.513428	85.938881	54.616131	154.998749	92.332924	152.706299	91.86647	63.753456	52.426533	40.130856	145.752811517013	82.5910959608428	121.353348	182.44458	64.1090332490974	66.7965387948461	103.697929598695	30.6024542910909	107.434007548647	119.601959	75.0891284390283	136.391776731966	90.6310628235656	94.9931460417949	92.4333599447136	58.672073	72.663483	84.844696	34.390667	63.079025	22.142641	20.99082	17.852118	13.151852	54.160873	82.311981
FAM13B	14.152391716559	6.91086524565792	8.96647263343399	27.0858741366935	13.7685739865414	15.8618679629962	22.5344243906277	11.8111295578798	15.916083	7.235928	11.554538	13.79138	12.273022	11.648012	16.613741	8.91067	10.52864	8.313827	19.081322	15.903651	17.771793	23.287704	14.638603	8.98319163284987	6.66776028494949	14.01776	9.00464	9.26438077786953	11.4551871862104	9.4512820495717	11.5781075053384	10.1919339601026	25.416683	15.4664433875318	14.4711393941138	11.4674005683148	8.92559606185021	4.41296866101781	11.818643	14.777579	11.552668	23.211185	11.763552	22.782007	9.74428	11.186596	14.940215	15.67813	9.282808
ARHGAP31	10.8208753698481	2.40889613707412	7.97332248435935	7.61709097887267	7.79787177628115	6.5659565596011	4.57762189275622	14.2485381725784	9.05647	13.344085	6.411335	2.501845	4.206172	13.220786	11.880251	3.410893	5.239043	5.338415	10.110025	13.675523	7.576196	6.423692	5.557052	7.55941566189896	5.83480805530027	7.765423	7.433018	5.95428146974544	6.13716473878751	3.49413433212927	8.41867386530858	12.5766688554124	9.82132	7.99157281773201	12.6182772699207	4.15007860535898	10.2084318577626	2.30086379016488	3.671156	9.502214	7.97055	12.56394	11.504847	7.958073	4.197993	3.360331	2.131856	9.819218	9.966268
CENPQ	6.06331340082627	2.65893932253596	5.85265287539084	14.4433295852827	6.54532848996846	2.85891622909265	5.63772226090093	6.9503428383967	4.170131	2.771363	4.748663	2.923698	9.375819	2.980458	4.210445	3.709053	3.32229	5.907782	5.542948	4.577085	6.532944	2.932814	3.558474	4.82999241128984	3.3831116643468	3.78475	1.943208	2.63144402720002	1.27105962491812	8.70532664998883	4.29134399061038	5.01707201361086	3.37593	2.25586570559373	5.35648292081831	11.4918104458527	5.17051214625297	6.35726105369884	6.88819	3.084111	3.719089	5.703392	6.43825	4.758929	17.611286	3.298112	2.622467	5.005293	5.385618
RANBP3	13.1184006882993	11.6467310010539	20.1087247776553	12.7043942516832	17.5291993061776	19.5607914680051	17.715881216556	18.82496278721	12.81487	28.416058	11.871098	14.982448	14.785904	22.001606	16.342464	15.691265	27.768488	12.897067	17.799582	23.911108	16.923391	10.626135	13.203624	14.1792521561044	9.96819606688381	21.984924	19.058357	12.4862560363571	15.2873598135613	19.3146992826911	6.99811317771381	21.7467433579769	18.008343	14.970726670273	19.7943133337388	25.159930550521	19.1134552268323	21.3505807725707	13.876681	20.048397	9.659863	11.522517	16.261261	7.799892	6.434122	9.212527	9.860884	8.718793	19.713417
ARID4A	4.89174372849491	4.45446207919566	7.53956141374748	6.59852354518978	6.46666070247248	4.5950458663262	5.11744666059806	6.56415470062569	6.833407	3.502918	5.734248	3.743999	5.979836	4.42825	9.150286	4.394792	4.222398	5.147581	9.86873	6.233727	5.4207	7.692234	3.612664	4.5160012720013	5.06573349035141	7.605575	2.584736	3.4501332909175	4.015193587613	4.00779406966519	4.80513386398657	4.52122703379629	10.912632	6.02609429735083	6.85749374125374	2.82521966434574	5.55589455104828	3.34408293883607	5.0569	5.932995	4.453888	9.429525	6.722895	9.45784	6.498677	4.468715	5.312349	6.55261	7.409343
PNPLA6	14.3766973389971	7.16078552319819	8.21860461217661	8.61043663794536	7.94952874898935	7.16991723010105	9.65941077348627	9.31680672088999	3.284863	14.078125	10.957487	8.101549	6.691827	8.778303	7.039465	9.054255	15.657416	7.859118	8.233826	10.122405	4.031254	3.648246	2.803131	8.89635910102626	17.4506293773154	12.179238	12.278585	13.3048685242781	6.93293796048326	8.47329893309645	13.8100216676381	10.883190570483	12.360636	6.84997205114492	9.26263225044036	7.81741778958887	9.60129183792476	12.7447357538168	3.826023	8.2564	7.038154	2.649348	6.882863	3.413243	3.698519	1.42717	2.613658	3.882905	7.969015
IFT88	3.50556738343899	4.7099560087306	4.23358400298663	2.75149433684795	3.43346322904168	3.99451442660167	4.3205638427964	3.51857401714626	3.490429	2.215789	2.15454	7.124792	9.830944	5.586009	4.989487	5.00022	6.143675	4.292379	4.504889	3.605037	4.837955	7.147945	3.67123	2.50902735015567	3.84448840404721	4.541993	3.976699	4.23975702879166	4.57829636202596	8.60849215172456	3.60633792354691	2.9271935892861	5.277109	4.34902042475563	3.15165003466748	2.81366458333683	3.22723093694487	2.04736896962941	3.245079	4.607261	4.43233	6.390653	4.489286	6.832716	9.262519	6.370333	6.14767	6.545501	1.677111
ALG1	6.80168381828155	25.4018781159911	11.3776127942941	10.0512264313593	10.5213911877143	18.6346819549957	8.72689742709613	10.2843439597327	13.135501	12.632394	7.424255	12.439793	10.563729	10.335635	9.737346	18.944656	15.53926	10.221394	11.77417	10.892857	14.140564	10.368874	11.015526	8.71720314585013	10.5124791864911	8.60928	11.102782	12.143138128824	17.8138883538337	13.2287682363638	10.836882080949	8.48115918372318	10.488693	11.7863690079249	11.8643029107718	9.75529249093167	13.0684272414643	23.0601038214695	13.45752	9.967884	18.032944	10.13957	9.654655	6.044068	9.95601	6.611035	20.439163	13.041137	9.568068
ZCCHC8	9.51540117437465	6.47531120365082	11.9726338441847	14.3028276186784	9.59055627221783	7.11846674770291	10.4086840948551	11.1998966823507	8.728755	6.441649	7.946604	9.519567	11.417367	6.80278	9.714608	6.64201	10.033943	8.538977	10.75228	7.591145	9.888621	7.168029	10.490946	8.84034312978448	6.80400956890453	7.29378	5.143297	5.8475483248979	7.47838985247066	7.94179626609048	10.0739409175449	7.17626137092408	11.115456	7.5036035983483	10.1931265416057	3.91534240070897	5.85349296906597	4.63130900335718	11.426963	8.081608	7.002085	9.673181	8.617667	16.338799	11.691669	5.50563	6.065794	9.396811	8.74451
ABCF2	13.3128785426862	26.7524482230142	15.5688178647979	19.6755457906296	43.0727871102474	44.3430777518984	48.9494268836994	29.7019967115406	29.596876	37.991703	22.957932	24.095266	18.717098	24.662012	14.956464	14.341661	25.874344	40.128166	20.012108	20.207497	23.747276	20.961721	18.991924	24.8326132063618	39.1857368652158	12.733417	22.612431	32.1048483267851	18.2503385483265	26.7312603501693	16.7335550381901	24.7925068823724	20.096525	24.7723990328283	18.5294250638189	28.5193748376908	15.8546891109362	25.106241516162	36.099472	20.903528	27.73406	19.363792	23.137556	22.152155	31.0117	8.036485	24.721886	37.296963	37.288734
CHPF2	9.06501685929608	24.4917308811258	11.3534185733557	11.8236988780401	18.5363163704959	18.993430396882	12.115783562338	14.3390286221756	9.962835	37.323967	17.9865	10.493249	10.938108	11.809243	8.23772	7.819532	24.010567	20.046179	16.742958	15.98159	8.196723	8.144958	7.285989	25.2807199426247	15.494541567352	13.026125	59.39954	21.8148941370849	15.431746936543	12.6603802131982	7.57232354930207	22.296315618105	12.33602	16.7984397376573	17.2718213413473	12.7733257131183	14.06969718239	9.31297746483216	4.372427	14.826905	19.877283	8.76711	7.277276	5.321584	14.397174	2.586002	5.452563	14.378547	10.951328
LRRC7	3.88251239696596	0.0618970717046412	0	0.00654347975332956	0	0.0118232078050378	0	0.00998306144187647	0	0.392264	0.006129	0	0	0	0	0	0	0.074324	0.016319	0	0	0	0.017071	0.743566258250073	0.00324637634908285	0.032071	0	0	0.0289494997406655	0.0202699769488031	5.18759194205802	0.662936618251194	0.006098	0	0	0.00785744372399771	0	0	0	0.131736	0	0	0	0	0	0	0.017739	0	0
FUT8	13.0462819263546	11.6408460240399	14.7204904232972	7.201221912483	11.794798759397	6.13505402930705	8.09950331599713	12.1623720001396	25.658262	6.127756	5.343563	15.553266	36.679363	5.045133	14.310995	8.986048	25.069714	8.506946	21.626308	12.746735	13.146006	20.88032	26.913858	6.45545165050967	6.02220943141981	7.228279	9.402119	14.5459755774384	13.3437577847653	3.33693771877234	1.99264721884808	13.7912876064227	12.608863	15.5209781933882	22.0876852753648	5.84211313007881	18.8148123777284	6.96318248334743	5.425423	13.502898	13.543584	17.6642	10.502429	19.07152	5.10039	13.328837	6.25079	9.489326	8.989264
UBA6	13.9604941087416	10.5642794779292	9.84303938960619	10.3810884699366	14.6413749791734	7.69494337505619	6.07007821294103	14.172815690521	8.482284	5.916583	9.496075	16.772778	11.593927	6.443337	5.758785	19.674986	6.759532	10.61536	9.936179	6.3362	11.236501	8.123022	13.222009	10.5028774818065	4.83928321756663	4.944582	2.390989	5.91936652396439	14.3721525641094	6.54726654152277	11.968788248154	5.78091944798133	7.666266	6.60935811144926	7.08883017051441	6.87031698028075	6.22352384317999	7.5362912750029	10.744005	5.326992	5.902149	8.377902	7.469757	12.28062	25.863083	14.231023	8.99111	17.341635	26.703541
GAB2	9.28424861740105	9.27421119217242	9.1475490346017	11.7805283556464	6.65072472581378	9.19058935996214	6.73774599838098	6.50595972323556	6.37898	13.438827	12.669334	1.961427	3.718552	20.211748	7.580894	2.523488	5.077752	21.947184	8.545049	8.438763	5.535775	8.22287	10.271434	12.2082183408609	4.71043593723059	13.188414	4.857471	13.9379366971469	2.93241081262691	19.4939396610162	21.3614054439189	12.0567961428408	7.255311	10.5973278361414	11.1541512159641	3.28081631940186	10.5924514544643	2.15211548468052	5.912231	10.119626	20.48612	7.552094	8.983857	4.818634	10.405597	2.613406	27.622433	7.957191	4.973657
ATP6V0A1	12.4815331656362	21.7680484433293	18.9278964172794	21.0180862055056	14.8745199799117	17.0010845710162	12.8414516009928	10.7936407270817	13.291189	17.95327	16.275333	18.950537	11.318377	9.757849	15.559405	11.693422	15.132493	13.374793	16.290779	12.45049	18.355049	17.211138	8.850398	12.5101798511327	10.1124345484077	15.471427	9.147944	12.3520779350014	12.1295987127237	21.2851994831294	7.3951835051354	9.99160638448547	13.247024	13.0659728891783	12.6410147122432	14.1151340628672	13.6162457288188	9.23625622544512	10.985928	10.034786	16.637966	11.551551	9.509164	15.156457	8.87737	11.205542	5.315302	16.617609	9.209138
PIAS1	7.55210445472712	7.35924422462631	8.96799146228221	9.16747748895517	8.57871992938738	7.75081372165021	5.39206126023247	10.290078446544	12.046635	5.141284	9.414912	11.864689	7.199443	5.896577	10.890603	5.985027	5.319336	5.034873	11.118418	9.126961	7.195926	9.352918	8.11086	7.87020234169938	10.1693192555962	8.148177	3.378517	6.10293047927746	7.34623798702705	6.58033970822884	4.25592146398325	6.18113426790106	11.632948	8.0502169042538	7.38041661287796	8.746089513644	5.25381238703017	6.01377306163865	5.661967	7.511765	6.001887	8.361395	7.590276	8.821115	9.227391	6.872296	5.675783	7.572962	9.200109
SLC4A7	10.0927129894135	4.66087273087044	11.5566589765305	20.7669730496292	9.55130476962511	5.7164644881635	4.48896569548175	11.4843589542321	11.19981	6.773277	5.577678	12.944648	7.235519	15.978127	9.794473	6.395574	5.855345	5.340556	8.962189	9.26967	7.322016	19.231895	8.842514	7.57081553712417	4.55204014716181	6.17359	3.601606	8.08652883838309	8.10429032856333	7.67260049347139	15.7387439931211	8.56312596695191	9.880204	8.87415267209503	6.52078323096937	2.66019410450424	8.37032857489502	4.39756552657006	18.395565	7.97638	7.160207	9.724394	9.598594	16.935459	9.958997	16.648123	10.076137	9.110491	9.304059
APBA2	0.32943666769632	5.57601415837462	4.15132895782966	0.864441272125085	4.4337452777505	0.363203510958281	5.80516091348512	2.52871026533825	0.683398	4.173001	4.43436	1.190626	0.397453	0.271839	1.056639	1.228923	3.692808	4.134292	6.766748	4.780111	1.534955	1.358033	0.918044	4.89082132630555	9.74559481054753	2.365606	6.731573	6.47264206963278	1.55838487870677	1.84210683237512	4.41575484227096	6.65329928147163	2.274639	4.29011753310195	5.32727924595038	20.5729374171446	6.46051822337443	9.65447954473856	12.937261	3.090964	1.371431	1.817095	2.341211	3.074603	1.726374	0.659373	3.845032	10.226093	2.959205
MAP2K3	14.1902913160289	12.6728136368719	15.0351765827374	7.66046916313468	19.1786221180745	12.9806511125702	10.5419119460629	12.7558113579001	12.589967	22.476271	12.686317	16.462782	10.458278	12.832392	12.069771	14.707543	20.153561	30.832245	16.851854	24.040499	13.287628	11.951876	5.467595	12.9828943636215	15.9043651815711	21.03019	14.813853	25.4755385085815	13.0703124233595	20.5895656980179	14.2174532729284	20.6333807368073	16.131559	10.2109480426861	15.1435205250519	13.1478208481736	16.9831410164912	16.8384040756755	10.543951	17.717539	20.545202	7.862855	15.358622	5.801314	11.814518	8.255611	7.805221	12.434637	10.330488
TMSB10	3893.48195968973	2863.48341251406	2443.85684974137	1767.4364106998	2762.1259017863	1515.50340503055	3412.62030692753	1545.83349296097	1398.022949	2715.717529	3182.906494	1821.272949	1343.520264	1339.052856	1621.949463	4299.358398	3813.571289	3200.35791	1895.776611	2129.610107	1382.314575	1123.759033	2632.696289	1518.89700670479	1885.56806404048	1248.830078	2365.247314	1291.56808496009	2508.18176910157	2367.96842112195	1479.59997597433	1508.47036628879	1820.959839	1061.29434731247	2511.02601254061	2019.73954106514	1803.76565740658	4559.19361290185	2835.911133	1656.206055	2279.168457	1158.253052	3447.376953	1100.557129	1979.147339	1330.194946	937.959778	2170.314453	2191.434082
ASTE1	2.82583959184185	3.83486870745549	5.15441009636841	5.09225725709467	3.98584911462315	3.38585951134732	5.94790826557356	5.06437861471064	3.83119	4.82964	4.72092	2.913256	4.744276	3.812994	5.158955	3.390692	4.398938	3.40432	5.246081	5.018194	3.95637	4.399467	4.42212	2.93180310541577	3.2402856880286	3.094903	3.502689	4.44855583641451	2.13566532755449	5.49919530061232	3.03943364228959	2.15255176887501	5.796546	3.98256272121524	4.15498823790908	3.4072033452677	3.20273422690169	4.26256065448979	4.555164	2.960317	4.37972	5.126987	5.37341	5.759404	3.886193	3.758082	2.493926	4.977396	3.698365
RNF19A	36.832969292535	25.5475454757703	32.2534574991437	39.8838863449771	43.6688384438594	42.9774534627596	19.6032671884448	44.5640098708179	39.519974	27.651608	17.955088	16.558004	25.913162	39.239151	18.758305	28.003122	12.527347	37.670601	28.5352	25.642874	32.28812	18.853617	22.609245	24.3613653058724	43.4132286984969	16.380827	8.410549	13.4031400632917	21.8752884352804	21.8902317926583	53.6085646887259	16.8577536214977	32.56028	18.7353262067033	19.4371423239126	22.509287438002	26.7854284549353	24.7919840897263	34.858307	16.227407	15.352104	21.061855	25.244684	37.551666	25.300108	47.227825	65.237251	42.718193	51.06469
PEX3	9.79454537833826	8.27109476502162	14.5847362948061	4.68394512997714	7.71030508986001	16.824997590617	14.2985684690132	18.096930430446	16.281565	7.870986	4.99606	15.767046	5.826487	19.377388	11.053368	16.869238	7.541161	15.613856	11.386984	10.388611	13.010894	12.982822	13.596688	13.1548468828528	16.1807870315508	10.493961	4.598938	6.72748597279057	10.7497094330192	17.2648078847101	28.0299106719249	14.8933268820376	13.246192	6.71721412711208	13.3514480465849	3.26888655278858	21.8982322273291	9.0659608064035	9.49016	10.259028	4.450173	10.288133	16.08317	15.127789	16.010267	23.674038	3.668071	24.734814	7.114851
GABARAPL2	76.745841347458	103.030733164821	70.9909265818298	75.4528021048877	54.1051832051476	68.4988608688807	39.9068731091968	76.6726252731412	74.669914	56.542156	57.595894	50.283867	47.499413	69.175529	89.059387	63.665428	73.415405	76.835808	48.489628	63.995968	63.213596	57.498898	34.459885	61.1404720683631	82.1318597916103	77.928528	42.304123	85.1923741154064	47.831865084956	87.4488528042695	79.3626684870366	80.6741792142992	85.165359	79.0737262626933	77.3127795267776	46.4009893679229	56.1509205507923	89.9214769981707	71.953979	70.605568	77.847549	93.001549	75.669655	97.281723	135.340912	62.448997	92.480331	147.427704	76.99585
MYOC	0.0614762766116924	0.00499722130143661	0.00499722130143661	0.222763558225042	0.00499722130143661	0.0267767949159936	0.00499722130143661	0.00499722130143661	0.185757	0	0	0.200185	0	0.12427	2.747825	0	0	0	0.355494	0.337727	0.037997	0.497055	0	0.0243365116988082	0.0243365116988082	10.518395	0	0.0795504982865217	0.0388021266716471	0.00499722130143661	0.00499722130143661	0.00499722130143661	3.697916	0.119693035934487	0.0956423724231799	0.00499722130143661	0.00499722130143661	0.00499722130143661	0	0.018494	0.023087	0.366217	0	0	0.026418	0.034351	0.034257	0.020044	0
SH3YL1	9.86249318232629	9.95276985314405	26.6766120856095	8.67379104090882	14.2040021094138	34.128995822082	18.2617033786564	16.556540707218	26.890314	11.271953	20.707529	21.874367	25.804033	28.03298	15.97669	35.780602	11.303408	11.67967	10.771478	16.931072	21.697582	38.036289	28.953903	15.9781258041425	29.1577001997807	13.364704	8.472502	43.3445926035107	24.383563022678	29.3018313460995	34.0555796980797	8.83364607211557	27.653862	14.0679724941621	18.1084993513485	24.8953470655827	30.1875296635898	9.67768324018419	19.996891	14.898064	17.631569	16.871576	24.655607	24.832809	40.418678	38.353081	47.800262	30.772633	19.819174
FAM136A	30.2012341475025	91.3698187281442	37.5351461773885	31.6977050404913	49.5692135463059	52.2488278000147	57.8640306548199	33.9627023646281	26.624506	26.182068	48.877308	24.246134	24.254551	35.181774	11.279586	31.854113	27.669067	49.268986	23.0481	24.390541	32.019638	20.004896	44.901337	17.9510966160314	29.4946837260262	11.956781	11.683306	23.1197261011967	23.0265980708471	44.5499441371626	133.141662368368	19.0196254920121	18.458115	18.1179462278483	27.8182686551772	30.7600410564297	22.0350575717695	71.0029332371885	37.737503	20.682076	25.170889	22.934925	28.207556	54.553841	59.744293	26.425369	24.974817	42.89875	55.527447
VCL	60.3275517683	16.0112534405439	57.0396394670452	91.9052949214959	57.2771727887332	39.3253813793678	76.5541037571579	37.027765062138	34.142765	95.209015	37.728058	30.56518	22.192614	28.139109	50.558189	23.013052	38.294418	36.672211	37.492207	77.18634	45.496288	40.665688	99.937683	48.3876152389005	26.9068236828338	48.247101	49.960457	37.862854502098	46.4696492770818	34.419445824012	25.0294800989876	104.340720154024	55.950279	30.9424846118515	50.8752478458468	38.7025801684631	46.9343258549361	9.47427191794031	25.552454	40.113415	62.738956	68.978409	28.458963	58.88728	26.883286	31.814337	28.827829	53.807926	43.775452
DEPDC1B	6.04286003829906	5.13828237979096	3.50404874100553	8.90579533831728	5.20133458619163	1.86054217654705	3.02969681714298	7.06727930299287	2.032151	1.721253	7.945539	1.78064	6.003622	2.168811	0.351979	2.445302	4.010397	7.93903	3.786148	2.716318	5.90962	1.170411	1.674882	4.24869893404041	3.58872525232727	0.586739	0.654229	2.52220521306418	2.53867717465442	5.73326744915778	9.72597192529096	1.2678154057379	1.133141	0.584789318794571	3.64697974770831	3.59448849153493	5.07131645120397	11.6611564730585	8.16058	2.470137	1.593142	1.391255	4.629899	4.066363	2.877916	2.987927	3.751472	2.579122	4.350871
DAPK2	3.24071092525369	7.8882662199676	5.69933428983352	6.46202581648399	6.28707752055812	7.97622539558149	1.60150483775979	5.43605207286808	3.744306	12.983698	6.267597	0.632346	4.948481	2.359672	7.583748	1.103315	1.098834	2.928468	4.926486	4.7382	8.845967	3.382888	0.845634	4.47963435372197	1.5943555390387	8.427073	0.89957	2.04145489680435	1.26452197327691	3.45506852084506	3.57923238738429	7.67279937791623	3.559478	6.2671967403753	6.64189612590083	8.02953882124085	9.77902178049957	1.70406302445687	9.794439	4.451775	14.014749	2.021352	3.643105	2.357415	2.770047	0.551604	8.124649	3.971713	0.99615
NSMAF	12.1188116260122	25.1088028099399	9.27690417390978	13.2721559347396	27.2855620746531	9.50605344828855	12.3560618365271	14.4715312980637	23.86215	21.545956	13.436179	7.702037	13.745314	9.892994	15.007298	8.908147	9.872453	14.277475	14.724604	13.819623	18.86408	14.551918	14.316937	11.2959615873964	22.8482289769089	13.222218	9.421843	11.0470701295772	13.1981477500748	15.4622744638243	16.4007288665595	14.4221954498036	19.222605	14.9382583943452	15.7277246242737	13.4284629680124	9.01810662046434	8.77552969145805	8.580113	12.452516	12.035821	19.920408	17.367905	28.003439	25.535629	18.25234	23.342695	11.501724	14.709985
STAP1	1.37722789355102	1.16970005826737	3.20698485146918	0.740825200371817	1.55627999298012	1.3738852676612	0.495572470202704	3.02663852439037	6.353293	0.279756	5.744458	0.394542	0.45829	0.702832	5.771787	0.643612	0.475387	1.142195	5.040866	9.819826	1.222034	0.467949	0.805145	0.497520279694555	0.559923307118444	1.255578	0.691733	0.379762961711489	0.74559297683482	0.493968664390206	1.65182372394267	0.28808009321083	7.351137	1.88923471650816	4.79590227276349	0.0363780452804063	1.51129978608574	9.67775760686311	0.10349	1.496128	0.482292	1.071548	1.992707	0.978896	2.484951	0.16617	0.420252	5.982112	6.900093
TIMP2	21.0358113859361	124.036809756983	174.858807373682	789.3856034135	50.342004757814	17.0130504849727	15.5375433643944	22.120503188959	120.27301	240.198135	118.279213	21.388123	18.636932	19.429806	323.313019	21.915855	57.042538	42.115467	154.086105	33.529037	28.761871	46.878555	20.248375	67.1045324125571	142.043368288813	233.181152	71.784332	114.545071726203	58.1509668358959	156.532330194246	41.5359681832375	78.4339363689734	26.926189	212.149868722217	342.308857371848	26.137351820834	65.7344858076261	16.6558059083899	84.140274	33.103012	45.199379	49.617767	56.763214	76.376671	21.095158	26.932714	20.872356	24.531454	22.137815
RFC1	18.6528784423281	28.2071019190186	20.5086017761586	44.9816732493482	23.4447983275328	17.9156319175091	17.3665424739887	29.8503508590905	19.705877	14.240143	14.46515	16.732353	17.179838	13.007086	19.122345	10.730816	16.670771	33.169315	29.185812	19.398405	27.092909	21.580109	18.61669	16.4176933337183	17.0655746544646	17.78635	11.761624	11.2855926112496	21.8515857112161	18.4759680226453	35.154422498003	14.2922684116775	22.332109	16.6233253735506	19.5297949707716	10.6531567812739	19.2830018508134	9.67313652698605	16.979141	21.437168	12.883503	30.562605	17.347612	33.921612	19.53871	19.975151	12.833525	11.749191	26.305988
TBC1D23	19.6316741371079	21.6048842963484	16.4344675912429	17.0149555286851	17.8430797351186	10.0674711422901	9.34852533358487	20.5583947939268	16.647038	15.675887	12.812884	9.155151	15.655133	21.934626	14.221625	21.145649	10.301035	15.590747	12.07598	14.157862	15.699442	11.572351	21.845224	20.1563545267883	12.2969508931653	10.71446	18.85166	12.0559397555544	13.3545149480214	17.393450193788	17.5039716754916	13.4103719404391	12.482126	12.9526183197278	16.4591167038393	7.59344731289721	13.9906425071474	16.4296720771212	14.348118	11.598826	14.133822	14.379459	21.741077	17.666288	24.799469	21.682844	15.703925	27.361418	20.32966
CUL3	12.6635358890005	12.3299783115045	18.0951427053561	13.348733803316	12.3371503466197	18.0464520743799	9.59749843527801	9.91226582494809	13.603563	16.781595	13.297262	23.137627	27.079628	12.36571	13.883186	15.08025	12.389432	15.159988	15.805029	13.149421	12.567966	13.685238	21.682859	12.9920100878727	14.2240806612133	12.143305	7.11104	14.7730544276539	17.4746180659576	10.7005467540166	22.385091932021	9.6950016329125	13.610172	9.50161264896286	14.8200339281502	16.1466236072162	10.6075047899714	7.42604765522082	18.969997	15.773852	16.474916	13.498737	14.175779	31.065292	16.639902	20.085724	10.243771	18.250502	13.046009
MYOM2	0.0354546581616747	0.0736746225007735	0.140268035849114	0.210676820080339	0.0451525718471231	0.22049399368423	0.240217312577201	0.201588457089155	0.319621	0.120124	0.067457	172.341782	0.133335	0.044882	0.870239	0.625174	0.299334	0.052429	0.27313	0.386034	0.676271	6.738671	0.04582	0.0801646223841679	0.186750796994532	0.720387	0.285087	0.196553038310452	7.18991111646992	0.0271717728736249	0.293516084541019	0.177216840898777	1.087864	0.564572109494199	0.27364416400364	0.0139225638389863	0.1686111966251	0.248654478553395	0.063349	0.399661	0.220585	0.286205	0.223945	0.154256	0.09866	0.025101	0.241348	0.348864	0.144188
OTC	0.00539750434553865	0.00539750434553865	0.00539750434553865	0.0753698535054983	0.00539750434553865	0.00539750434553865	0.0281338539829582	0.00539750434553865	0.030392	0.024245	0	0	0.040426	0	0.18781	0	0	0	0	0	0	0.135554	0	0.0384811011365273	0.0105469838000841	0.770148	0	0.00539750434553865	0.00539750434553865	0.00539750434553865	0.00539750434553865	0.00539750434553865	0.127687	0.133753747062666	0.00539750434553865	0.00539750434553865	0.00539750434553865	0.109495457462497	0.049549	0	0	0.102618	0	0	0	0	0	0	0
CYP46A1	0	0	0.0705953129055587	0	0	0	0.0757920657182423	0.0344674582230229	0	0.392449	0	0.061489	0	0	0.316372	0	0.080034	0.047871	0	0.146474	0.097956	0.043077	0	0.103963334354322	0	0.256825	0.09787	0.0650289889522289	0.021763677831744	0.0936243283912972	0	0	0.200626	0	0.122242424674001	0	0	0	0	0.171135	0.081907	0.085045	0	0	0	0.05158	0	0	0
ZZZ3	11.8351478334622	13.6986912588261	16.2993507214516	45.271059782058	19.4409528323697	33.6787229500008	17.1405536420405	25.8176046636938	16.733059	9.41849	12.706017	18.179476	14.63464	14.882214	15.322631	18.502827	6.958436	30.780455	18.046633	19.752308	21.163797	19.585602	16.702173	17.6461635811372	17.2553836837692	12.781346	9.355522	11.1843173765661	15.3487298213696	32.3904235177389	25.9535024155702	14.3717972178544	21.45303	25.9467809308171	15.444562227399	12.2131629136585	31.4455869906884	10.2504244300143	11.915397	16.345579	19.188517	18.470251	17.359674	34.60294	27.340532	13.604946	19.455238	25.164055	23.727751
SLC18A1	0.00472160219899329	0.00472160219899329	0.00472160219899329	0.0255161707476474	0.00472160219899329	0.00472160219899329	0.00472160219899329	0.0278347070203331	0.02072	0	0.107926	0	0	0	0	0	0.009406	0.023262	0.120068	0.049688	0	0	0	0.00605919164228379	0.0918653200485571	0	0	0.00472160219899329	0.00472160219899329	0.0383665585534859	0.00472160219899329	0.00472160219899329	0.08437	0.00472160219899329	0.0650768504103611	0.00472160219899329	0.00472160219899329	0.00472160219899329	0	0	0.044943	0	0.370682	0	0.010176	0	0	0.044503	0.038149
USP2	1.70780926572702	1.38111677458923	0.611774993192209	2.55502805908038	2.80708408132341	0.433957453254156	1.53954914068712	0.00259090354170869	0.203759	0.678009	0.23065	0.103803	1.142336	0.100867	0.320084	0.045573	0.048511	1.460117	0.510177	1.435755	0.422748	0.532584	0.122735	1.07807869133985	0.603767975915375	0.763326	0.100854	0.370475365267319	0.260203679089499	0.910224061222366	0.358634726401904	1.08339842427975	0.912254	1.40338896466438	2.25740866759863	0.51348521319185	1.31272977079332	1.00392372922069	0.744653	0.833249	0.945909	0.251421	0.321736	0.541208	0.53981	0.057	0.416421	0.647852	0.39495
CASR	0.000272204962267342	0.000272204962267342	0.000272204962267342	0.000272204962267342	0.000272204962267342	0.000272204962267342	0.0123068750018387	0.000272204962267342	0	0	0	0	0	0	0	0	0	0	0	0.018666	0	0	0	3.68444002869284e-05	3.68444002869284e-05	0	0	0.000272204962267342	0.000272204962267342	0.000272204962267342	0.000272204962267342	0.000272204962267342	0	0.000272204962267342	0.000272204962267342	0.000272204962267342	0.000272204962267342	0.000272204962267342	0	0	0	0	0	0.008061	0	0	0	0	0
TUBG2	3.63547248244287	4.65329065016945	7.74154411806114	6.20760311288985	6.16273863504602	3.76323440738557	6.75816712069306	3.17010183675818	4.582895	6.522656	7.479421	5.128229	5.675569	3.774621	8.81041	4.056312	10.446785	9.228487	7.266101	6.509092	5.323106	10.78385	2.954983	6.71583925070597	4.92581532315372	11.01058	9.723103	7.62656335724267	3.34349191450865	11.1947763522005	4.16239435219506	3.90622582045642	9.177991	7.43129892265439	5.80579760892036	6.51902927416932	6.15600574403529	6.27787669497659	4.647815	7.065386	8.647533	3.450025	4.601064	1.971765	1.929713	3.318073	2.491166	3.705847	1.797838
RPL26L1	13.6170039165713	45.0615803554173	17.8426220039754	25.1450416136867	27.7802408120354	11.6414218637681	34.0142908227212	13.3691432078674	17.729578	13.863055	22.328465	29.17174	29.851208	17.269005	15.259423	51.647316	33.953442	29.318094	18.94685	17.217199	20.950628	19.685858	14.050778	18.4835374725103	24.8722335229255	13.044044	25.000696	15.5217364384945	21.6558857743543	14.0364569670936	12.0035090397951	12.5084086471436	17.215378	9.82455804253686	21.135021307859	22.2061462595844	18.4490577071887	51.8587562121135	19.114784	16.789093	16.882473	17.635862	17.078829	13.713146	28.635525	5.583112	24.655767	20.134342	24.276802
FLT4	0.316442034061503	1.199397327804	1.20445861906211	1.30809892603969	0.733558249620191	1.36214683648673	2.0192149697069	0.879696641066531	0.822411	7.227657	0.755411	1.313619	0.500504	1.134892	4.42252	0.723498	2.991742	0.615065	2.636237	2.1024	1.598692	1.451983	0.790134	2.3835152541271	1.15828374276487	6.038375	2.366028	1.57777707119632	0.917101389087188	1.82693273717631	0.388000175825719	1.18589274523609	3.022366	2.61071926045272	2.93405276247895	5.0687338501336	2.01094854319572	0.328734445692523	0.459	4.737298	1.154389	2.441329	0.671813	0.315727	0.386301	0.420005	0.566298	1.040714	0.232634
NSUN2	32.9859246487113	49.922007204816	50.5615950162655	37.329123010987	30.6897265173903	36.3232902228814	27.3607692364715	40.9606064293807	43.205524	27.913364	28.357946	74.205757	24.198984	29.87912	17.286358	48.838516	26.917976	43.984196	26.309853	44.508907	32.381779	49.268757	24.953312	31.6911866011086	42.3194206891446	16.536974	15.718589	27.0980544678285	38.3480421346722	21.5467927142679	77.4750322678784	21.6324996945803	34.853477	25.7175766694355	24.6096880155025	44.0694881979168	24.0760401562275	51.39773390963	27.623301	19.632038	54.100372	27.422087	23.285009	32.756847	32.9454	20.129057	37.464142	64.57621	48.725819
FBXO42	4.47301611414737	5.85699659207584	5.02204061772248	4.88352959542895	5.11348907881034	4.11906880750674	6.68484035934061	4.97236453463486	5.698016	4.564146	3.565551	5.817209	5.213059	9.417074	5.28186	6.890706	3.248825	4.33486	5.6958	5.092154	6.257772	5.280299	4.394314	6.19305097900416	5.45516868727354	5.667053	3.306741	3.6635177371075	4.71963426267367	4.99839038692183	7.32067708501368	6.36751280127808	5.606514	4.94481769830184	6.06137219926075	6.18649202250682	4.65405944271916	4.96436499289523	4.928827	5.032748	6.569594	5.627323	5.200984	4.412771	6.449783	4.531495	5.68826	5.013271	6.978332
MFAP3	10.2149361259143	9.49447038619092	7.49034881871713	13.5271306803635	9.65198892361392	9.37228140331919	17.8513157585505	9.90818891554222	15.06411	10.826984	8.86528	9.72616	15.003872	6.693015	19.454515	9.498074	8.440287	12.855176	9.381235	13.808456	11.995733	9.485234	11.838932	11.4968741784564	5.49923983467417	6.65826	7.34222	4.32142191823969	14.5862124602778	7.94914725643023	7.69475700128866	7.04228815260522	14.742815	10.5289222834333	7.90886791301846	4.10128331301938	12.2465466426853	0.751755793646227	6.29286	13.70855	9.225313	15.594292	11.763046	16.25564	7.467907	10.482844	12.536419	11.716737	9.115707
MRI1	3.33268304455428	7.3562921994194	4.40246136035671	5.16583439508259	2.46746857833893	6.54434950440766	5.7673652265858	4.34041756827093	2.513548	7.153082	1.972794	4.29711	3.041534	17.429863	1.939021	2.138847	8.476805	2.91596	3.218062	5.087299	4.467149	3.881631	9.160653	4.05918148447657	9.54341489732719	3.435287	5.812048	6.58458267381058	4.10622030716846	5.61523869257699	4.94067469167094	6.01968847694448	4.929695	5.19987398046496	4.0357897707383	5.48762840279903	4.71390501625355	4.75929381855349	3.061714	4.001759	5.927469	1.346102	2.479874	2.455245	2.004897	1.973501	1.930945	3.243177	4.828023
METTL1	3.07982498448386	6.73220675778027	4.30989922429992	5.08409651781191	3.55777729967323	7.32615555919316	6.84839279956944	3.74404339553034	8.68387	6.338466	6.275506	5.032283	7.524263	4.654789	3.669854	9.846817	5.842015	5.698929	4.19507	6.58629	9.023858	4.641075	4.993545	5.9265991758472	8.53251292117862	2.82055	7.041023	14.5110383013692	9.53980325836228	5.81368646456643	4.43392302218461	4.18287604995109	3.434053	5.39544205801874	6.10038663943439	9.8056554628142	6.43957066608314	13.3530077437182	6.022474	4.095852	5.013643	7.107254	4.742834	3.171406	3.67755	5.415522	3.993674	4.08705	5.638884
HOXC8	0.500803211103106	0.980607989493349	1.17759879443763	1.59557393820683	1.68043348600283	0.977152010459239	0.637029959419589	1.2646858602907	2.189836	1.728631	1.266809	0.946493	0.856039	0.735654	3.209382	1.041144	2.296574	1.585317	0.993562	2.487407	1.921284	1.829541	1.909869	3.77292187446609	2.40319454602994	3.935565	2.452433	2.25769575411158	2.69328401930826	0.79720858833459	0.233617300430927	3.53237260189328	3.418903	1.99208645125205	2.29884297993486	1.8127690717407	1.39259811614411	1.72078432593968	0.594064	2.212446	1.885553	6.458099	1.251822	2.026808	0.774832	1.027434	0.836158	3.62357	3.180014
AGA	12.5866622388089	17.7967700789477	14.7885056701527	20.6249456306776	10.9210058449493	10.3056171586325	5.82945672470722	9.66792443426148	9.919852	6.777527	9.780295	22.119921	13.233221	25.601835	13.416607	14.915803	21.403206	10.199593	12.330697	9.414714	8.993452	17.700165	32.36924	13.9882603385569	10.0721245427686	9.29493	8.681635	12.8882360686973	36.0036077613014	18.1575723352484	8.29852416656762	8.27528877242231	15.908226	12.4410772144276	17.9552024814906	9.94679039591555	8.61685755528115	22.0692169839214	8.978731	10.436901	8.124684	7.501621	11.436369	18.358624	6.790034	22.12443	6.221539	10.984497	10.646732
BOD1L1	8.11550766141561	7.87556190129013	9.28494258632415	9.26883901668185	11.4769477523807	10.1652721319595	7.41261750162054	14.9590595737417	10.186809	9.931008	7.811408	9.654265	7.548395	6.12556	13.530682	10.259295	14.284427	7.899669	16.640335	12.399397	10.56051	14.459451	14.505924	12.9058167571165	9.45171154543452	13.583447	9.80709	6.47290497107282	11.9833795074501	6.52298745852866	9.69599091761174	9.74401115347068	15.757964	14.6106708921958	11.3189078944261	6.86206706776736	9.97278066754583	3.91120905058227	9.505219	11.407522	7.388824	19.245045	10.172001	11.637537	10.391392	8.091113	8.2741	8.10672	10.160697
MAT2B	29.4517186432209	33.709719167044	36.7811396520226	45.7454587233155	37.5102328025926	27.6131098692716	40.0299082574954	50.8044465455051	63.507294	23.876719	43.525826	36.826515	34.489147	32.80637	59.102486	22.309778	19.057188	43.166927	44.651272	37.320839	49.17807	34.580051	27.416325	32.8901405507476	34.5738381054345	40.517399	17.493147	16.5365187217821	25.2051737869199	26.0511224450795	18.9934905465688	25.926756937244	52.368042	33.7237226770332	49.8828709939518	19.7796791867542	29.8504511774978	63.7279804861178	15.589959	37.406147	22.427336	34.036419	42.667812	70.763763	40.032421	28.623655	29.631252	56.585861	35.604385
TLL1	0.424464577407557	0.0931274553614593	0.660189092583582	0.319454020094663	1.02516008729131	1.33681595015555	0.362399377670878	0.469078354331532	1.074884	0.464867	0.223352	0.587619	0.057427	0.229083	4.12494	0.41794	2.119932	0.379711	0.972346	1.555088	1.268039	2.120364	0.312437	2.14336616819878	0.299362699565816	1.275625	1.200488	0.49949717073179	1.78430428658995	0.235252427303797	0.0661027154007688	0.979490456663319	1.841215	1.81168463125834	0.791703161039034	0.304779236780422	0.795465020429713	0.203866658376443	1.00364	4.396102	0.413073	1.277391	0.642823	1.206131	0.38339	0.526625	0.138506	1.137724	0.214682
EDC4	6.7981158498439	6.5366354307392	7.65475298825662	7.33439232940932	8.9901963099285	12.5482128809244	8.22253735740381	10.3025766696854	4.730177	9.870712	12.448315	9.856603	7.112617	10.619378	7.030882	9.475741	14.87777	12.460637	9.197834	13.330643	7.763332	7.233964	3.216257	10.8632412884333	11.7740094359262	8.465892	8.604312	11.4458161190575	9.35227847682413	10.3418230419207	11.5550697924806	8.3774536033394	11.073251	7.808417669982	9.27282588057842	7.7436155204772	9.49064225201011	6.16951827774773	4.440823	9.030156	7.433649	3.688938	6.268546	4.514241	5.206488	2.381049	4.409245	7.015581	11.611004
TRIO	14.916869561801	10.0740663306256	6.77544158916517	13.326302970334	12.7319077074958	15.8061418835	14.1779701622702	11.5385730265775	11.182926	13.286395	13.0638	12.437427	10.147519	5.694715	12.541051	13.492921	11.713393	16.740635	8.146444	17.875172	11.789801	11.737669	11.721261	17.7945093493677	30.116236307644	13.433501	13.670871	5.66589268919635	9.61328000855225	7.3966922706504	20.1268396384681	11.1415773043348	19.271275	8.39265794482264	12.5504019335942	8.48229724432283	13.0675097370898	2.56140575476645	10.221187	9.827991	26.779734	14.704033	9.222162	8.672976	9.43958	5.318621	11.462661	25.302563	13.378036
VCAN	9.94001458430294	8.41781744251658	32.4994995745768	18.9092828486288	27.2951924261937	15.7064964855892	12.0198118100719	21.1371060965121	25.837233	44.379669	14.639558	17.426022	13.8761	16.813484	14.297439	23.445486	44.659195	22.352379	56.806351	38.024445	32.91901	22.77207	36.668621	49.3700610728905	24.1033885447594	19.935907	88.182472	50.5240450355651	59.136940943246	17.2744722385857	12.0299421356927	75.1047012610141	20.973181	33.6781189450162	54.0287128921179	12.9373263655239	52.3958568910178	9.96829379773436	12.096219	29.171062	20.977097	156.124939	33.699074	32.676456	14.371946	32.367992	9.800838	32.234585	11.021667
CLEC16A	9.57356271804262	5.66821612431168	5.8355509377292	6.83962462718843	4.31032557436347	4.88159172512372	8.18140157437969	6.23615986309992	5.677603	5.430727	3.307833	7.733644	6.045259	5.609293	4.84004	8.799993	3.9969	5.532465	6.132105	5.892234	6.029397	6.056668	5.187168	5.05979570721726	5.41066084840225	5.274233	6.058493	7.15311506904298	7.87399936192193	5.35151001464487	5.5088451876693	4.0725186479126	7.362062	5.30220374357204	4.35676404921606	4.33654174938184	8.65063936988248	2.92487882896297	3.566308	5.213969	8.997444	4.939122	6.576372	3.257233	6.264025	6.0976	5.468296	7.330044	7.572625
MSR1	27.343019393528	25.516138220535	59.3347266586211	39.1000564937287	57.2348376840892	27.7582865193286	27.3127058030595	73.3557038643108	47.037949	50.787865	51.10199	29.200308	59.832397	6.193732	37.478352	32.508495	38.730495	42.409103	75.024803	22.989069	22.140059	7.497581	45.448212	76.4103837715401	31.7993501044161	31.463793	34.862118	16.5994117700465	28.2870045435595	15.4305840868612	26.0821061159126	72.3456214295201	26.595198	11.1340337395092	69.3873231214042	15.552682002543	57.3971709897856	28.6822213168836	18.31424	16.132698	36.612972	49.513504	29.312704	44.770882	39.987183	20.205076	21.267471	39.75275	93.436607
CDH1	75.0469743759165	64.4798038195848	37.2636314736812	48.1580457706338	52.6020208429093	73.2256727782196	61.578635642633	40.7547565403022	31.562761	20.824621	88.252518	163.340622	36.046688	45.505833	24.581867	96.056915	115.341949	75.302155	24.868874	64.23111	38.33646	80.408585	95.769234	30.1905841001203	52.9287655620364	18.090729	3.002453	47.1429812174075	150.243340971727	48.3908293370601	101.507388618526	13.4132444169856	52.072678	52.6280716664914	48.0975178538311	133.016151336459	45.7828998674323	4.90120149044192	75.062996	34.938923	67.99604	16.970495	40.29726	50.808502	63.82856	94.247452	73.477425	133.323059	173.625916
DNAH5	0.260967087858814	0.254446639738662	0.0923518678761302	0.0811532955968064	0.0887239900248683	0.127223559636453	0.126499065400881	0.0681826861107	0.97798	0.076924	0.064907	0.897332	0.61509	0	0.521275	0.562463	0.303122	0.126507	0.097998	0.539177	1.251947	1.857267	0.369243	0.209448120570835	1.52232585390002	0.102077	0.033862	0.0617784814686437	0.435728343828713	0.040799237009092	0.39429024722434	0.230685661814916	0.319151	0.678673158043418	0.0926708616067181	1.38409940820312	0.216153875384619	0.288232941813976	0.643721	0.308513	0.398431	0.206713	0.09824	0.563221	0.13019	0.152803	0.014461	3.117408	0.248219
ZFYVE16	9.07249286880495	4.07668269929183	7.55865189653426	12.6963165405469	6.46754294223276	8.7511323067822	9.23118508542973	9.63179856524674	12.305073	7.349609	5.986349	20.165915	12.563856	15.230141	7.606294	9.107393	12.815185	7.232939	10.990718	7.116118	10.762125	12.387164	8.650094	8.3352288050868	7.29410936214418	6.845571	4.278553	6.45203101698232	13.5394779114843	5.43676989147251	6.87486217380057	5.09405217765842	11.098441	8.50013256871821	10.6291552146153	3.51263287845942	9.71533163761799	3.99502797764753	5.40174	7.681942	6.797274	15.521393	10.182693	14.383148	5.731556	12.395433	7.13858	14.013158	6.217798
C6	0.111547702625975	0.0871889643038889	0.025370980446091	0.204825923693839	0.0764316642132201	0.48183856491641	0.0204954730345204	0.626811097727549	0.967595	0.768846	0.156937	0.08943	0.576731	0.051712	11.213134	0	0.066836	0.145139	0.157907	2.452577	0.552868	0.75138	0.062283	0.140399979711273	0.0592432498551133	9.276558	0.702433	0.37848532728542	0.402429387612646	0.174386347255122	0.0409009478056051	0.192423181319565	1.103175	1.00370252788817	0.540265035680243	0.65664690300575	0.707627968597866	0.206617332631636	0	0.982475	0.196589	3.722089	0.402651	0.407133	0.163775	0.099411	0.360214	0.420086	0
RAI14	38.4707238595291	7.55238102974924	14.2512171892093	30.1044707368407	31.8273328809724	10.8247912976116	12.909096883848	14.7621300408002	26.823769	29.540176	17.179045	7.714486	11.980476	23.955311	8.43916	14.592913	19.738184	14.613248	17.268934	29.417011	13.180171	6.34727	17.770863	25.8479319470022	12.0290421596572	4.711657	23.804684	8.79431160152395	18.648904766518	6.84600203841204	19.4948632936019	32.2175442433482	13.522149	10.7320591743227	31.7763185675794	6.67971307803858	33.0264254485621	4.23579850648409	7.082651	14.91484	55.75898	34.117638	13.95457	39.227962	17.757103	13.553648	16.311522	23.91235	22.203045
SOX30	0.0312313730868961	0.00204140793345262	0.0301997344526889	0.0267997147403462	0.0770142915843983	0.00204140793345262	0.125426817164346	0.0152027087287093	0.063337	0.075934	0.036461	0.024416	0	0.016663	0	0.011562	0	0.028417	0.103082	0.101709	0.022857	0.039666	0.04738	0.0500511562287497	0.668705253322911	0	0	0.0245282729997476	0.0141588251255501	0.0704530290542773	0.0543110987332844	0.0928082607043381	0.088148	0.00204140793345262	0.193082311452383	0.115144104486891	0.206865044421955	0.00204140793345262	0.086914	0.038923	0.082564	0.028943	0.024249	0.06288	0.031262	0	0.024912	0.211206	0.533548
PNKP	5.64592009626078	5.3600064647411	6.06246920498814	3.96214123056113	3.76781631892314	6.0538778956015	5.44978905708128	7.70403303557663	2.999992	6.566381	5.907266	7.967554	8.409814	7.173564	5.131541	4.642204	11.212895	11.721331	8.050135	9.253315	6.100812	6.350736	2.055774	5.73866677103058	6.0399814245774	6.992738	9.163799	8.28862793895449	6.71279676816181	6.82916066099064	5.84505359971457	3.84936247378316	5.867365	4.63030924274521	7.5600542197193	5.3243782551256	5.19201413332542	4.94351546822549	2.587911	4.896408	8.877829	1.567479	4.084259	2.301484	3.830558	1.229654	4.31925	2.648438	3.839282
BEST2	0	0.802072271489225	0	0	0	0	0	0	0	0	0	0	0	0	0	0	0	0	0	0	0	0	0	0.111574816642289	0	0	0	0	0	0	0	0	0	0	0	0	0	0	0	0	0	0	0	0	0	0	0	0	0
PHLPP2	4.5776818166076	0.913566814013331	4.22702280209677	5.38104129697846	3.32048205975376	2.32095776310488	3.45211062184661	3.09516687080027	3.084156	1.724812	2.815076	2.138106	2.820032	4.283082	2.785231	2.66029	2.96214	2.469237	2.682523	3.133099	2.800488	3.665301	2.510012	2.90891536759136	3.33137089145598	2.891212	1.664483	1.9449262864329	3.9853766387917	4.50150510443277	3.70998425510561	1.83122923010899	3.271161	2.58131550190755	2.98713100012846	2.09289592086734	2.32982253608921	1.98543058663138	3.731097	2.634279	4.296729	3.451582	2.104686	3.383148	5.781018	2.825792	5.320318	3.674181	3.504082
SPDL1	7.03988591925456	16.958803089336	8.61331860775041	12.7978778011957	11.4977952968829	7.85165569852506	18.823584631222	6.28534045066564	7.060276	6.123568	5.500778	5.245336	8.09021	8.464314	3.639793	8.252699	7.57357	17.945847	8.376855	5.579521	13.665953	5.919015	5.878784	8.12755923030837	10.5998826021054	3.617827	5.523603	5.86951830322849	5.3396631674516	14.5725780323851	10.8608684761294	5.61868597271351	8.300357	3.15383150437508	8.9316550191478	8.05869262342454	9.43532857312427	10.5354937922905	10.253511	5.265166	4.773727	12.16063	10.739521	12.095144	18.486294	6.788552	11.196626	7.738948	8.28533
STAU2	26.7949441300311	60.1155766815851	12.3747856260603	11.5187403079735	25.8307703374758	14.6489800625402	23.9044064843554	12.3550457526422	20.963232	10.637001	28.441845	11.22345	28.234871	53.725704	14.780396	15.23158	11.833911	15.041366	13.47077	12.226743	16.364185	12.369222	21.139526	12.1909543802338	15.9671287623889	12.193237	7.759839	13.6953293301504	13.1372185155226	19.5552191055257	16.1878514533464	12.2031893286778	15.006604	15.2063078250666	14.4915726692349	34.9741089413825	8.92887262776438	10.1851318146006	11.282451	12.03665	15.662124	17.304562	16.398399	37.339973	30.917101	30.156292	24.569496	19.863712	11.526599
CTNS	3.43017053510176	5.12477524475499	8.88664232977911	6.92184591177911	7.49865230561058	7.21000388297984	7.18898165661678	15.8969228017703	6.010906	6.668251	6.749588	10.956366	5.280262	3.701588	7.619081	6.391986	9.33264	4.761844	8.103324	5.658381	6.095239	9.649611	6.891131	9.44771260200446	2.78214932435396	7.003418	11.049983	4.75146108436389	5.6461510291199	9.67353469741139	3.3713595539395	5.82738291027801	7.046996	5.65472961010119	7.37306314696412	7.93208755714822	6.91722741416421	5.49302364654023	7.727221	6.870674	7.970834	9.347581	6.797215	6.261916	7.330646	4.018091	3.170457	4.188105	7.174134
RTN4R	0.950688399679279	2.7464416966067	0.956540461589314	0.922680257022293	0.411462658908405	1.06536037896793	0.2330241882893	0.428332826468127	0.056949	3.004049	1.439045	0.317788	0.15497	1.757282	0.208995	0.153963	1.35037	2.106925	0.677201	0.531236	0.173301	0.205115	0.323397	0.720819217018836	1.22121324973254	0.649259	0.372743	0.179884009445836	0.404812312093789	1.53102606645991	0.211840748007042	0.642100599302464	0.400676	0.437816451134562	0.848436466387031	4.42472851023188	0.809331656708796	1.17641067902757	1.520986	0.654066	3.42153	0	0.160408	0	0.126527	0.080248	0.215993	0.09901	0.430136
PHF23	18.4372571907389	17.4146815762287	28.1291222239632	13.7791473421076	17.6145122497901	20.8142850125262	8.48896893803588	23.6411585999189	14.995172	19.685091	14.962793	34.315033	13.726188	16.01186	15.272551	18.807728	23.234531	14.470684	21.144053	24.72031	16.291769	20.491922	14.941894	42.7576157856092	21.9081040899184	17.651598	31.19541	23.349353560215	20.0192394351392	30.626763483188	10.3309030233232	17.9854917544492	20.759493	11.5210686561096	20.1463289306909	18.0520399188427	17.0001849234842	30.2413587729354	12.966912	12.122812	21.464611	17.659492	14.970674	13.863852	20.627476	13.539664	9.596515	13.736272	16.748333
CDH10	1.21180108799151	0.00193219455462055	0.00193219455462055	0.00193219455462055	0.00193219455462055	0.00193219455462055	238.523905547905	0.00193219455462055	0	0	0	0	0	0	0	0.018505	0	0.491221	0	0.029572	0	0	1.712434	0.00839043672575792	0.00839043672575792	0.022011	0	0.00193219455462055	0.00832640111903189	0.00193219455462055	0.0161863926411387	0.00193219455462055	0.051109	0.00193219455462055	0.00193219455462055	0.00193219455462055	0.00193219455462055	0.00193219455462055	0	0	0	0	0	0	0	0	0	0	0
INPP4A	8.03392254166633	5.01677632745627	7.41407607294241	7.43541712769725	5.66011924698246	6.11854915926775	4.66300384320967	8.15974104230517	7.499222	7.138977	7.601193	2.688618	2.883342	4.837131	6.159545	7.146028	5.683167	7.714354	11.188626	8.821921	7.070165	3.629888	3.966946	7.18102298553122	8.1386934903227	6.737094	3.972305	4.28700795266946	4.49166302686422	4.91225608093792	5.95770108304937	8.75870299637391	8.914202	5.43892776360093	10.2433724979243	3.86075753269731	5.44406054736563	2.81343369248341	4.693622	4.976619	6.373742	5.375418	6.001286	5.656874	4.743729	2.789405	5.442325	5.043829	6.294001
RAB27B	3.00123386153592	1.83386501340015	1.49852577882635	1.23756266404352	2.3189602767984	3.5384243140694	3.44257225841864	8.70821869781351	4.983362	0.950197	3.25036	18.257298	31.265112	6.40156	6.990959	4.918357	11.39243	1.82355	2.902828	2.863049	3.992222	9.900061	13.227075	0.574738141134815	4.43361465753231	3.123601	1.045909	2.92251739632834	6.84357587410828	1.72940466736276	5.27121610752913	0.191340624194237	10.337749	7.2398271996602	1.72301992967472	1.32145637474521	1.72103198520909	0.584656663843833	4.869064	5.428091	3.063125	1.205653	4.748199	6.405096	4.798958	15.788709	5.898857	2.500352	0.568152
PSMA4	64.4053628122178	120.775072639306	102.100310603115	82.1749358917018	89.1231123292742	53.185324267376	65.3347314585376	125.859442873839	114.118553	61.324528	64.503059	73.57634	104.194298	51.690323	48.899868	86.32457	86.047295	106.453636	95.395195	79.259964	70.650444	69.5028	137.392426	78.1145439991615	49.2216241595429	64.730217	43.538857	34.2288707527976	44.1208225241729	94.9006607028453	44.1499479927592	99.328616324317	82.924988	51.6856548280131	89.0399732081681	120.429664556527	98.225224859938	205.650451426082	97.846931	74.646034	74.62075	104.991295	103.815025	121.199417	182.564011	67.398392	120.812752	106.936562	213.01239
MYO16	0.0324884024033885	0.337246776444708	0.0658949583468173	0.831778289523266	0.0334173386501245	0.00918967707984891	0.395833028079391	0.0911288838297733	0.097162	0	0.114686	0.022732	1.68247	0.014263	0.265381	0	0.0107	0.284854	0.007261	0.084569	0.023909	0.123981	0.021886	0.0883082538326888	0.122160319404176	0.275974	0.042962	0.00042554018767087	0.00042554018767087	0.0121562475369927	0.0485685398982384	0.00042554018767087	0.11927	0.288282295815405	0.0790125424061308	0.0146578477430676	0.11358604312654	1.45126729374654	0.13669	0.070133	0.048944	0.102374	0	0.157875	0.022356	0.009593	0.151763	0.076059	0.232968
LSG1	12.9340431212093	15.9232405282255	18.5077646631578	18.8687276673708	18.5851333474613	9.87092709737978	9.53361240274971	24.439188220261	13.901812	12.174813	10.521203	11.171255	18.56625	14.030331	10.252337	15.523287	15.900404	20.33102	11.318265	21.634111	26.603691	11.828572	20.016903	16.4480162761212	10.3128447059703	8.072651	10.349571	14.3414815787648	10.2444920562971	21.2966862662609	18.8672310010824	9.85258771727281	13.553836	12.1058096061513	10.8642457279512	25.7748370350344	10.2615569986621	15.2464833927161	20.324837	10.562126	6.543966	14.562115	18.590399	16.160837	20.339657	12.648428	12.709832	22.424238	16.533329
PARP3	3.08166002649515	4.31316347141826	3.67366838861825	2.32061901887877	7.3155319331338	4.95643811578438	2.64149377108803	7.34287196068438	3.509727	4.083303	4.569835	3.71053	4.174446	6.522495	10.35107	3.464169	13.543873	3.820128	7.956762	7.534172	6.318354	9.73875	3.027789	6.05212597900982	4.19588322369654	10.655492	11.189952	3.21340594647544	4.47553998682407	2.00436024467453	3.42996204456609	5.5118875035687	8.843915	6.86720200840348	5.45487650201474	3.52890329857839	9.89612152662796	4.86432058124666	2.746133	6.777077	5.071143	3.81046	4.246199	1.544242	1.492077	1.345358	0.830088	1.943643	6.918958
TNC	57.4302664232855	8.27591870894633	47.4878330417786	7.85812847730008	54.1158848064112	22.8956213146601	8.32480727087381	4.98267178095448	87.336685	141.429855	25.340189	23.338314	8.793135	6.586127	33.939827	14.936104	10.946058	48.415062	44.289227	86.444244	51.83268	74.834846	24.641619	80.1096641352815	12.9181471670148	29.525558	188.0495	34.9923393288173	161.997558338398	9.95203799425405	5.24047464315736	38.4738306800745	57.679043	44.7089157980525	41.7284828751033	39.6383587246471	66.0585571500588	2.7389437505182	5.404372	79.075691	216.813187	146.748489	21.929266	19.512501	27.990225	41.781643	6.794542	31.433081	29.807674
THAP3	4.24615631546683	5.53078694769785	4.22002055252003	3.97978285723177	3.49310394821506	4.0719122819986	6.06792948753864	4.82554824275801	4.434624	6.579796	4.149396	6.231906	5.039639	4.473973	6.330566	2.206261	5.254927	8.652435	7.053333	3.93699	4.484185	5.063487	2.253659	4.86022321277916	4.300615092103	9.380544	3.968901	4.45614819717035	4.427288509696	4.72582990567839	3.54164545487655	3.88253801936023	5.909852	4.20909849384986	4.68000353669114	1.93189465986173	4.46764945592151	14.1631549330809	1.846678	5.207736	3.614236	1.866724	4.533671	1.589701	1.686157	0.724286	2.906532	3.208052	3.645297
TDP1	8.9531055568264	9.38848992377673	14.1129441044171	7.65120886380305	12.7979530132711	10.5094834566218	26.9010137305053	13.9230036533583	11.477643	5.497881	5.897756	10.03333	15.425553	7.465387	5.783452	17.219364	9.307953	10.316809	11.526102	7.995184	13.716192	9.913135	9.925113	13.8092786096239	10.5681771040739	5.220245	7.851212	9.45396191438985	10.9053247225927	12.8941534245788	10.2533926936586	7.86488007055164	9.818408	6.3833086548775	10.0719883682651	6.81939348762861	7.63841166830804	9.15085486123826	14.386539	6.533605	8.349637	10.918977	16.13802	11.498044	14.89376	9.818441	16.51235	8.170408	12.095103
AIFM2	6.8145648943557	7.01645602598996	6.36028427313833	4.93544762999008	6.71868935979627	3.29067181386315	4.71087672902992	7.37308849778828	3.640621	6.391386	7.336757	1.708168	5.573991	3.124713	14.866079	4.068995	3.00382	6.974136	4.179676	6.860976	2.998714	6.281029	23.207998	6.18013086182074	2.84879430090233	19.23563	3.829207	2.88926979313498	1.94440522199548	4.4759452910693	2.71651568754411	5.57570906210413	5.916773	5.72176547135394	5.99646345123015	1.19406176140472	4.69372822358442	15.1281568067443	2.350635	4.573862	2.722067	2.636252	3.366117	1.779952	2.037635	0.787435	3.895838	1.381768	3.875136
C2orf83	0.000321412414711109	0.000321412414711109	0.000321412414711109	0.000321412414711109	0.000321412414711109	0.000321412414711109	0.000321412414711109	0.000321412414711109	0	0	0	0	0	0	0	0	0	0	0	0.021785	0	0	0	0.000360577691562836	0.000360577691562836	0	0	0.000321412414711109	0.000321412414711109	0.000321412414711109	0.000321412414711109	0.000321412414711109	0	0.000321412414711109	0.000321412414711109	0.000321412414711109	0.000321412414711109	0.000321412414711109	0	0	0	0	0	0	0	0	0	0	0
SPATA7	2.18920593893905	1.81616411616421	2.6920720711937	1.31885032209013	2.69110819331787	3.14324824427803	6.55709484026239	2.43895974907958	2.599146	2.34372	1.57584	2.202877	6.973899	1.642832	5.437976	2.278202	3.088468	2.939398	2.981235	3.13962	2.459094	5.789385	2.687706	3.70395394703906	3.0532716212519	3.021248	2.020811	2.54432866957854	2.98196838274419	1.84457642463321	2.18754927383997	2.22038939630107	4.409931	3.68449177658253	3.63127065724489	2.74597292524169	1.91819560951811	1.35812633745131	4.014251	3.010968	4.36517	5.609534	2.315124	4.431644	2.628665	2.826734	3.62347	2.315746	2.904076
MED17	9.99582644288395	10.4982847756274	10.513969382107	10.5929565142037	13.9007569028809	10.2939716973456	20.7246949092327	9.74761778487673	1.89373	11.284435	9.835586	9.593731	10.033052	15.213549	7.539809	9.764898	5.458352	16.61558	8.413556	10.72693	8.791798	7.794181	18.803967	11.2963305445031	4.9263481487999	6.475179	7.249225	12.7408230053783	8.88976107243089	6.50222646454455	18.5218089359973	10.1016053165008	11.204704	7.5544568425374	8.26571470254497	10.6604616424579	8.38277916312408	14.1600846725678	15.903449	10.470018	16.094271	11.054462	11.283682	20.024385	16.84676	8.787525	9.355266	18.105175	12.425274
RETSAT	22.3270779934911	26.2494494684931	11.0624591475286	28.00260022188	25.0774023778664	31.1170154773496	29.3389449808714	17.8576886921357	28.586243	33.997032	17.766022	95.67289	20.929359	104.962936	71.766472	67.744736	61.962578	14.834422	19.688259	13.654416	16.87244	54.926208	81.671616	14.8515364527352	19.5962465301977	75.564781	14.40759	19.5106432986246	76.6395944839675	16.1393426844352	22.1033297065505	18.0216244605909	32.646786	41.6438328902863	21.6132781047998	37.6496169474435	21.5576628916835	16.9017826545415	18.532635	21.300303	34.414158	20.840107	27.480036	15.122532	22.639332	46.556095	26.339827	20.169928	9.795775
CAPG	209.250281571435	75.3731582907816	183.498810093792	215.041928751069	100.324882069802	76.2010289368178	88.9335578527121	188.023360441025	97.604927	117.252762	349.524475	51.715862	133.918396	86.871971	53.153179	52.784962	197.029663	188.235184	77.486702	123.487579	62.956959	41.565666	77.584541	84.3520628041271	204.481786712957	47.21172	113.456108	47.361692148769	112.200331084588	115.708212198819	40.136295699809	135.521858643506	97.603157	56.8409875182468	183.876438846435	132.10974523357	236.206513505921	153.305603438571	41.118435	65.90712	136.071198	29.309309	167.916931	62.82304	67.697273	21.947834	33.412643	93.149513	165.8069
AP2S1	63.6165946580335	80.2293209386537	58.8069266080217	68.0269934701786	36.6296612238403	48.3247023213463	60.2546047039125	68.611387239594	56.91983	107.943581	57.485138	110.328636	67.761818	99.438484	50.825397	61.134903	67.473892	74.266159	57.62315	62.005547	55.977505	53.371155	37.470787	51.2799720860842	44.2589813820735	60.071308	68.934189	55.0324991507851	72.4327532052563	52.7509358980079	55.3560542473524	51.9134746542866	40.850147	41.7146139659128	66.6839675748122	45.6011246292466	41.9560129116137	137.597706345119	61.805058	53.885674	46.275673	48.289108	39.92371	34.772892	76.111504	40.329338	51.07716	39.41037	44.648293
USH2A	0.000920016163265247	0.000920016163265247	0.0162204998137779	0.00381440222682769	0.00294548088766198	0.000920016163265247	0.000920016163265247	0.00224913277613545	0.004774	0	0	0.016788	0	0.003914	0.003195	0	0	0	0	0	0.005164	0	0.003426	0.00289529231716934	0.00289529231716934	0	0	0.000920016163265247	0.00521113525052729	0.000920016163265247	0.000920016163265247	0.000920016163265247	0	0.000920016163265247	0.00510113243290933	0.000920016163265247	0.000920016163265247	0.0273973916038595	0	0	0	0	0	0.006677	0.00428	0	0	0	0.00209
ZPBP	0	0	0	0	0	0	0	0	0	0	0	0	0	0.058896	0	0	0	0.040686	0	0	0	0	0	0.00186569109114298	0.00186569109114298	0	0	0	0	0	0	0	0	0	0	0	0	0	0	0	0	0	0	0	0	0	0	0	0
TG	0.00810875535072957	0.0822173071436547	0.0730540090401268	0.39291538349633	0.0468927713328038	0.00810875535072957	0.0406494907112992	0.266174084160903	0.082906	0.152379	0.056318	0.145878	0.856347	0.021949	0.078917	0.047935	0.027311	0.007593	0.40675	0.064422	0.059154	0.418901	0.498387	0.307554142837747	0.0259183989914473	0.029821	0.385731	0.00810875535072957	0.133888967851089	0.0165920493831013	0.0321391694900897	0.350542156836612	0.054294	0.0328040383354967	0.131993821369791	0.0507576593365924	0.042255986815811	0.0720107595509923	0.012186	0.007642	0.007899	0.07637	0.006988	0.025279	0.043366	0.014369	0.136608	0.06766	0.052788
ADAM28	4.08555877755428	1.48419326323343	7.29924415350366	5.73468401455282	6.24926384315093	3.00137351703541	2.41361193556831	6.81640841321446	7.911874	1.625862	7.026601	2.369568	4.815495	0.88897	4.618843	3.086679	4.548818	4.24473	8.685292	7.906395	3.216222	4.826774	1.716833	3.33154406382157	2.43717934002675	2.425968	6.277868	1.74461445549772	1.46040264383732	1.79012381106193	1.79023135221237	3.16417709013201	5.308709	4.2895426028828	5.13499680593568	1.07771860407973	7.06841622653963	7.09885609238586	1.99493	3.4443	3.9039	3.253399	5.218228	12.0578	3.173663	1.239015	2.21442	7.497865	5.308339
BARX2	8.9053328150911	11.0344590583038	18.3283207887419	8.69997000215337	6.62674810805311	9.27173446321175	0.188104186644565	5.78045483624095	3.560995	0.936722	7.11834	2.595718	0.097936	84.618645	6.516389	3.732542	1.180745	51.901272	6.365537	24.955168	2.792709	8.945036	1.944412	1.4078100037291	4.18518138201489	11.20124	0	22.4878051147296	0.605335479749303	9.25513946314464	6.78206893149789	6.68489360403968	6.279956	11.3363680755638	5.52075464136494	1.41771868078225	25.7887699867953	2.93865473399443	20.738743	10.811885	5.07547	1.940152	1.64907	3.575527	53.837013	1.556619	4.025344	1.550176	8.37537
DCUN1D1	21.957273200381	19.9020698225397	20.7382243381784	29.4495127188776	27.0141891142921	18.2661868696022	12.2917444895714	21.1904136769249	19.972954	12.04474	15.899367	15.038371	21.834269	24.595192	14.133888	10.986472	7.964979	18.69401	13.757094	14.386336	22.620319	12.9487	20.071726	15.6434883867342	11.9574408806122	10.572279	2.958463	11.7298463527769	10.4420312208664	21.2955011728366	22.266652813999	12.0571110637769	12.227397	12.113056371198	12.8454083873192	11.2521400196617	10.331644230277	16.7137082138732	26.996841	12.598987	14.641523	9.992956	21.673218	26.018112	35.634617	25.181179	16.207207	33.249733	24.59935
JADE2	17.5551792439004	1.94045620268328	9.03547959331163	10.1774670375397	6.51964118219311	6.08249250113433	3.41219321758979	13.1382369950517	8.912855	5.640537	10.544649	5.658013	6.113913	9.168246	22.391907	6.133965	10.386059	7.102098	18.655727	17.709412	6.201787	8.728695	4.047358	7.4058894326167	6.40211923868427	19.677197	4.381168	5.01535571687886	7.03696103015554	2.15269739768252	8.24102911204211	7.53905554709707	21.156416	11.9510237312605	10.9175673773087	3.19660442368108	9.05115509783209	7.99507022405574	2.84273	16.905098	6.028342	4.557965	5.210865	3.924032	2.588522	1.297759	2.371699	7.8874	10.380822
ZIC2	1.08658060446212	6.07402368703398	0	0.238424154654576	2.12295671672152	0	0	0.0231607370864126	0.544678	1.053269	4.689348	0.916755	0	0	0.045438	4.088659	0.204963	0	0.316279	0.784504	0.018013	0	0.283875	0	0.0109093678198038	0	1.497917	0.405674104977287	0.267649480212154	0	0.920253073275002	0.505190190111505	0	0	0.283362386980398	9.19635873519316	0	10.1192659432526	0.015329	0.061047	0	0	1.770355	0.055994	0	1.360345	0	1.879265	0.027146
LCP2	14.886261360797	13.0279848790954	25.2352477668743	21.5861153771874	18.6281886200169	12.9015295976248	9.62356063437154	33.2128124046124	19.552584	8.479088	28.280535	5.848474	7.975407	4.796718	20.968315	12.829947	11.56696	15.370883	45.86977	11.191037	15.69663	5.951453	11.807084	13.9024256059683	12.43637066137	24.532202	16.546124	7.74721796590998	8.53340493861703	7.1260871701262	5.87845169918161	17.8457405465308	33.927025	8.75071627374128	29.3361208168031	5.40979713482828	19.1885155815521	13.4446411124251	6.635045	9.854822	9.179357	21.336552	22.881372	23.88055	16.973755	10.547573	4.423995	28.520294	35.44746
TRIT1	8.04252157647315	16.5561838525323	12.4795512328746	6.2171593244126	13.3263281501945	14.5955248631216	7.23945572103042	13.5135078401824	13.340734	7.242559	14.947863	8.518552	7.779221	10.685883	6.315352	11.218143	2.473843	20.895281	7.98415	7.03198	10.962618	10.284871	9.733841	13.8679534681937	14.5656578710064	5.862728	5.610164	9.78070868553421	4.91779810413799	38.6083375297313	14.8715247238899	9.56139090803741	10.5974	5.7828164762111	7.55476404177726	11.8722674750925	16.7393767293237	13.4512845510729	16.164518	6.813878	14.064667	8.046941	13.823025	29.80537	16.796003	4.243537	15.046102	16.158964	13.116372
ADRB1	0.134094986962827	0.0848461121710238	0.148333412112734	0.112712298206925	0.0550375635834367	0.0109542840038547	0.0273761424969091	0.0933416792195177	0.165591	0.120507	0.131805	0.12672	0.013439	0	0.63766	0.037463	0.052953	0.027446	0.188497	0.149056	0.08545	0.091445	0.024188	0.347086895095685	0.188460835125078	1.332489	0.103497	0.0148310218219666	0.0102150970589516	0.115278395125676	0	0.213678118935645	0.213748	0.222334157806166	0.125825242252118	0	0.0386498325819447	0.0644836175777834	0.617225	0.109459	0.233278	0.079173	0.140287	0.164822	0.062555	0	0.062889	0.146723	0.029466
GUCA2B	0.000175079757510543	0.000175079757510543	0.000175079757510543	0.000175079757510543	0.000175079757510543	0.000175079757510543	0.000175079757510543	0.000175079757510543	0	0	0	0	0	0	0	0	0	0	0	0	0	0	0	0	0	0	0	0.000175079757510543	0.000175079757510543	0.000175079757510543	0.000175079757510543	0.000175079757510543	0	0.000175079757510543	0.000175079757510543	0.000175079757510543	0.000175079757510543	0.000175079757510543	0	0	0	0	0	0	0	0	0	0	0
CUL7	10.2496923794743	7.67189886196271	6.01929021267894	9.90258965937269	9.09142313791568	11.4578538705664	10.6022559617544	14.6207593490226	9.152939	14.038507	17.685589	9.152841	7.891274	9.728056	7.224124	7.76343	15.466014	9.189685	8.251096	7.88924	7.632775	10.229451	11.56417	11.7954397896836	8.31542776542504	6.604737	9.887768	11.3111436572778	11.0638920785639	15.4963699467909	17.4880804295397	9.97655406723634	9.298851	10.0576482513996	6.98794491477501	12.2063556656793	9.6143882785525	11.7611773460244	9.870313	7.180421	12.179077	4.051822	13.348261	2.012159	5.006762	4.117837	3.78297	5.815275	3.796254
CTNNA1	88.4472403418369	48.5065986998097	82.3264679807277	159.874059748763	88.882465872769	109.774959104732	175.902027397442	71.387886966799	90.846848	135.601959	105.78244	148.42157	130.015442	137.85936	93.767746	103.176956	182.423859	96.625511	110.948708	79.937607	116.972427	136.809662	117.078476	88.7010134705952	80.1415281339797	119.275406	92.589417	95.6803871532375	117.863122371741	147.234780264841	78.8841188427344	110.4183470297	98.221687	91.4363153224737	112.544514062053	92.1337502623775	109.765889478698	73.6715978522518	93.897423	126.991661	101.4282	116.015678	102.171494	110.391823	61.699249	82.905701	136.951019	77.208115	73.658806
PHKA2	0.798848630839692	4.0067777952452	3.64845579805308	4.05074579583991	5.84948963033771	6.54071949286879	4.40189268954971	4.85826032079966	3.270116	1.539852	3.7386	3.72406	4.853154	8.912862	5.503044	6.637153	3.387658	6.775743	3.392565	4.504475	4.499295	5.678403	4.122185	4.28800075631039	7.56873148735691	5.981899	3.588079	3.6947243046667	4.59598417848328	3.14053577024421	8.24496561858948	7.98577708321873	5.133761	4.41144429500249	4.70879474026989	2.64648826056169	2.75931185022571	4.63743345611249	8.657765	3.904942	6.702806	4.507271	5.117106	6.330177	3.435644	3.68154	4.856105	2.949922	2.996906
CNTLN	0.442909361117506	1.16107286450366	7.69874098243733	7.29594715000766	3.32653010787372	0.883517010818225	2.45501389027457	4.62600309177455	1.490443	1.091046	2.163654	0.697259	0.973671	0.774897	3.267215	0.910892	1.193108	2.413199	3.917026	2.545588	5.72156	2.151402	1.009767	2.31138669615025	0.896129820547975	2.533866	1.103508	0.481110842635883	1.53620583833817	1.52431319630443	4.69705457948524	1.41764465539089	2.023508	1.57817503188016	1.79862356335728	1.08608386142135	3.01804121032091	3.06659322044839	0.852867	2.017458	0.821792	3.377495	3.59849	3.325168	1.160124	0.86363	0.969602	2.119094	2.422016
EPHA3	0.2323609315825	0.362245117786696	0.328192661874423	1.68479436886127	1.30820361431305	0.56027446377373	0.249734633578557	1.15794993641726	1.709439	3.488544	0.205643	0.615158	0.428543	0.177218	2.74009	0.515216	2.966118	0.218397	2.905524	1.340122	0.49927	0.577993	1.327497	8.3173956779465	0.552925947612558	3.736591	4.824837	0.559841127422786	0.607783153741638	1.24384176260967	0.146634122019095	2.62338212262575	1.529315	2.55933554659565	1.61099571253701	0.635271167656481	1.03502596380037	0.158956705249503	0.362387	1.515189	0.311129	12.087074	0.552705	1.068467	0.565305	1.711705	1.002421	1.342119	0.173245
HSPA5	291.222284310082	231.118443152812	214.365293821617	168.478385173482	206.106325009504	159.190098992374	157.245582738024	218.263190315773	331.340302	239.60054	178.593979	233.833038	138.918243	143.677841	105.040337	254.695312	226.067825	346.491699	220.929901	152.709869	280.836609	173.169449	432.03186	377.18804770638	189.305185903185	102.089333	166.033951	192.06213363456	169.880065452752	156.039619062737	92.6386225864218	141.312012825601	192.110107	127.874577516545	184.71183844051	183.02017294403	153.884917821931	238.108160383583	240.333191	156.336105	172.72876	252.287659	247.131516	258.394562	292.490234	309.563507	181.113174	175.46904	353.313904
DSG2	113.62263291525	91.2609602762166	30.470178732219	131.747676437836	71.9077377905784	27.3819832039824	38.458964557593	43.2929068827961	19.254946	38.103344	78.634651	14.759666	36.297028	75.232422	31.294287	26.723322	23.49069	31.935205	25.047626	34.767918	35.581078	43.923996	21.481428	19.6021190334597	28.8467705824974	19.234911	26.775312	57.8238141505737	25.284754362343	314.784934060254	119.684115489078	33.7024043638495	43.609367	87.8271638855648	35.6214406468941	41.402854458565	30.2758630176649	16.4300420971703	62.91917	32.267941	96.176476	28.661982	118.210091	32.978405	69.995697	16.158522	38.187279	55.089439	177.275742
GEMIN8	19.832691269166	13.8304227996749	18.4961704669945	11.6477149938864	14.2068434633179	7.91269061419334	10.2183556048847	9.60832464602877	7.549338	4.65379	9.453037	8.064651	17.461559	15.372478	10.495755	9.02966	10.442989	14.793531	8.000413	9.238401	10.059668	12.884299	11.133633	11.0800644484184	7.94089985530781	8.77231	9.833097	8.50078279794058	8.21346794717237	5.38091865036137	16.6263277258529	7.5524933805626	10.366615	15.532083527271	6.97845776356555	7.63480900174666	9.12756945908389	29.786866183393	35.08717	9.072371	31.694632	14.909293	22.999271	13.370995	11.022519	7.596531	8.821116	10.632361	14.810828
OFD1	19.0468434930045	16.4477777328433	26.6099224544013	11.9327034430736	18.1542551425315	9.60799308934963	12.4964064245618	10.2587111973741	9.726312	7.372136	7.458929	9.562644	9.961741	12.78378	7.68901	8.187703	5.820613	15.372122	9.644344	14.011982	8.914169	13.779621	6.596802	11.3695887789863	14.6164586849336	6.67055	4.093947	5.47696733277319	7.25586531691496	16.9054961878746	46.4310319084365	8.03808043514449	13.743123	10.0736905249039	10.1485831442249	5.30062706623451	11.6906029454758	26.0455414994178	26.054804	9.846772	21.704517	10.967126	25.242987	20.258814	13.958731	10.101464	12.22366	10.761264	17.898788
GPM6B	8.65178960536881	22.4845811455479	23.7007531295108	16.9982569876944	6.36959885280182	27.9236115256494	6.25237616039397	3.65769952553402	23.550007	9.795377	3.750626	1.59981	2.588172	75.476524	17.040546	2.755449	1.878596	15.397503	13.786715	14.305376	30.065994	32.644489	2.267174	15.0518522432794	31.5447431169796	11.964705	4.956276	9.97844622221402	7.04665031683956	136.036455140509	61.5579361577968	6.3116638378131	16.629887	13.9064955746391	15.7815536006338	7.80538963597945	14.154556516922	9.69623933708518	84.792313	11.757417	29.864744	10.390783	12.010327	6.740981	24.384199	4.135159	21.072609	11.584275	28.37133
MAGEC2	0.00499349915682232	2.83267421870839	0.00499349915682232	0.00499349915682232	0.00499349915682232	31.1771917218304	0.00499349915682232	0.00499349915682232	0	1.0088	0.121511	0	0	0	0	1.383184	0	0	1.413269	0	0	0	0	1.65275450791728	0.00528369357356842	0	0	0.00499349915682232	0.00499349915682232	0.00499349915682232	0.00499349915682232	0.00499349915682232	0	0.00499349915682232	0.0385819694720814	0.00499349915682232	0.00499349915682232	0.104056965481267	0.471415	0	0	0	0.040205	0	0	0	0	0	0
PREX2	0.229610207302668	0.950253096197304	0.780305228684136	0.78003398814425	0.640160320730858	1.36084643520954	0.748633843253872	0.894890848791208	1.760887	1.777105	0.414049	0.509522	0.418861	0.641455	5.049411	0.541415	0.704542	0.478827	2.076709	1.894372	2.277122	2.307942	1.11601	0.933546064417008	0.710907393944476	3.026011	0.376935	0.94204347714743	0.853258127517619	0.8381918501985	0.314995864747287	0.912445839111757	3.728284	3.26092964269918	1.48684144822547	0.696808529262313	0.896765758499189	0.196201153393768	0.524934	4.385843	0.842786	4.261935	1.298303	2.016822	0.952875	1.035725	0.521072	1.718168	0.33077
WDR37	14.7290143328129	5.3976084798593	5.75537673996574	6.36302212928656	9.54643474487949	8.92583975427607	19.1224816350501	9.99816160360655	10.024071	5.272098	14.214306	8.74142	6.34872	4.148817	8.010707	9.606089	5.470646	10.422364	6.269774	9.055415	5.747738	6.051689	3.433161	7.28689018200122	11.2966853648441	7.71467	6.283836	7.12644493049486	10.2768102890534	5.30073244798468	11.4056952598331	17.2176613377725	8.744942	9.13267371809504	7.311749471688	4.24263810822139	8.37734858265019	4.38382345388381	8.543105	6.510572	5.910461	5.653034	9.467329	5.252625	6.947427	5.390464	5.852292	7.253139	5.006534
YTHDC2	8.95635814470421	3.11808471600189	5.17008062759216	8.20577461474088	7.05412614386124	4.93291469809865	9.27284539017291	8.28605330766754	8.567582	5.257372	5.506815	9.049692	8.702539	4.599339	6.287444	7.369688	6.575754	5.929007	9.343408	5.783658	9.046844	8.054668	5.008458	4.51092968573824	4.94133058285571	5.783278	3.800994	3.14962176700167	6.48417059235897	4.14914782104611	6.86312882912283	4.04480231417772	8.280384	5.21279116247513	5.34653341284356	3.84449478439895	5.8754382097347	4.46914095394277	3.770307	5.449246	4.486408	8.837652	7.490232	9.661701	3.597435	8.676939	6.021795	7.439972	6.679511
CTPS2	20.9438156196005	9.02186891963934	8.06781877197847	8.04987213601241	10.9706905743824	12.9337148302572	14.1427907693898	9.76243763593457	8.219278	4.884954	10.264719	7.77241	14.924922	11.046119	5.025911	11.988761	8.350241	18.013857	5.204676	7.845096	6.435033	8.369004	11.898445	11.1458077842711	14.2859507010598	4.11515	2.304947	5.32533455209337	9.64257356292287	12.2435813545868	9.66640485987826	7.48903495322107	7.780847	6.57490377366292	7.77879577025226	7.42180033134088	6.34081984602481	25.3197556008032	26.749779	6.236323	11.11247	11.276815	27.997232	22.893669	16.803545	8.178232	9.076569	4.110785	20.248049
ATP6V1H	29.4725428840847	16.8954607183361	15.9749067689465	29.3407334390912	39.4171877685555	22.3318901811665	27.6476082001671	20.6034597617734	35.314941	24.496126	24.400938	26.794392	31.105223	23.970306	20.290312	36.914127	24.667137	25.801174	17.547113	24.311535	33.301205	19.187183	23.405905	15.0467556645622	44.5293301651589	21.155254	13.556898	16.6472361418704	29.0542352622905	19.5877498529377	16.3554693689704	20.3013062052091	27.081326	21.7366913791576	23.9920340514819	17.6222326090698	12.0230310300416	26.5559043791997	13.186479	17.228104	16.710625	28.998688	27.093023	54.309776	42.055557	46.380306	18.709261	27.17374	17.841623
POLR2B	84.7579983736727	71.8180953549738	46.4825278155302	46.3793484808514	69.2263724564703	33.5469822824812	44.3208152408065	57.5007209665585	41.171745	28.405985	42.009785	42.16317	46.177681	26.098417	33.108929	75.253563	26.153524	55.288887	37.620193	35.358227	44.947956	41.569508	57.144939	49.6524933478056	42.5523368138872	34.49128	23.036814	57.5988091145079	52.5285070116035	38.7257617406219	74.2177674539346	31.8264588409385	43.115505	41.0899101295977	39.9694116235239	72.9083765567752	33.2769537321994	59.9283072471647	62.294216	39.722889	57.704399	51.389324	42.601784	54.110958	105.624672	56.049992	66.175156	90.464775	96.904793
ARAP2	5.29769077961867	8.70770101461361	5.76227824821989	8.2769287943479	7.3235908920522	1.94884599656784	3.93092375055895	12.419493979333	5.586452	2.148783	4.858464	4.067567	1.908828	0.843838	4.722136	2.343052	3.288646	5.380435	9.823667	5.240008	7.028331	3.644078	7.713514	3.58284968588707	3.71741027691901	4.462128	1.626779	2.22251303955249	5.74447611297018	1.28569939953227	8.36192347562792	3.48044747342266	9.807909	3.05068638565597	5.33879238521402	1.09665111985562	2.84101472495932	2.29417690033924	1.720087	3.542363	1.793249	2.117926	8.032935	16.27878	5.995487	5.659038	2.082991	4.654028	5.276528
TPR	51.2103024262356	26.3891326567914	34.1792507943099	26.1019695212395	31.5973181179074	31.1297519526361	36.7738301654137	37.2968179436196	30.446383	12.485476	27.018919	15.451238	22.604164	18.057035	20.205214	26.418037	31.495804	26.14971	32.855068	29.651812	30.874641	24.595201	21.489912	18.3237981043803	29.1468044386879	19.619829	12.252304	34.4298078399716	20.0739813760628	31.9391595046806	34.6045897187581	22.2200189144097	28.678108	22.8922756337564	24.3918211549632	20.0163153596248	39.3470083556359	11.9114175426479	23.088938	21.014362	23.400545	40.529633	37.381172	44.318604	21.996258	24.335808	13.03272	28.455091	37.807022
CP	139.730925229818	3.83597846881957	22.4938734539714	0.714921174334891	12.4379396217177	1.46189009487292	0.974631992146284	67.7445966580966	10.390932	83.62394	114.824898	4.584198	1.515164	177.169159	19.881683	20.487747	42.60323	5.939665	39.163025	12.497112	73.70211	63.968964	0.226077	28.8341096436061	18.181869981299	5.79634	0.128425	16.8474335807105	123.380817453756	38.9671241682192	9.45628789084142	0.699311242923492	5.077067	21.0660285563497	3.72792757804441	206.811773792706	7.37553408692374	20.8437415313483	6.835491	36.148495	201.515854	84.077461	23.346636	21.586502	86.181366	19.682503	6.126206	9.206574	22.706059
DTNBP1	16.233456274047	13.6548162256538	15.9351585352001	19.5816042777482	15.6599157196623	13.1440147367762	16.9703216066772	14.7500627291182	9.962512	14.551842	23.01918	12.654188	14.783735	17.529358	11.274963	11.883091	13.824011	20.389055	19.888407	15.093244	14.426608	11.630835	18.092058	17.4600620812685	12.8953075539439	11.233035	11.01397	12.5855367765105	7.94673872066747	21.2971888608372	7.31363325724337	12.423707865106	16.160234	9.52684177054104	16.880934441783	14.5796499964615	12.1797135199277	18.5909335708578	15.480638	12.106611	14.414968	11.157331	14.801643	12.380216	24.125629	8.237666	6.469791	11.550354	15.316593
XK	1.22373356809765	2.94297712220673	0.51377808525037	0.343597490208014	0.757800606483976	1.77578896325937	3.49427633437654	0.346162300450723	0.153669	0.648001	0.106106	0.044299	0.0996	3.527892	0.158028	0.198707	0.026112	0.608981	0.393012	1.906814	0.245738	0.351949	0.336861	2.54908059916234	1.00304475300712	0.593574	0	0.767138809403054	0.051046656683026	0.0767317917684947	5.05139927234759	1.5025130311159	0.423401	0.769323736246984	0.71703003882052	0.823428450128011	0.782563508915801	1.13050205874411	4.015381	1.071111	1.825022	0.145551	2.780128	1.514224	0.451093	0.123436	0.186509	1.451747	2.214149
ANO2	0.0235301762061591	3.25321759792989	0.0687696543885842	4.41039157261578	0.400001663679152	0.128018292907158	0.20560188939475	0.0876476478510448	0.133287	0.475873	2.625495	0.284534	0.347256	0.014477	0.590857	0.440062	0.034549	0.245078	0.154145	0.824892	0.252557	0.536813	3.698838	2.55562378520524	1.55552817451007	0.579647	0.267884	0.204692593791901	0.387335071945939	0.103400298739544	0.221653787501976	0.693343660263438	0.367208	0.490554565302683	0.339991620075092	4.041602304283	0.816106654410776	0.0155394666898866	0.165516	0.348043	0.567689	0.797869	0.203542	4.039209	0.112447	0	1.287498	2.528412	0.167113
C12orf4	17.7013684272162	23.2818818739856	12.559071424975	11.358749191086	8.28918390333397	6.48174894162206	9.24323060017941	11.7448412745501	10.17676	4.527705	10.862654	8.500883	10.850047	4.062371	5.962292	12.937653	8.609257	13.043036	8.140968	9.270711	9.592835	6.412154	12.375	7.67361772095058	13.3626188820089	5.367371	3.788817	5.48238863806406	6.78486846414651	7.63790551846605	27.2584490196693	7.99793480088471	7.463578	5.3066977337645	9.95856209444001	4.71066737408294	15.8379954294908	14.6931272312149	12.712912	5.550102	5.193623	11.757281	7.493541	14.450895	10.298239	8.969186	27.971029	12.663411	10.571739
SCML1	0.601135254966213	6.23070299734956	3.48896377797676	1.89548904238781	3.07679547141235	2.19546274883234	2.56822430441252	5.07937205114584	2.859017	1.831321	1.785555	0.954668	4.817643	1.005165	3.613585	5.637498	1.493811	5.251451	4.650636	2.190724	3.370586	3.058002	1.115724	3.26829146477218	2.61547987067107	3.885221	2.028258	0.937101428619362	1.88229458553742	0.621857172746193	0.902098247696727	1.51673108997672	3.427925	1.93666307259705	2.22351492041809	0.760985715046414	1.58268928800552	1.28137413969676	0.536231	2.370723	1.201181	2.817676	1.310475	2.605636	3.173476	3.034316	1.194196	2.210719	1.035981
WWC3	10.1307407268715	9.45967779999199	24.5815916804221	12.5759805875628	10.1607587430509	10.9577596212841	16.0316004286811	12.2542927135673	5.663181	8.156687	8.483242	23.87682	12.382785	15.753388	8.721119	11.063347	11.200021	12.044268	9.546799	11.116379	9.947577	10.185146	21.969709	9.27078594411055	8.34235304874132	8.700654	12.836838	7.9117820094673	16.0742020567262	5.39912971143969	30.6755051629864	12.4929667344619	10.013176	7.98457784042191	12.615395498743	9.3349602246124	8.30099870102443	3.36426349743839	17.092173	8.116721	9.477349	11.247449	10.955437	8.82712	14.422268	8.015079	5.601001	7.398299	7.915591
ARHGAP6	0.283582103319598	0.271890293658144	0.500059465313257	0.676230430993279	0.721498417496606	0.774425132799696	2.90793248486633	0.705355150603546	1.422958	1.324752	0.445316	1.896229	0.897041	0.572988	3.832647	0.356459	0.929253	0.517147	2.353948	1.443772	0.970364	2.989783	0.598621	1.23204554126178	0.597483208150774	4.023412	0.747038	0.884849556743171	1.77386651247264	0.631486046305016	0.303360277989903	1.75581740231703	2.721233	1.78685469961834	1.72254090754295	0.557381237009352	1.12668961823211	0.263226451406312	0.404267	2.838608	1.253207	3.209463	0.668134	1.197691	0.477632	0.707899	0.23927	1.115537	0.290283
FAM184B	0	0.293487040858414	0.0144169104406479	0	0	0	0.0796288242328193	0.809086625399638	0.073516	0.035554	0.122298	0.040487	0.079936	0.243611	0.097905	0.140077	0.013269	0.008421	0.048352	0.058045	0.133792	0.594645	0.011029	0.505442573772772	0.0546871807376702	0	0	0.44413812967658	0.324546028422509	0	0.19646422221594	0.303314903693149	0.091788	0.0181510081501245	0.0138257681673966	3.37088156387309	0.0076094611115313	0.0228634806335726	0	0.080287	0.019851	0.030066	0.039593	0.045982	0.125394	0.118058	0.069831	0.012905	0.046116
MAP4	40.1590110426087	24.4923750218401	46.6633537706364	36.5560620338954	63.8375277447445	40.784519356854	42.682358747282	28.1197061836129	35.243252	36.543526	34.702896	37.928619	42.600746	55.835968	34.16227	36.784798	49.831585	30.141434	39.402958	36.583149	38.585339	47.818775	34.510532	31.6036420058645	50.9267954705237	43.941246	66.648758	25.5906586405693	34.982845047602	43.3220737601747	35.7116500081289	66.2693843541259	50.93528	36.5186765058429	40.0920483910947	34.414167927667	53.6051101466897	16.4639876877474	15.247906	52.994888	29.592134	54.653931	28.602993	27.215881	23.172298	38.887314	18.42972	24.790846	27.60602
GOPC	16.1241397575405	28.2066581492857	14.3788576736435	9.61619697405589	20.70571093471	21.4446861050812	14.0636345860349	9.88749418120505	17.137011	6.406384	14.024277	10.357568	12.691193	5.472091	13.271914	13.551168	10.061951	16.078449	14.678313	11.596115	6.449609	13.772397	11.960719	14.2964862660404	11.6980160927447	10.615332	9.419958	8.97766939027906	16.8541438782191	5.79674247131567	18.2955828171731	17.859422708487	14.615569	9.68012352810536	17.1735322680199	11.1142671690002	31.9889475626392	9.47530743317096	38.617451	13.468613	18.70373	17.047159	6.970961	36.482529	23.163483	15.802695	10.556917	27.365829	30.644274
ROS1	0	0.00516568661276041	0.0943434038335193	0	0.0152394639330638	0	0.886452125472728	0.00616119406554413	0.049183	0.176966	0.012873	0	0.005192	0	0	0.066457	0.028505	0.03726	0.022082	0.017255	0.144363	0	0	0.0258144562137409	0.00548709332920339	0	0.132509	0	2.60605159981253	0.132561712997803	0.291090788590094	0.04690617695518	0.006682	0	0.0721360066177639	0	0.201147986984279	0	0.224836	0	0.006505	0.040959	0.243911	0.086785	0	0.006353	0.135926	0.024471	0
USP28	13.2944281525762	9.35846397228826	11.4733513669706	17.9339382485327	21.0951630580922	12.3835275983887	16.8577728196104	16.0155866395756	18.67252	6.947903	7.742999	7.797321	13.882782	15.452587	9.468004	16.282383	6.957861	11.127041	12.269163	11.198971	12.046092	12.035169	23.09058	24.8503861604512	6.37629765689865	7.102587	6.760442	11.2824391427466	17.3827415553598	12.2522943966286	33.2570669153484	8.87339191193789	13.284966	7.94714117620301	11.0913558978686	9.71956043005594	9.61333360962006	4.40531061999784	43.474941	10.776962	12.774041	13.137921	13.596619	14.384343	17.019302	13.44809	7.317526	11.93571	13.054694
HDAC9	7.74751145586534	2.79572804938037	5.29413401334951	3.11750371304439	6.917099479836	5.87628987809566	1.79751983073358	2.91857466414322	7.405452	6.464808	2.752153	1.362008	1.234875	1.316462	9.792271	10.917616	24.770607	2.570277	4.503639	8.31569	3.342628	2.02816	2.839727	2.97154296555938	1.62790854873437	6.474733	4.61321	0.499395276260276	3.17478278609454	0.526654174808244	0.812105137274633	4.43514979239397	5.567469	4.72746333774656	5.75424148091958	0.669175460844825	18.4128040856036	1.43700276931201	0.495501	5.307396	3.475069	4.011735	7.358849	8.412358	3.135921	3.350307	0.486498	3.25315	1.481582
TSPAN17	6.42469555398444	7.51682589213724	10.7940955096923	10.2308938437663	7.0289684451032	6.71040703241957	6.92117676264012	8.71502059828125	9.727955	11.448953	12.575089	6.575463	10.415444	5.904388	9.205722	22.314791	14.127478	10.91976	7.248538	6.055554	8.140671	7.633861	6.529781	7.57641180719097	6.06461803094714	9.549647	13.309332	8.55581408746218	7.84564123281987	6.70444790424775	7.7837899234521	9.28194591864347	6.838829	3.37957145012978	10.040250850096	12.0755792272496	12.4998719287432	18.4271237823856	4.678547	5.268224	9.249554	8.185875	11.224318	4.653678	11.371377	4.366757	6.401234	5.824757	5.516795
NOP16	9.1266591266873	34.0968173735081	11.9954855778993	14.3361526880002	16.2947131538964	12.5800838417284	26.4671000880277	13.2054954045828	19.0884	12.927328	17.220726	18.84516	16.026783	13.204041	7.242294	34.759003	13.407459	29.262716	9.88384	13.340623	19.664129	9.069887	8.504227	13.2519084036355	19.5529004002865	9.847128	13.615744	13.7281809985283	12.5421180622685	12.6718821206454	20.5263278545299	18.1897154676322	10.754895	7.86639277537435	7.91359254328865	23.4503403887358	10.7130443939992	40.4253706249438	14.601042	13.014135	19.96269	13.322788	13.703359	10.899046	23.657309	5.838016	28.58633	10.25035	16.552265
CC2D2A	2.79763341032856	2.4221665966796	2.39017502698014	3.19970658709421	2.54870197257593	2.53106509900566	3.60377155259595	2.93723543555237	2.89895	3.424459	1.741594	1.508136	3.31063	2.788325	6.901633	1.565727	3.781948	3.758504	5.091116	3.110069	6.269186	7.747653	1.587437	5.50284777472864	2.54701580918674	5.25774	2.695903	3.5197440630592	3.30649503456874	2.43042414763018	6.15444496690058	5.34637592538227	6.374606	6.90765609513424	3.13679018463742	2.35861319653179	3.92879962444173	2.25716311757451	3.138381	5.0166	2.151346	7.84277	3.138106	3.51983	2.407446	2.975471	4.198734	2.909547	2.146673
RRM2B	6.1849919546174	9.45968567783578	10.1964775198491	9.91743559910893	13.175839581728	15.9417292068244	6.97132455817511	12.8290052334172	12.632463	8.951722	10.091455	12.069233	7.879321	24.940855	9.240853	14.341764	4.970237	7.991874	8.133935	8.109392	8.225462	8.798893	9.652508	14.0746665950684	10.1230385424748	7.739292	3.250652	9.70289825714478	9.21891417001358	20.7953366429369	10.1444601491305	9.0040484108012	8.875229	7.70461042351986	9.76832436491576	10.8332565062785	6.06094826978859	5.07944146209944	18.604391	7.360743	6.764238	11.850092	8.862104	17.566938	9.540203	15.67257	18.885656	10.493348	7.903988
ZNF800	8.795500383434	9.42137065479579	11.4991381982576	12.9767343517672	4.55503499221073	20.6454790917264	14.4769709019759	16.299999010876	12.509336	5.944901	10.546108	10.953573	7.120686	10.240891	6.945954	13.19109	5.892504	9.081215	11.899695	6.94187	8.659818	7.817871	12.531352	6.65532006517924	10.1277578805695	8.57631	1.874252	8.62156962888057	7.09418944652633	7.51240281854103	13.6331525401224	10.6379537311213	12.928996	9.15695776914098	5.94590469507577	14.2273703484208	3.13764611181721	4.75348286459737	5.901275	10.215302	7.982268	9.97019	10.038818	14.555404	11.717463	10.730692	13.369904	11.794568	9.544437
TNFRSF17	7.54425349007876	9.52535410150671	13.4186547777082	1.92786025871235	6.71877466856348	3.41942285036203	4.11865279663982	8.17849326440327	47.224472	0	1.171235	0.488438	0.058249	1.964028	8.691063	14.330326	5.513484	10.472676	20.762959	7.249556	9.633448	3.178245	4.23043	1.45551953767128	4.58076194857966	2.999276	0	1.70675284946594	0.911459309263136	0.111543603931542	0.114578616975746	1.17973401596704	9.249522	6.28132514002511	21.6759936817183	0.444587405849089	2.79775378059155	41.7288398585618	0.297468	3.867225	2.76408	0.777863	4.752984	4.426064	3.175751	0.573131	0	8.889681	2.03181
SNX29	5.88360092339929	4.76025368640302	6.50379287863696	6.16882902601691	5.03385777716271	7.32117996484726	8.4103276861922	7.47245029204479	8.539285	6.267899	5.254282	4.251494	4.913915	6.661535	9.234683	5.730857	5.424152	6.589592	9.40576	9.847894	6.597879	8.191694	5.432724	6.25571670807942	5.14153833811726	7.594322	8.427734	4.34148884452659	8.57983456885085	5.76638900784229	3.69443250632836	7.53493547218489	10.605373	9.68896216295169	8.5237115864883	2.94153222892758	10.7369780651467	2.68092791413118	3.588167	7.426256	8.813204	8.166767	6.728916	6.271888	3.562222	3.478659	2.697088	7.367202	3.851976
LMO3	7.78954096369124	1.17606966964924	0.531005159936476	1.44878966964756	0.36957229618103	0.904860699040877	1.51278550919241	0.110323164803976	0.432793	0.409877	0.08451	1.084126	2.456467	0.752232	2.870375	0.781932	0.661434	3.851135	0.649273	1.018723	1.987362	1.93385	0.709926	0.552828928138716	1.59529644478962	7.158494	0	1.56355419453373	4.91018708058882	3.76848965237068	4.5872214896092	0.175144066816672	0.922361	2.38262128770298	0.480953351638543	1.55982001411369	0.221063429670468	0.789457761265321	1.975	2.381323	1.781585	2.960847	0.234783	1.063444	1.626508	1.042078	1.758916	0.135098	0.170134
MRPS10	41.3871451995633	22.1698286226194	25.2728805749285	45.0898701414958	35.0017802918008	31.633354019017	29.4045658303948	41.0575222622216	47.624744	35.253975	34.977112	29.818899	24.245358	20.371904	21.465338	24.055912	19.525679	32.890934	25.12109	25.447687	29.514206	23.778166	35.05138	30.7053764291257	24.0024237017976	19.732103	9.894211	18.9887628005497	23.5964957121245	42.5167821564864	34.2270927681964	15.7637287136628	21.623268	21.1502190664341	25.9276803502409	53.1572499454991	31.6349475988851	45.613774812715	39.581375	20.346569	37.94836	27.418249	25.476284	23.223717	36.033962	23.361303	27.351048	27.388561	38.56337
GUCA1A	0	0.0167218637908048	0.0929541546321653	0.0309495379845408	0.0457166500623995	0.0835923291468669	0	0	0.127047	0.551909	0.068127	0.039282	0.077787	0	0	0.084903	0.114281	0.170768	0.042557	0.123638	0.029856	0	0.067732	1.01399112209446	0.0531366348922086	0	0	0	0.339694431089145	0.10678121686784	0.00989162822860428	0.0293272578771424	0	0.0149329925721332	0.118478292752235	0.0282047511035636	0.439639181715479	0	0	0.042568	0.142166	0.035397	0.106437	0.056864	0	0	0	0.049951	0.065726
RSF1	7.84223976281798	4.17935413499412	7.56868837413117	8.91858471023032	10.1584784202239	11.6450513241966	11.0545936027111	9.86058850939841	9.290953	5.878565	7.962408	8.422676	7.844722	9.96174	7.797856	4.731626	8.547519	10.873814	7.962623	7.302967	7.210381	7.977952	24.916002	6.81475598518534	6.77230312320647	7.478233	5.279469	14.1159381784572	5.77220845739483	10.8130015791639	9.09209171797119	7.127152313338	7.712209	10.5302363851059	6.74970349782274	12.7685041438688	12.8520053082639	3.92299821502963	7.048881	7.38064	7.240431	21.177332	6.766376	20.320557	6.787074	7.066157	39.306454	8.306022	9.007646
VPS13D	5.06430841488692	7.34331407900146	6.79291238422711	10.0238621690782	8.73745931261332	12.2361333843857	15.0054097513663	14.6784471336238	9.270283	9.905755	5.69541	19.208904	7.835381	22.702625	8.829868	12.281427	5.757597	4.082377	11.761796	12.173233	14.730718	10.027763	13.424672	5.24271270107991	7.87441185781988	9.021694	2.809058	4.45490447649587	11.6955300070829	8.01719077871928	7.57341388852604	9.33621697534847	15.737581	14.5015731145159	10.2374791802214	8.53605038478682	7.8497099570278	2.72316851003976	4.194584	12.480515	12.999635	10.396077	9.127347	8.206944	8.824534	8.932452	12.642311	7.907197	9.232359
CELF2	17.8806755267561	10.3514540685139	5.21476879772032	10.8537212499	4.89303297760073	6.72587296798651	3.31690577927611	12.2086589062194	12.80334	2.278371	10.254117	3.383146	5.870018	1.705687	20.827715	2.203302	4.801487	2.84652	9.368945	11.739468	5.464408	9.474764	3.359719	10.8350199938309	11.7830376149096	21.522486	3.744993	2.69398817658872	4.75192156508225	1.06363848242433	11.6297287025708	7.18588279866427	18.803051	6.6382785351447	12.4855167409552	3.46498646450143	11.7124796135798	2.65501709971832	1.126982	12.128352	4.182261	7.230735	6.25014	8.329424	3.864902	2.737959	3.79903	6.26283	17.831867
FAM120A	51.3112338284829	41.0128610686658	37.7821472848208	56.5990079199083	40.2421744660152	42.7907813840723	34.3892734191779	43.7248439961407	48.695374	45.296959	32.392719	53.569405	59.774166	36.832214	37.821663	38.756382	39.67181	51.036133	43.067749	41.677101	46.612	43.598072	28.451155	39.5743287821943	40.6236421856347	38.343872	26.996092	44.1935772073389	33.1074810855479	31.6078311182892	42.0413017002768	34.1788195648926	34.533916	41.2936645993554	36.0349173366973	49.420914974	33.1867052628099	33.3374271646416	30.637444	38.734097	34.553432	28.559601	32.585098	54.802849	48.952515	46.518234	27.973063	44.004555	66.313545
R3HDM1	36.2908482239304	38.6942415441461	29.939741816846	15.9611266286262	32.8458165296193	25.2310572573191	20.4019132525288	31.6140549477714	20.788078	16.17687	12.280528	12.744665	17.879898	11.433689	12.932135	17.217344	11.385079	29.52294	22.948753	18.372128	23.196983	20.789467	35.446739	16.2538775938153	27.7129074954297	11.125044	9.016544	20.6470024219146	21.7712369629235	23.0910206141631	18.7838593236792	25.4995972732032	17.24884	9.98531418768958	13.9739868066053	15.9048881806599	22.4610944796978	9.89480032803719	27.957891	13.367548	25.770218	19.446075	17.371243	28.245823	28.977795	20.316854	30.273993	13.015315	56.21088
COL9A2	4.13455183690933	31.0588774875498	5.72166806176687	8.41759796679795	0.689843378002691	0.59656688360599	0.647659489657768	1.58542775313026	1.418904	3.097092	4.796038	2.293949	2.7196	3.492778	2.233764	1.184678	5.056058	4.373966	2.812088	4.587639	8.584002	5.202193	3.091255	6.59978499161318	3.65569012445031	2.875686	6.462414	1.0584330782031	0.817791985549556	0.581337944911988	4.92870912441018	88.2413630532085	6.835208	1.40262385599769	15.4811501871282	1.85292261149061	4.53691809684405	2.85079942349834	0.681447	3.967684	12.276325	2.137953	1.120755	1.491211	0.707806	1.057246	0.273854	0.152681	1.477193
KITLG	11.0981135937199	5.13561578112683	4.48062934819358	5.63263445773829	3.99398187355605	3.67656189745035	2.75475284429245	11.0653591947005	8.04958	11.603104	3.936214	12.419868	61.878872	0.82878	11.542496	6.862901	5.2531	2.765485	6.435223	8.777419	9.595296	10.840953	8.019034	7.85647616838023	1.79672010020533	9.815053	6.519414	5.63350696416563	11.4159544573059	2.49443594197697	5.6386671782887	3.4771895022767	16.845268	11.4283232046226	9.37197119582331	1.99764173868832	8.76756074035942	0.432945097466266	1.500913	10.345453	3.943072	19.803707	3.775344	10.885008	3.866183	7.687917	2.510662	6.85554	2.493594
ERCC8	3.98789161241038	3.13565869755326	4.65409574061117	5.42393531507641	4.28153495443734	4.64552093133118	7.96957580171015	4.66810183191474	5.251609	3.901688	4.757258	4.621819	4.986437	3.555811	5.271142	3.963589	3.627848	5.131711	3.910761	4.75952	5.809779	5.115553	3.774458	3.58643222202155	5.14375056470077	4.905816	2.985555	3.02577813118108	7.52262182776194	4.12050217947314	6.0804417238162	2.98941323632839	4.794275	4.38137611360324	5.76329958367182	2.546744337331	6.40536968517423	6.3261121064082	6.026917	5.682995	4.704415	6.176431	5.768162	6.977226	4.227225	4.831513	4.282709	3.825781	4.176898
ADAMTS6	0.137210238648635	0.0495913652138553	0.421520880404202	0.514571151674736	0.365011307966177	0.153401381080889	0.202784668590663	0.377641732665483	0.372277	0.812404	0.144439	0.229346	0.728027	0.109029	0.112919	0.280495	0.441993	0.409611	0.467738	0.525761	0.770009	0.089546	0.714769	1.25789500580469	0.250532421104753	0.132476	0.681147	0.165194061158653	0.859494011019265	0.188085948197652	0.0742363328935912	0.729185320487926	0.31586	0.272033778630944	0.638762245447321	0.129911797806839	0.900960551237191	0.170824286950895	0.069418	0.333661	0.354385	1.189836	0.397693	0.414604	0.244216	0.316504	0.187141	0.250115	0.14136
H6PD	4.93207408793165	7.92428706249496	13.2042160662494	10.4964890136782	10.2459658158415	8.95295979127533	6.7619011110807	12.7975493107917	19.413424	14.217472	14.431019	14.406876	8.742495	18.89382	20.936327	11.05205	17.774899	13.91433	21.564627	28.922079	17.445545	18.773174	2.141488	15.1002211297174	11.5030851338705	15.864862	15.607051	10.2438157578246	13.3305512652497	15.7385743290057	12.2079647262804	17.9716424945736	21.765276	17.4335326043217	18.5270061955486	5.82675352449153	10.7373669578945	7.10664581460455	5.231534	19.559868	16.67857	16.666552	15.850103	10.410681	3.852025	1.721155	7.898468	8.493917	7.888715
VAMP3	32.9932951614953	57.3860082120245	39.7941323423749	37.3163526266782	50.5551302402346	39.0492273069996	52.059760463443	56.4135381348009	65.023926	64.741516	33.606747	44.423801	56.130539	50.763294	83.215538	58.12466	28.827496	58.548161	70.344589	47.202202	52.189999	56.056667	48.651451	36.3078811925058	45.2757022628643	67.384422	23.79921	31.6403709866502	32.8134986564558	34.8940060334116	25.9944149429419	54.0979053218537	53.70118	40.8492360298279	57.0706499111161	17.6705631695765	41.8613032101106	45.3469108153173	17.715843	55.155182	42.877907	56.150082	56.591518	55.217724	52.322868	50.418228	34.654919	62.921902	49.304417
PER3	10.4214246332303	5.38486617588449	4.86865210399344	1.78056271434619	2.46962233113518	3.2181009225836	3.16305059975491	5.03542163418041	3.909726	5.360951	0.882981	2.369243	1.170862	5.33132	12.739293	5.963799	1.139979	2.710778	7.250399	5.489406	5.17651	6.220435	3.232157	5.36745996884918	4.45820119198145	14.13414	5.009782	3.45319792511756	2.5656099976176	6.48006302128512	3.44279170857101	5.90072229663016	6.234378	7.22070605300609	3.19123719263357	2.18929806405919	7.25489816893791	1.3683934138752	0.643311	8.502754	4.416179	9.046632	3.077303	2.210565	2.671737	7.508231	13.896011	4.529845	3.26263
UTS2	0.0941310167121781	0.0621869760478663	0.0987263673165661	0.0712157536626429	0.338108879554336	0.0297766364261512	0.0347296537033606	0.39615848800312	0.265297	0	0	0	0.138102	0.061934	0.10472	0.389993	0	0.365503	7.605032	0.182284	0	0	0	0.138893113671295	0.098403294979442	0	0	0.00248328734139172	0.0790342036539177	0.00248328734139172	0.00248328734139172	0.00248328734139172	0.055148	0.00248328734139172	0.631024561767755	0.00248328734139172	0.00248328734139172	0.0653229646405129	0	0	0.086526	0	0.325283	0.303345	0.277035	0	0	0	0.028327
TNFRSF9	1.40121963510474	0.876636235802559	4.55901136023959	3.17095061498967	4.60619716418987	1.52538977525453	1.49173346975753	4.68817078877331	2.442453	0.526619	5.090392	0.670069	1.389525	0.26262	0.75465	3.418068	1.57013	2.084058	4.488518	6.19144	1.793122	0.245151	1.166757	2.53742014554557	1.43511307559487	0.475235	2.747639	0.305291903944118	2.94876647988434	0.541898062479737	0.391565876144098	1.49184116285393	1.744204	1.32029196127949	2.40610096712215	0.821385251605407	2.41213178052058	3.24177136548012	0.35429	0.236538	1.08309	0.266244	13.323544	10.65591	2.725737	0.584716	0.077038	1.737321	2.307984
EPN3	0.563842334388901	3.96195345529298	3.10131177846733	3.19891977773986	2.72616230913922	3.43157530586371	3.13731375234808	1.92122994581478	1.36668	5.667184	3.046618	9.365375	4.369233	2.413073	1.014617	3.809363	17.972954	8.451431	0.683862	0.59505	2.97867	3.11834	2.031435	0.430907597936038	2.32806024561626	0.833886	1.331993	2.80647828665351	3.76711033808939	5.68278122083911	0.491487934238798	1.85946831956247	1.998701	2.20877052342186	1.47570402961782	3.96375758418949	5.17065813633195	2.67329586541432	7.499948	1.810946	2.165307	0.271646	0.747837	0.989388	0.648873	1.160128	2.322782	1.596065	0.294406
LTBP1	68.4777767395973	13.0822216755212	23.4565085244999	53.1953885010711	23.518598224943	22.9119595650554	17.3690323349397	16.6064698765472	15.691227	28.19677	9.987347	10.464786	3.62741	19.546356	11.313488	12.215131	11.988011	9.644474	24.273111	19.062672	19.836487	7.907605	24.121204	31.1867982390062	14.1320951683616	20.087196	33.294857	17.0245844606511	24.0759822210582	30.3494569571228	18.6593725118646	47.5554110445282	20.749557	16.8977763617199	37.7752594326567	18.8049615371578	25.8271456929379	12.2028195370159	46.39389	15.220964	21.460529	33.920731	34.315006	22.022121	13.883913	16.856422	20.05122	17.720285	13.343412
RCN1	152.394522249423	166.558453435024	76.3532656958492	120.899747084237	87.3659866363357	276.911131594568	70.7482132188193	39.4981951755637	72.182915	137.3078	106.082489	59.628033	47.792244	30.526619	81.74437	29.662764	72.825241	88.073997	81.355728	58.217129	95.634201	114.190361	184.739868	85.601831326502	51.8335889411536	48.204601	104.323845	58.4069618560595	64.9472207845336	81.4561034606551	133.608529542811	53.1281549186239	73.524368	85.0975048075961	95.326795314004	47.9902762030215	132.504670100119	180.65284754105	146.372971	90.528061	166.267838	165.737778	77.821411	136.528519	146.953171	31.208616	28.490009	98.045845	188.024643
ELN	0.50410477855077	2.30401707933093	5.81813247469256	65.8029117870122	47.4828449843879	7.41800825262581	99.0605347946331	3.70546693902247	4.155835	4.6838	14.602304	5.309235	1.004354	5.156136	10.854719	1.684495	9.566964	24.242996	16.61499	11.227373	40.882748	4.115947	2.307584	10.4227022017799	13.0060484844967	57.085011	39.089901	381.555097194468	8.73197136016453	8.76130276546867	0.431621880134674	518.600834093944	23.737015	15.8000432729325	56.3240882291318	2.92953588000588	5.99246572098378	3.1319854641694	1.196314	19.524538	8.971649	18.359732	1.820306	7.2369	3.488476	2.539098	4.920506	2.775343	0.089392
RFC2	15.457257084952	24.4700195552606	10.8956136957142	22.5278417717465	18.6260323539728	15.8030133565028	23.6460289553908	17.2732584418605	16.096216	11.144468	23.643427	12.610402	23.32585	14.961348	8.131377	28.986389	16.055351	12.243204	11.326214	16.785637	16.022789	13.322966	16.31575	13.2653798812949	16.6333835839304	9.375255	10.040628	16.0704745576587	9.68742954004915	31.1213631017794	13.2543019459366	13.3949464110285	10.534814	8.89429496043577	18.0803133491003	15.0074022569225	16.3218462597613	19.3211345704077	38.688358	10.282134	13.887635	8.227972	9.53436	14.347044	18.363895	17.149889	17.385607	14.097892	11.077517
ARID1B	20.3643686802402	5.49812068820689	8.13188281677921	12.5896839524438	6.32458840683942	6.26809864429554	12.2037725053431	11.9003804172526	6.795611	7.031247	6.709909	6.352498	5.931682	10.548348	9.806825	17.528889	9.579086	11.429314	12.88189	10.801523	13.098883	7.352326	7.700953	10.6724063778927	7.30998860243519	8.624703	6.569131	8.23184584479577	6.67059754602987	14.5245712923012	15.3642967430067	14.2492006882802	12.599617	9.70738351729123	7.87268005439574	12.116960182603	9.42055679893985	3.33593816205464	5.904872	8.394094	8.656322	5.259933	8.516394	6.376866	9.142218	6.615263	3.854886	9.962074	6.77882
CLPTM1L	57.3149499878465	61.4403774855684	58.8693607193206	38.154897552075	69.101659851898	47.1548551167182	39.299536754264	39.04074175532	91.564774	40.637463	57.286201	64.579048	59.623974	33.378872	32.360519	56.530502	43.246407	53.361439	42.730362	42.163074	44.306152	26.986477	23.828705	35.4889291916906	49.5484635651186	33.057243	22.19121	55.9768790057681	34.0858416594204	25.0674980559792	70.0292076158744	40.389000143349	36.636944	44.5062011991079	62.6628173230105	48.2891847213888	33.8245969302176	77.7143611583445	51.595264	28.12051	57.175262	20.239454	21.998676	18.918444	21.036861	12.881613	33.883434	61.911011	37.653156
NEDD4L	10.6154709356659	6.11974350586189	4.613506718252	33.0554036974743	9.27894993041166	10.553388816579	5.38851529826692	3.36180781197213	7.710672	4.737336	5.710731	27.58143	14.087047	21.581596	11.552361	6.430534	13.126236	7.474322	9.588912	7.325435	8.552939	20.368858	6.461674	6.20551671557691	4.97846247992507	10.233143	4.947277	18.6947571534178	10.8237208211142	15.8230163527051	10.9197795027288	12.147923885341	11.746164	13.2485916240474	10.014441748659	15.7683529812299	5.67087782159028	8.14174052126804	11.880052	11.940494	6.421164	15.505699	20.77607	13.489176	13.503788	9.568114	6.891644	18.177999	11.284969
FOXP3	2.22027936320154	1.31916512043863	3.98004527408519	4.43492221711514	3.3171980954523	1.92855865452758	1.17626461829071	3.34888531471805	2.096006	0.280449	3.477134	1.272474	1.565199	1.318709	1.15352	1.007047	2.535239	1.914363	5.165952	3.41414	2.21625	0.489077	1.243551	1.78967987315424	3.80682504952767	1.084049	1.70923	0.671980752245101	1.70089271481121	0.506417088474874	0.713023206262106	2.48263385793529	2.881648	1.90735433152217	4.56533063578913	0.362331539222996	2.41372827772837	1.17555455797813	0.873904	0.805067	1.473725	0.206499	2.407146	0.873399	1.429295	0.221839	0.125808	0.589324	1.999225
PPP1R3F	3.33906501700326	0.675074378281935	0.971196429418515	0.447012975973776	0.58713026299389	0.451614521458423	0.433395057386687	0.53912674526721	0.489058	2.009801	0.484511	0.389364	0.415457	1.602443	0.856474	0.943134	1.22088	0.25723	0.433108	2.20682	0.852108	0.65147	0.208586	0.6196954721463	2.24230055755815	1.768691	1.172723	2.1075222074153	1.30481471990206	0.106084879638944	0.515001548300403	2.07822112307553	1.736518	0.792894487329575	1.53856903078897	0.146331944215812	1.47927163600944	2.43797764479254	2.07149	0.788222	0.48841	0.598882	0.695864	0.862256	0.940129	0.357992	2.461441	0.24854	1.475989
HEXB	102.098647558348	56.9496828198469	94.9278589726998	126.92223227676	62.8790462525328	63.5296827149847	39.4222850505725	84.6154045747668	115.45961	73.625977	129.730713	78.518692	80.861862	70.884537	97.039581	66.50515	79.384003	80.761795	83.353973	74.589996	71.30809	71.339859	71.093636	122.594455963234	59.8113350644055	82.748543	68.24614	57.7506151829796	82.1557464173955	61.0409135735601	47.6016757215245	76.8356273910621	101.676918	73.7394317875734	130.022235444614	29.2215540731024	95.890808941086	119.628809194142	98.145996	86.346657	79.231651	107.715393	133.972519	146.261566	68.354782	82.110603	50.851078	127.723862	111.08593
PTCD2	2.29205428731124	0.603945130513269	1.5812462346934	1.88483959372673	1.30654746232233	1.41763841984717	1.11566862651983	2.056476124098	1.567742	0.529666	0.556036	1.964756	2.727471	0.879014	2.012441	1.028394	1.324168	1.898393	1.119912	1.060721	1.411932	2.017677	0.697005	0.836487575247287	2.92431862356422	1.034354	1.164398	0.583937429820639	1.08457062925658	0.457682612747064	1.89036093785319	0.546002145700801	1.863747	0.898993406883488	0.852995226907955	0.273156435541537	2.55872922706164	0.819061482926642	0.57032	1.351085	1.065041	1.671348	2.210061	1.472273	1.096952	1.475553	0.978409	1.315507	1.949295
JKAMP	13.7182546548874	24.0544939284928	22.7746344998434	22.5870914455987	15.2024421866824	16.8579487655659	13.0504499665099	18.1020269318906	25.500269	16.767658	19.233084	24.861345	32.437656	17.677387	18.55637	25.029587	21.699373	18.181936	19.847408	14.555208	18.981853	24.598045	22.684118	15.4616621353536	20.9527086838339	18.564604	8.412271	13.8554007593192	22.3723829700957	18.0206065737637	11.5183076666139	15.867217249639	23.517778	16.9007771522357	21.9968458280467	9.39705613371923	11.820075519818	18.7355332682802	21.161184	15.103869	16.29921	21.927555	21.395456	32.584675	22.8423	29.253511	26.525717	21.79875	26.232008
DKK3	4.52206236631263	8.45890391485229	15.489012942387	9.92792726046262	8.53219864832013	4.76842573562601	11.0013728634756	5.27111897472755	4.931076	54.641426	8.731846	17.300507	5.454899	6.766953	55.129978	2.799499	29.301573	6.014554	42.101143	28.092373	20.807028	43.597549	25.311071	38.1353636416224	11.6057332108325	20.570127	117.962448	11.2413557786133	22.8624752500313	15.6406022309385	3.44712628617405	84.8964722220046	49.73476	21.4094229255143	27.1680129244958	9.28641226971231	12.8726479559917	8.78816016003849	3.53239	37.030079	20.984827	16.973537	7.701017	2.536957	1.400373	19.339437	4.352031	19.455891	3.424272
ARHGEF5	6.22888553510696	5.64852021628118	5.77226922513776	4.54578724230795	10.3550069877082	12.3759592671746	7.04787221419106	4.88658365708556	5.29316	5.36868	11.631695	9.124393	4.675097	11.741312	2.311789	12.915133	7.668885	6.038696	5.205528	4.364735	5.137162	6.926606	5.419734	4.50878316048208	6.4979486903471	3.955606	5.804294	6.56284429741432	5.42431685881194	8.05235897374928	4.32324996516101	7.38521251026732	6.70843	7.21660329076557	2.88395510968834	10.6095548572769	3.95421212328091	2.72812617593755	6.758996	7.571001	9.187075	1.862258	6.689859	3.289202	9.035362	4.221437	2.068628	10.179624	4.74542
NFE2L3	39.1218607029712	28.2868636027479	57.4222006538374	11.1628564098214	44.0210702959859	13.8120701040109	8.66961390306903	40.1129242035836	30.011738	5.761844	11.510205	2.843451	2.835639	18.111624	7.990358	18.290737	6.009928	22.116423	12.208661	15.809951	11.961888	4.711847	4.525052	21.879907790814	30.0072816363304	5.151273	11.607933	18.6249222924091	9.00909094392433	12.855217220258	56.4798370237858	10.0255596623047	15.084884	8.38473556578513	17.2601987326604	30.5039707113671	43.2547768812877	45.3533059711949	38.997982	7.461262	5.458176	7.997644	51.322098	25.61051	27.077173	17.4779	19.6126	31.547722	45.839157
MCUR1	14.2700632568647	11.7397953455641	12.0488242761704	24.3374974359496	8.43244149744515	14.269559871897	25.6012566337694	18.2546586559767	9.386502	6.647049	9.288924	7.727676	7.827314	26.266195	7.484398	17.035749	10.512045	16.542736	12.427814	10.804003	12.760057	10.950882	16.028858	15.0789156270486	10.3425322330194	5.831857	3.55753	14.9604613582761	11.4080511682878	22.968615051906	30.3412002786591	8.01933098299254	8.384522	9.1061930624787	14.6257923795019	6.51437847347992	9.70313347484324	12.2736261148507	13.2406	8.295868	8.881498	9.272614	13.548086	19.377825	41.929359	10.225412	7.622986	11.007007	16.594704
LIMA1	7.42065802159583	13.5062180695221	15.0246634840693	14.6524175283784	18.9699143495548	22.4266857478977	16.8522547152671	19.7586036177977	38.915039	22.154007	10.717551	59.431061	35.251335	25.583609	34.386257	27.38476	45.700333	20.817356	39.398121	35.062576	24.350161	35.811638	40.775723	22.0967083631998	15.2544776484505	42.141376	46.060711	23.1480482297703	46.4299863056143	11.1833395868531	6.68555077223937	26.0622910386339	38.655548	33.3182802946034	26.4027711201711	13.3845198736322	23.5570036894445	18.7989573262866	6.225955	25.407925	21.711697	74.820869	24.400085	25.960224	16.072159	37.581356	14.627319	30.575409	13.520603
LETMD1	7.20037060641233	11.509468752616	14.7790203217359	11.3559885802336	9.28109195862455	19.9778052340117	13.469635286425	13.889958598515	13.343571	6.881693	12.487565	24.941782	27.305891	11.295391	32.313728	14.001842	13.772954	14.922909	18.959608	11.269376	25.891069	34.218464	9.045643	11.5837478445685	19.4145708274631	29.166031	7.560711	14.6037099490315	6.91463471056421	12.6132841390841	20.3047669500154	14.2519998799706	26.144527	13.3916335396637	7.06404310173896	28.2023042681329	6.15391897774792	24.8727022858263	11.015321	26.215557	10.151235	18.631535	9.766639	22.836771	17.631287	11.307346	21.485399	19.544075	10.07856
SLC4A8	0.175620220285532	0.23894312760614	0.215270890262603	1.80627323080288	1.0008727937666	1.90129928293798	0.425005984009193	0.445901590484327	0.486365	0.695712	0.247554	2.31861	2.824656	0.063929	0.38475	1.626022	5.308223	0.171164	0.482221	0.432577	0.382877	0.844552	1.724961	0.463205862213486	0.201108564089564	0.394998	0.171224	0.832619207253515	1.38820982196933	0.0948966163859278	0.165248652301323	0.199185251804034	0.588477	0.846106891218737	0.335941766921874	1.33268911635959	0.198238267016226	0.199274589991564	0.172398	0.353962	0.173866	0.750387	0.371658	0.591778	0.118869	1.663221	0.800528	0.613049	0.2537
LAMC3	0.0217433325340374	1.2583629246101	0.271711294775016	1.76040759931832	0.462656652835825	0.075722504176988	0.239650273722514	0.289212094108728	0.32877	3.060455	1.215877	0.147893	0	0.581261	2.214527	0.190042	0.202304	0.449769	4.813052	1.550103	1.137726	4.879333	0.016269	0.602033136938263	0.783889914511883	2.616811	0.186086	1.46454115857146	0.402661913032759	0.0673588364498652	0.0540637469607504	0.562972324068831	2.473662	0.841227133767539	0.515296411419212	0.467626983603949	0.54654447005572	0.0424417447352977	0.068793	3.431807	1.916514	0.295732	0.103275	0.146921	0.096357	0	0.035886	0.065205	0.041401
PTGER3	0.58523102862812	1.30482365109559	1.29014610061587	1.88271897036475	1.60130772219551	2.19865359423933	0.626502894386601	1.35585489860774	2.780437	4.514965	1.304327	1.969797	13.247138	1.267407	16.080854	1.267535	2.383047	2.090442	1.749954	4.534011	5.183842	7.451694	1.606721	4.72362607204335	1.5716204575669	22.866957	3.348019	2.31737787246729	5.53877314104735	1.17064526943116	3.13240955291585	9.02938742657713	7.194469	7.31036240381447	5.80687105339061	1.02881854074007	3.57957025802471	1.76691463619374	0.121213	6.193016	2.158179	5.694372	2.580676	5.1014	4.406219	2.728214	1.834369	2.696531	0.893408
TNIP3	0.629037192775345	1.04835865075219	0.993447828756436	0.752658335936178	0.732857317764966	0.334023506145191	0.499385381302839	2.27036141325026	8.38722	1.05581	1.00159	0.626047	0.178106	0.061073	0.357487	5.077987	5.694869	0.396593	2.162297	0.568144	1.655715	0.125183	0.172333	0.238528459043125	0.181207103755787	0.171462	6.151342	0.137840014512436	1.47826022857408	0.0875401814817968	0.0858462827025246	0.373749696955185	0.383371	2.62113341106784	1.17503075500303	0.0408257135537473	2.609621592914	1.4320175476228	0.096653	0.128763	0.680399	0.081571	9.81618	0.552004	0.524565	1.843009	0.033419	1.015445	1.312054
MAPK9	16.351201202779	14.8424753719928	12.4515614359414	28.5330357530563	12.0322421122263	15.6121327448864	27.1493277478292	11.3043782526548	23.726444	16.043453	15.626566	24.27405	26.49859	13.093813	17.088966	27.989954	18.855637	20.604546	14.024874	11.21561	12.249937	17.302551	13.919821	11.6571921845822	9.77857814145427	13.05352	5.333477	16.454492322356	15.4993941014527	15.8545208847664	11.3838217474268	9.87165634450581	16.239466	10.7432149967248	13.0789036868763	11.0488216588787	15.0869889505015	8.09402693372242	9.751426	10.73302	11.407265	14.55527	9.823493	17.451506	27.550024	16.520508	16.124529	13.280953	8.904977
COL23A1	0.743679126773074	0.178859060978529	0.396670081109421	2.64950648143726	0.180481285758284	0.0430609243163527	0.160347316338848	0.859520681767936	0.406713	1.848282	2.630206	0.217491	0.127782	0.045152	0.702462	0.319107	0.183087	0.702737	1.346499	0.809686	0.624687	1.05119	0.1828	0.88188359979942	0.0443558196441573	0.754137	0.529507	0.372576596476851	0.257678045801552	0.226259274203177	0.0143498434835062	0.298735498003488	1.056675	0.47357088852998	0.555535978407451	3.00979754992937	0.861757789481206	0.225497334065831	0.053708	0.739124	0.140641	0.309748	0.075166	0.023358	0.098332	0.053752	0.211871	3.619367	0.465754
BCAR1	4.09667254719967	7.11070340453643	7.90005396690531	4.2155921259891	4.30333024043239	5.2337153496928	3.41352899516819	3.11164775383174	2.055075	18.508076	8.002069	9.257905	6.824221	8.211943	4.880525	8.631667	17.966105	7.211577	6.685518	6.40158	2.820953	4.230861	2.362002	6.17550297459319	5.25972260724597	9.534565	26.632372	10.4009221503316	9.4410068604948	6.08785545329068	2.08416592822811	9.73501645164685	5.058093	5.02017525628505	6.61230491600193	6.08804946646486	8.73399100088243	4.51892303665873	3.217982	8.550583	10.612947	1.982581	2.271232	0.978083	1.534259	0.921529	2.161624	2.237433	2.965602
HERPUD1	15.626247624446	55.0065854101128	55.9723483757613	20.3597780867449	29.631692007788	39.6888080758535	14.7016346480039	27.0493302924556	146.474899	26.640717	24.494625	45.950603	17.646545	37.167377	35.395634	83.058853	34.782722	26.421436	77.365417	30.248344	55.077614	89.583694	62.032722	18.5466558225616	31.1590898606593	32.164284	36.93578	34.689910521582	36.259358518673	38.6987471984322	30.6425762513825	27.087915546359	27.418697	30.4606208330319	84.3800618608367	32.7392719331072	25.6222191278253	72.7399847884441	19.590841	32.380222	38.38147	32.09425	24.656502	59.602779	51.665401	46.29237	42.02594	40.471352	64.175087
HOMER3	31.1981085430173	30.4728228696487	30.4210963323243	16.7448844500011	17.7022360851689	15.9553188473062	10.0201672458109	6.15938164417663	4.140079	35.6185	19.600077	9.30202	6.820317	12.263136	8.729472	7.966786	23.652012	23.452044	7.159548	9.296689	8.687417	4.776152	15.204751	25.7629445267327	9.51260113218406	13.112438	37.108288	18.8811242111184	20.7370442873124	18.12437882928	14.2160587035177	18.900413327052	12.188773	7.84147043919282	13.2812624082961	32.9918687250209	9.45784311641103	47.2445351741637	9.50627	14.459192	22.911682	4.269743	10.068792	6.920446	8.672091	3.715666	8.343443	31.373461	11.473494
RAD51	11.8252655897965	11.3760602079475	4.62450699631427	9.46523303431503	7.7731477878334	3.59317723889866	9.84126326069879	18.5281295904217	7.519113	6.500536	9.510811	3.824583	13.574851	8.291751	2.009244	24.732182	5.472767	10.216034	4.365323	6.262563	6.160049	1.513976	7.732163	4.8001044022537	4.97534351600391	0.720564	2.33902	5.80823856740953	2.75746745368533	6.50345468879747	8.75361061658493	5.65761652676065	2.581833	1.79119752582599	5.98899462174811	12.6728986193154	8.43510946078071	15.4497836586149	13.778981	3.233303	1.190314	4.783528	8.887162	17.639359	15.107001	7.017025	9.415883	17.759615	12.868214
POLQ	3.09885191504556	1.51011261969789	1.95043062834305	2.23400663738712	2.87174362179652	0.575050260333278	1.46728621978719	3.4811895075204	1.254092	0.69044	1.264502	0.788328	2.490979	0.833748	0.156064	3.011418	1.136389	2.478179	1.019579	0.980656	1.917163	0.384934	1.062587	0.984983993716403	1.11730516800091	0.12864	0.319885	0.973945233106379	0.497937271559127	2.7809970349971	3.25642744342487	0.867510811462508	0.841463	0.191661752716767	1.33556809187058	2.90032028126718	1.06453103117544	1.66807918626945	2.673089	0.332204	0.787471	0.907784	2.74595	2.502491	1.769017	2.073429	2.017473	1.953579	3.644919
PIK3CB	33.384496046294	26.0071985546329	19.9642752348092	17.7686513572844	23.2626835500646	12.8830223819538	14.4801994085644	16.4798842158655	26.808655	14.089871	14.767244	12.907732	15.589413	27.069014	13.420033	32.338203	9.775808	7.250062	11.925061	13.655776	17.182255	12.715367	13.22612	20.6621343102161	13.1406865605808	11.923853	3.901234	9.45832408782561	11.8889672268799	17.8148874501916	25.7527086722233	12.9130177993287	15.388607	11.8298606165115	15.1937596421696	23.1614158580099	10.5879270510462	11.7755225019146	52.886852	10.556326	21.836464	10.24412	33.625736	34.585838	20.854752	37.458073	20.09515	26.941648	28.029165
CYBA	73.4076097364154	70.6120075057903	73.9306692850669	16.9945494103336	34.4005497603312	40.4812801053294	15.3310409556521	65.0641001915242	35.817291	70.666832	92.798157	11.492698	29.676285	20.60133	34.4646	17.8573	71.255806	56.329967	122.593262	63.598259	20.961405	11.132285	5.701575	36.1914429920043	40.4037020846736	162.107895	129.021561	26.1018957798318	16.4760876992074	18.1787230306763	21.9991419181341	45.5969162550159	47.37439	29.3029068705518	72.8407939120747	29.3616449744211	35.4922422944694	118.44669638715	4.685805	41.134583	53.430889	5.950867	20.107204	6.466421	9.238727	2.2382	4.333042	7.905167	28.075218
THOC3	16.7959383928485	22.8528274366478	17.4063898529272	9.40796138541585	24.1787386642169	7.91362579664219	14.0792480749249	8.25067155027179	17.279314	19.156538	20.170444	9.572248	20.057583	8.887282	15.574687	45.072605	28.592331	21.281046	5.844297	20.799686	7.950927	18.28845	5.231896	25.9830069304158	11.0621624898356	7.843094	15.7764	7.02140413630539	20.0158889649185	18.0590028831508	13.7952223856966	14.1782023388383	23.4193	9.08406279921856	10.2554424406336	29.5399913553102	10.1475533293786	38.5003760170875	8.276534	16.683872	13.330706	16.56138	11.142422	18.331573	47.955067	6.880777	15.585834	12.754274	11.592246
HEBP2	35.2944020917808	29.1223637657752	10.9659813030594	5.23032649661808	16.2443595761332	16.1908922099523	9.16118222018278	8.70442820426233	22.597486	10.74418	4.107048	10.103838	5.018988	18.107574	10.834068	43.06374	16.323227	22.152252	6.115566	11.085037	8.701653	8.867438	10.983332	7.71718608727928	14.2376612790653	17.988508	5.428898	5.46912695923962	10.5532578345439	18.5386545402542	35.2718785161794	26.1686894354266	7.654121	7.51589772459679	14.5931944540435	3.22089267648711	41.5685802841632	10.1868224961679	25.24876	8.28675	4.919032	8.249483	26.181168	24.187187	20.345516	26.661253	29.063025	18.420006	8.175307
MPHOSPH9	4.26602514509117	6.58266002646819	6.91470761367722	9.61449720854888	7.08970818447662	4.52780309963797	10.6882755665687	6.05769423464897	3.675039	2.279321	3.565573	5.676601	7.319172	5.072758	2.241142	4.62229	4.215834	5.59819	6.776536	3.586821	8.625912	3.352507	6.79507	3.13673082073414	4.95090880948535	3.829655	2.894853	4.78237448802356	3.22278601432706	5.44510468043976	7.2338686931712	4.66597946437532	4.731253	3.4686219669079	6.41623549390424	3.99817212262156	4.80052111552544	12.4173238617544	6.642739	2.822298	2.088749	6.692124	5.597424	8.849907	4.976311	3.940496	3.096938	6.895622	4.074185
[truncated: 16,870 more rows]
[truncated: 107 more columns]
