# Supplementary material for: Stand-alone Transcriptional Immune Response Prediction in Primary Triple-Negative Breast Cancer
Source: Cancer Res Commun. 2025 Dec 15;5(12):2157–74. doi: 10.1158/2767-9764.CRC-25-0453 (PMC12703016; doi:10.1158/2767-9764.CRC-25-0453)
Supplement: Supplementary Table 3 — Predictor genes and importance scores. [file crc-25-0453_supplementary_table_3_suppst3.xlsx]

## Sheet: SupplementaryTable3
Supplementary Table 3. Predictor genes and importance scores.
Gene	Importance
TFEC	0.02614788015420111
SNX20	0.025153277329459964
IL18RAP	0.021819556090242834
TBX21	0.021550456800122984
AKNA	0.019890915424045766
LAP3	0.01793132012335765
STX11	0.01652388440755253
CD3D	0.015718551418850205
IL18BP	0.015461525127410973
NKG7	0.01399410487073792
CTSS	0.013384748234053083
SLA2	0.01292829078844743
CD3E	0.012789604422370317
SASH3	0.012647564265710488
PTPRC	0.012157619387013627
SRGN	0.011813523396552238
NLRC5	0.011528240300087254
IFNG	0.01120861571307073
NLRC3	0.011170996292530126
FASLG	0.010990060478479655
SAMD3	0.01091987301623266
GNGT2	0.010666015101044146
ARHGAP30	0.010579131466635807
STAT1	0.010468836601214525
KLRK1	0.010357184062531364
CLEC12A	0.010191305772813224
CRTAM	0.010172268560212189
IL15RA	0.010140358510136506
GCSAM	0.010056595235231107
PIK3AP1	0.009918905475468242
HLA-DMB	0.009915556064438173
GZMA	0.009762686298749714
WAS	0.00962685706358292
ITGB7	0.009459180060445887
TESPA1	0.00935890481074195
DENND1C	0.009302904548364016
LAT	0.009286598973866286
IRF1	0.009065147543257598
IRF4	0.008917251260189652
TBC1D10C	0.00857327620649994
GZMB	0.008300061548614217
STAC3	0.00808244363998144
TNFSF14	0.007817917550398597
CCL5	0.0077247383235037196
IL27	0.007634488402942681
SIRPG	0.007585013905578866
GBP5	0.007068466413237504
GNLY	0.0070582314108790225
ASB2	0.006711149154102174
IL2RG	0.006128895451130403
BTN3A1	0.005715584848563575
CD48	0.005702716117451906
GLT8D2	0.004671200931102268
CHMP5	0.004508001426594237
PDCD1	0.00444227070294132
WFDC1	0.004134579442326061
ADAMTS7	0.003737438336505936
TMEM38B	0.00358548093783476
SUCNR1	0.0035159011600961855
GPR141	0.0034282081548087096
PLAC8	0.0034275430359937404
ZNF267	0.003404677458561094
ACSL5	0.0033736791967324343
CFLAR	0.003311891282533677
STAP1	0.0033007552719177937
IL2RB	0.003261242106450889
PLA2G2D	0.003128505541917725
PRF1	0.003124158773507636
EMX2	0.0031024532851115154
ARHGAP9	0.0030981092554228816
GPR15	0.003020618913988084
ICOS	0.003017962576138993
GCH1	0.002939573626609705
TMEM14B	0.002934836457678504
PCDHGA8	0.002865534862593686
SMC4	0.0028543789195356545
PRND	0.0028467380633645685
PTPN7	0.0028143536947987774
SCARF2	0.0027026021750483887
HPS5	0.002647395095516802
BATF2	0.0026291352499617244
PCSK5	0.002607861829993948
SRP68	0.002605070581936131
CXCR6	0.002564678543460375
CTSC	0.0025416666595677747
PPP1R3C	0.0025393600863468976
VSTM4	0.002519189726736896
CCM2L	0.002502223245847782
HJURP	0.0024892864432034937
ZNF277	0.0024847613430983304
GBP1	0.002465172181412969
CD40LG	0.0024511355122060763
GPR171	0.002412922747900833
TMEM47	0.00241025853007168
GIMAP4	0.0023958246780224346
GGN	0.002315743292885629
ASPN	0.0023123541168621484
MICB	0.0022799150433550097
ZNF341	0.0022525102372353985
RECK	0.002246525785682412
RGL4	0.0022167448012717227
APOL3	0.002188415742739112
RNF207	0.002155896987584187
IL18R1	0.00210165223344738
OTUD7A	0.0020924018579209203
HELB	0.002086848406127312
BTK	0.002072324550976576
LAS1L	0.0019869596887380743
MUL1	0.0019841052929927706
MFNG	0.001981832046991972
LAMP3	0.0019792838010364968
POLR2F	0.0019223834988540867
ITSN2	0.0019173494182596943
ALS2	0.0018905282629752796
BTLA	0.0018466845384952307
GIMAP5	0.0018225418331703335
ZNF491	0.0018197984069500367
PPFIBP1	0.0018165516049844864
FAXDC2	0.0017707606378322587
CCR1	0.0017614224982059068
YPEL2	0.0017470064706720352
PPA1	0.0017426980984733614
SERP1	0.0017252159605100784
USE1	0.0017209749725720525
HOXB5	0.0017028929690998647
CAMK4	0.0016827464325010943
EIF4E3	0.001681122351593817
CDH13	0.0016779994821757842
TNIP3	0.0016509211147850732
ITGAL	0.001623371395827403
HAGH	0.0015948140871925084
APOC2	0.001581137575841316
GORASP1	0.0015638210442748995
ZBED2	0.0015387345889209473
PSME1	0.0015278299792352151
PPP1R13L	0.0015107790519137384
ZNF575	0.0014926227637709977
CA11	0.0014895793376806035
PPBP	0.0014799127511406396
NEK8	0.0014780350978135786
ABCA2	0.0014724916175593145
SRR	0.0014407498288473324
MLX	0.0014190896138954886
IL12A	0.001405857148889745
TRAPPC4	0.0014050503418941472
MATN3	0.001400330600511268
DYNC1I1	0.0013917027118672959
MAGI2	0.0013882907054883478
ACTL8	0.0013650774609566681
XCL1	0.0013474450718122346
ZSCAN31	0.0013393730937698938
ERCC6L2	0.0013230713493478862
KLHL12	0.0013215171924849342
CRLF1	0.0013126760563380276
TNFAIP2	0.0013110110353931905
RAD23A	0.0013030416849257878
RLIM	0.0012833046471600687
RGS18	0.00127020344345552
SDHC	0.0012395889610496604
MMGT1	0.001233798964568196
OSR1	0.0012228220122956963
MARCKSL1	0.001221790683486509
ITPKB	0.001221409070806085
CMKLR1	0.0012189025807951641
UBASH3A	0.0011881693013768484
SNIP1	0.0011866564807741277
GSTP1	0.0011849247465990115
CDSN	0.0011522266540270785
SFSWAP	0.0011517265556529363
SRSF9	0.0011350627207404693
KRT6B	0.0011342466514971026
ARL10	0.001133330718236379
APOBEC3C	0.0011247216364824982
NAP1L2	0.0011235684147076553
NTN3	0.001120914435261178
MLLT3	0.001107521510747317
WDR33	0.0010889167288501873
LYAR	0.0010883303644664511
PDPN	0.0010881070983810711
OBP2A	0.0010864256571966587
MT-ND6	0.001083811439127951
CLCN7	0.001078608366350218
TSEN54	0.0010761337021482798
TIFA	0.0010727074310268386
U2AF1L4	0.0010621347222925218
SOD1	0.0010541092563885913
MRPL48	0.001046826671671859
HDAC3	0.001040868636349378
NOTCH4	0.0010355362132732186
PCGF2	0.0010266988256498735
SAA1	0.001023815738632281
ANKRD22	0.0010192558508785446
TPM3	0.0010090220137134612
PTPRN2	0.0010086330227032257
COPA	0.001000563622212083
AIMP1	0.0009967914438502674
PPP2R5E	0.0009892805051049973
CCDC51	0.0009801990902873136
SLC16A1	0.0009549891944258145
MEGF8	0.0009445945945945947
CFDP1	0.0009416441308455356
CNP	0.000931231733819599
EED	0.0009310875342164679
LOXL1	0.000931068931068931
FKBP5	0.0009213725285071658
FOXO1	0.0009192832483971724
LIN54	0.0009171783971028184
ASIC1	0.0009077185293401509
CKS1B	0.0008941381176786973
PPT1	0.0008934085329979104
RPAP1	0.0008752963794983554
CDH2	0.0008637627432808155
CCL19	0.0008588393963249796
IKZF3	0.0008467357077349031
CTLA4	0.0008323793285430115
RNF152	0.0008314747078240703
HSH2D	0.0008234003312901411
CD1A	0.0008212884265474279
KLHDC7B	0.0008161071102403806
STYK1	0.0008094292803970224
USP24	0.0007992829611943961
PDF	0.0007965298878194698
DENR	0.0007813547954393024
CBLN2	0.0007797301986406944
C16orf92	0.0007775941096411895
BIN1	0.0007705959381765681
TMEM68	0.000770071665161098
ZNF350	0.0007650857141594296
INPP4A	0.0007649874124167521
CDYL2	0.0007613005043089963
CEACAM21	0.000758051932937641
PANK1	0.0007563773100908558
PROX2	0.0007534425293376695
RNASET2	0.000752401021604305
PCDH18	0.0007471654895972507
BMP3	0.0007460745750528944
GCLM	0.0007457704618198447
MSRA	0.0007415543471108005
INPP5E	0.000740710332165127
NEDD8	0.0007397278585711194
LRIF1	0.0007361015053322745
TRMT10B	0.0007339325088347354
ALG12	0.0007337427176822548
RASSF4	0.0007324403405798371
TRIM44	0.0007305671420563053
HLA-DQA1	0.0007305671420563053
SNRPD1	0.0007299594621760422
BMPR1B	0.0007292644757433492
SLC30A5	0.0007286318607764395
COX7A1	0.0007284744722064151
CD86	0.0007267649750291122
BCL7A	0.0007230311451613452
SLX4	0.000722294197285021
ASIC3	0.0007213766379034836
TMEM87A	0.0007213193129311324
OTUD5	0.0007211771621505602
SYT8	0.0007202612106107151
PPP1R11	0.0007178142903469905
UBE3A	0.0007147239263803681
ZNF300	0.000713464867965436
CYP1B1	0.0007116791254722299
LHFPL1	0.0007116001234442071
MAK16	0.0007092846270928459
SLC2A9	0.0007090589683648486
TRIM22	0.0007075376206221744
MAPK11	0.0007073621835726776
GFI1	0.0007065770590560845
MTURN	0.0007050539450103012
STAT5B	0.0007032292498116045
TLX3	0.000692967005355957
BRK1	0.000689980078608733
HEBP1	0.0006876662909874019
EFEMP2	0.0006863885634638021
B4GALNT1	0.0006825929476936189
TCEAL1	0.0006763747950269074
DPYSL4	0.000674524400330852
JAG2	0.0006554149085794655
SH3TC2	0.0006523846501019068
MUC12	0.0006451761774003738
RPL7	0.0006369046879465229
PLCL2	0.0006255033557046977
C2CD4A	0.0006252678894227005
RND1	0.0006229946524064172
TAF6L	0.0006209820707478596
STX2	0.0006164408741718643
FAM186B	0.0006158499875185386
JAZF1	0.000615336598482666
IL17RE	0.0005983769346664843
VTCN1	0.0005940846506884242
TOX4	0.0005542076970648399
OXCT2	0.0005318906085924303
ACTR3	0.0005246270757106674
ZBTB47	0.0005223828503063522
SPATA5	0.0005067128524619771
TNFSF10	0.0005064088980172893
LRRC20	0.0004939056703762586
CCDC88B	0.0004914834150714549
COPG1	0.0004890560936346573
PDZD8	0.0004833331808045583
OR4F16	0.00047630564409087986
IL27RA	0.0004758915806096477
SUV39H2	0.00047041984013982107
RAB20	0.0004637257773592015
RRAD	0.0004467881112176415
STARD10	0.00043212718877505286
SCARA3	0.0004275835712388306
TCAF1	0.0004273376017073497
KIF18B	0.00041484366889025343
PTRH1	0.0004124253642970208
CHST11	0.0004123138311217238
HHLA3	0.000411692110397396
RARRES1	0.0004063799541342094
STPG1	0.0004055774661602879
SLC16A13	0.0004024470580674185
HSD17B2	0.00040235281420322776
CDK2AP2	0.00040203041611492187
ZMPSTE24	0.0003968411318168793
TPSD1	0.00039589254716660603
NDUFAB1	0.0003932274592651952
RIOK1	0.0003915966386554622
GIPC1	0.00039126726675887047
EPN2	0.00039083030472462975
DYNLT3	0.00039051804969526447
NREP	0.0003901322766088075
LAMB2	0.0003892307514355847
AVIL	0.00038764976480753415
MEOX2	0.0003873254852477983
SNRPD2	0.00038568646543330143
DACH1	0.0003850928483281419
LAMA1	0.00038491456460206457
ABCA4	0.00038274711227564707
ZNF652	0.0003811393285077496
HMBOX1	0.0003804980332769754
SDF2L1	0.00038015472678078687
FAM81A	0.0003792422641902523
LY6G6F	0.0003789468969338167
SPINT2	0.0003778347197464832
DCHS2	0.0003776648075184007
CARD11	0.000377431180160711
LCA5L	0.0003767554296709718
SUCLG2	0.0003760704197988431
ISCU	0.00037604294584328216
FARP1	0.00037448077563480167
ZNF518B	0.00037427466673426634
MAGI1	0.0003732679113784962
DUSP12	0.00037279412789257145
TXNDC11	0.00037222523284814756
PABPC4L	0.000371806141362994
CCNA1	0.00037160440322440736
SLC5A10	0.0003715246169864654
DYDC1	0.00037152461698646537
FTH1	0.000371225275014872
FAM169A	0.0003711322591905339
IFI16	0.00036925177448700596
DENND2C	0.0003688725918165415
PYCARD	0.00036831539178957027
GPALPP1	0.0003679965930419644
TAS2R20	0.00036748933807757215
MAGEB17	0.00036729002182641165
PCSK6	0.0003662957688926323
TMEM63C	0.00036606101967783954
PPID	0.0003656636608131624
FRS2	0.0003656240192488755
NKAPL	0.0003646598214045566
LMNB2	0.0003640492714654252
METTL2A	0.0003636988011988011
ZNF471	0.0003635957217086168
CDH3	0.0003635055665581817
GALNT2	0.00036177592330166787
PGLYRP3	0.00036111708028311234
CTF1	0.0003607893234232403
TMEM233	0.0003607170631861929
COL14A1	0.0003598594757208905
MAF	0.000359369408605581
NQO1	0.00035919226703184584
FAM136A	0.0003586270586424497
SLC44A4	0.00035796778978597224
TRIM59	0.0003571996366114013
LAIR2	0.0003560505090257012
AOC3	0.0003550984622783925
RASA2	0.00035365653839413655
BCKDK	0.00035350290049085235
RFC2	0.0003518642541701146
ACTR6	0.0003514328808446453
NR2E1	0.00035111512959614224
MED14	0.00034940129413440715
GNB5	0.0003480859010270773
GIMAP7	0.0003475616752725187
EME2	0.00034372118753457496
GPATCH11	0.0003419666753000087
MED25	0.00034047527718413797
RABEPK	0.0003390569597305951
TIMM44	0.00033841684822076974
RPL13A	0.00033675386616563094
SRGAP1	0.00033477011494252866
GPR39	0.00033338632750397465
OR10Q1	0.00033175130517323215
MAP3K4	0.0003272471910112361
TFPI2	0.0003257829977628636
RHBDD2	0.0003232878232878233
LMAN2L	0.0003208261617900172
LGALS7B	0.00031913436515545833
DPM1	0.0003191343651554582
LRP4	0.00031648926674106547
CHRNG	0.0003130317957904165
SCG5	0.0003103563103563103
CDPF1	0.00030885471898197244
IQCK	0.00030885471898197244
GOLM1	0.00030572613236760617
OR10AD1	0.00030568652371776463
MRPS21	0.00030108221612017437
C16orf74	0.0002934970870729019
C8orf88	0.0002872760151241164
COL4A5	0.00028226457761266354
TMEM134	0.0002792425695110259
SLC5A6	0.0002792425695110259
RIPK3	0.00027688651218062984
ADORA2B	0.0002751535191308455
WNT9A	0.0002722757814782355
INSM1	0.0002640376225281885
KLHDC4	0.00025863025863025863
ZFYVE26	0.00025696167631651505
NCR3	0.00025535645788810345
CDKN2AIPNL	0.0002538126361655773
BLVRB	0.0002523283517435564
RWDD1	0.00024821561734313417
TBC1D24	0.00024574170753572744
KLHL3	0.00024458090589408494
LY6D	0.000215095195377801
S100A13	0.00020949469519870528
HTR3B	0.00018841884867086425
FCN1	0.00017795874918103509
CD274	0.0001292873875827689
GSX1	0.0
RFNG	0.0
WNT10B	0.0
GSTA4	0.0
CALML6	0.0
PDGFD	0.0
HAS2	0.0
DCXR	0.0
DCDC1	0.0
CEACAM3	0.0
MSANTD4	0.0
GPS1	0.0
DDI1	0.0
PLAC1	0.0
TSEN34	0.0
TPST1	0.0
CNBP	0.0
HS6ST2	0.0
PLA2G1B	0.0
PYDC1	0.0
ITGAM	0.0
CYTL1	0.0
S1PR1	0.0
ZNF415	0.0
SYAP1	0.0
MT1E	0.0
TRH	0.0
MUC3A	0.0
ACTRT2	0.0
DUS1L	0.0
REPS2	0.0
ZNF32	0.0
LDB2	0.0
AHSP	0.0
PKHD1	0.0
P2RY1	0.0
DNAJC24	0.0
NCBP2L	0.0
HNRNPF	0.0
FASN	0.0
CSGALNACT2	0.0
OR1M1	0.0
AVEN	0.0
TANC2	0.0
TACR3	0.0
TEX13B	0.0
ONECUT1	0.0
OR7G2	0.0
ROBO1	0.0
PCDH7	0.0
OR7G3	0.0
MBD3L1	0.0
LINGO1	0.0
TAS2R1	0.0
CTNND2	0.0
OR8B12	0.0
NDUFA3	0.0
PGK2	0.0
RAC3	0.0
MUC17	0.0
NRG4	0.0
LIMS1	0.0
OSCAR	0.0
NLGN1	0.0
ZNF160	0.0
TRIM56	0.0
TAPT1	0.0
UGP2	0.0
PAQR8	0.0
NUDT6	0.0
BTD	0.0
CST1	0.0
GP9	0.0
OR4D5	0.0
ATP6V0E2	0.0
KCNG3	0.0
COL22A1	0.0
SDC2	0.0
CD52	0.0
FUT3	0.0
KCNMB3	0.0
SPRR1B	0.0
SPRR1A	0.0
TM2D2	0.0
HTRA4	0.0
NRTN	0.0
PLEKHA2	0.0
CLIC4	0.0
SLC38A11	0.0
GPR183	0.0
CRCT1	0.0
CCDC8	0.0
HSFX1	0.0
METTL15	0.0
GIMAP8	0.0
PRKCE	0.0
OR2K2	0.0
RASSF6	0.0
PTAFR	0.0
RNASE2	0.0
NAIF1	0.0
ZNF692	0.0
ELSPBP1	0.0
ZNF672	0.0
RNASE3	0.0
PTK2	0.0
MORN4	0.0
RSPH10B2	0.0
PTPN9	0.0
SCN9A	0.0
C1GALT1C1	0.0
RNASE6	0.0
SOCS5	0.0
TADA3	0.0
NPR1	0.0
KCNK9	0.0
RLN3	0.0
JAGN1	0.0
CXCL8	0.0
MFN1	0.0
INSR	0.0
ZNF280A	0.0
BUB1	0.0
FEZ2	0.0
BOLA2B	0.0
FPR1	0.0
RGPD8	0.0
FPR2	0.0
HIC2	0.0
TSNARE1	0.0
LUZP1	0.0
DRD5	0.0
TM4SF4	0.0
C15orf40	0.0
XKR6	0.0
PKIA	0.0
LRRC45	0.0
CHRNA5	0.0
MT1B	0.0
AGPAT2	0.0
ASPSCR1	0.0
LRRC8E	0.0
PYGO1	0.0
APLF	0.0
CKAP2L	0.0
MUC15	0.0
DTWD2	0.0
CT55	0.0
TRMT61B	0.0
OBP2B	0.0
ZEB2	0.0
GJB1	0.0
MTM1	0.0
PCBP1	0.0
HINT1	0.0
ALK	0.0
C11orf24	0.0
GKN1	0.0
C8orf74	0.0
SOX7	0.0
VPREB1	0.0
CLIC3	0.0
INO80E	0.0
BNC1	0.0
DFFB	0.0
NFU1	0.0
ANTXR1	0.0
SPNS1	0.0
KBTBD2	0.0
RPS9	0.0
DLGAP1	0.0
ELOVL6	0.0
COX7B2	0.0
PA2G4	0.0
USP50	0.0
USP47	0.0
PDCD6IP	0.0
MRGPRX1	0.0
ZNF212	0.0
HSD17B13	0.0
MRAP	0.0
NUDT9	0.0
FAM161A	0.0
ZNF282	0.0
LONRF2	0.0
KISS1	0.0
KRT72	0.0
NPAS2	0.0
GLB1	0.0
KRT74	0.0
SLC23A1	0.0
KRT4	0.0
PWWP2A	0.0
FABP6	0.0
KRT83	0.0
IRX1	0.0
CCDC144A	0.0
VGLL2	0.0
HOXD4	0.0
SIX2	0.0
CHRNB1	0.0
EMB	0.0
IRX2	0.0
HOXD12	0.0
GYPA	0.0
USP38	0.0
ADPRM	0.0
SLC16A5	0.0
SMAGP	0.0
NANP	0.0
ANKK1	0.0
SERPINB9	0.0
ADRA1B	0.0
ARL6IP1	0.0
TMC7	0.0
PFKFB3	0.0
CRTAP	0.0
HSPB2	0.0
MZB1	0.0
PRDM10	0.0
VSTM2A	0.0
TMEM182	0.0
NFRKB	0.0
GPRC5C	0.0
ZNF804A	0.0
DCLK2	0.0
FABP4	0.0
FRMPD2	0.0
SLC30A1	0.0
B3GNT2	0.0
KRT78	0.0
LRRN2	0.0
FOS	0.0
TMED10	0.0
SEMA3E	0.0
SETMAR	0.0
TCAF2	0.0
SP7	0.0
SMAD1	0.0
CST5	0.0
KRT8	0.0
UBB	0.0
RALGAPB	0.0
SLN	0.0
SPATA24	0.0
C7orf33	0.0
KRT6C	0.0
DNAJC18	0.0
CD14	0.0
DENND5B	0.0
KRT75	0.0
NFXL1	0.0
CNGB3	0.0
ELP5	0.0
CDK1	0.0
CMTM8	0.0
GABARAP	0.0
KRT86	0.0
LGALS9B	0.0
METTL7B	0.0
MGMT	0.0
STX8	0.0
ARL13B	0.0
SDR9C7	0.0
RNF150	0.0
SIK2	0.0
RNF139	0.0
STAT2	0.0
ZNF768	0.0
TAS1R3	0.0
FOXN2	0.0
TMEM42	0.0
MAP3K2	0.0
HTRA3	0.0
CHCHD7	0.0
PUSL1	0.0
OR10A2	0.0
SF3B5	0.0
ZNF35	0.0
SDR16C5	0.0
TIGD4	0.0
IFFO2	0.0
OR10A4	0.0
NLGN2	0.0
CDCA4	0.0
MYO7B	0.0
CHD3	0.0
TPD52L3	0.0
AKAP13	0.0
LMOD2	0.0
BFSP2	0.0
ZNF764	0.0
KLF13	0.0
TOR1AIP2	0.0
TMEM43	0.0
S100G	0.0
TM4SF1	0.0
MTSS1	0.0
OTUD3	0.0
KIAA0232	0.0
GUSB	0.0
BRD3	0.0
LSM3	0.0
FSHR	0.0
TRIAP1	0.0
FRMPD4	0.0
CST2	0.0
PSG6	0.0
GPR27	0.0
ZFPM2	0.0
PPM1D	0.0
CEL	0.0
USP32	0.0
TMEM154	0.0
MYRIP	0.0
ALCAM	0.0
SGCD	0.0
TMEM192	0.0
SPDYE5	0.0
SERPINA6	0.0
RNF34	0.0
ARMC10	0.0
ZNF778	0.0
NIPA1	0.0
ZNF16	0.0
GTSF1	0.0
FOXD4	0.0
SIMC1	0.0
GPR25	0.0
COMMD5	0.0
SLC26A5	0.0
FOXA3	0.0
HSPA4	0.0
UBE2E1	0.0
IRF2BP1	0.0
NUDCD2	0.0
HNRNPA3	0.0
ACYP2	0.0
TRABD	0.0
GPR37	0.0
TTLL6	0.0
KIF5B	0.0
YWHAG	0.0
UBE2E3	0.0
RBMXL2	0.0
CNTROB	0.0
KCNS3	0.0
SYT9	0.0
POLH	0.0
TRAPPC1	0.0
ZPLD1	0.0
ATF7	0.0
HOXB9	0.0
ZNF296	0.0
OR10A3	0.0
SOCS6	0.0
KCNAB3	0.0
SERPINA9	0.0
RASA4B	0.0
FAM153A	0.0
GPR37L1	0.0
TSPAN6	0.0
PLA2G4F	0.0
SIN3A	0.0
SPRYD3	0.0
ZNF444	0.0
NXN	0.0
GLOD4	0.0
MFSD3	0.0
GPT	0.0
KIFC2	0.0
SLC43A2	0.0
RILP	0.0
SERPINF2	0.0
WDR81	0.0
TSR1	0.0
TRPV3	0.0
HSD11B1L	0.0
CYB5D2	0.0
GGT6	0.0
KLK1	0.0
KLK4	0.0
KLK2	0.0
KLK5	0.0
KLK6	0.0
KLK11	0.0
KLK13	0.0
ZNF83	0.0
KRT80	0.0
KRT1	0.0
ACER1	0.0
OTUB1	0.0
RCOR2	0.0
ANGPTL4	0.0
SEMA6B	0.0
PLIN4	0.0
UBXN6	0.0
ZNF526	0.0
AQP2	0.0
GPD1	0.0
PROSER3	0.0
CYP2S1	0.0
AXL	0.0
NFKBID	0.0
TMC4	0.0
ANKRD33	0.0
LAIR1	0.0
TTYH1	0.0
LENG8	0.0
CDC42EP5	0.0
TMEM145	0.0
TRAPPC9	0.0
CHAF1A	0.0
KIR3DL1	0.0
NLRP7	0.0
ZNF146	0.0
ZNF283	0.0
PPP1R14A	0.0
C19orf33	0.0
YIF1B	0.0
DNAAF3	0.0
PSCA	0.0
ATCAY	0.0
DAPK3	0.0
EEF2	0.0
TMIGD2	0.0
CD320	0.0
IGFBP6	0.0
CRADD	0.0
SOAT2	0.0
SRRM2	0.0
ZNF597	0.0
SDHAF2	0.0
DDB1	0.0
VPS37C	0.0
VWCE	0.0
RAB3IL1	0.0
BEST1	0.0
BSCL2	0.0
POLR2G	0.0
SLC3A2	0.0
ATG16L2	0.0
C2CD3	0.0
TRANK1	0.0
TTC21A	0.0
RPSA	0.0
ENTPD3	0.0
CTNNB1	0.0
ULK4	0.0
FADD	0.0
LTBP3	0.0
NAALADL1	0.0
SAC3D1	0.0
SLC22A11	0.0
SF1	0.0
MAP4K2	0.0
PBK	0.0
SCARA5	0.0
PNOC	0.0
KCTD5	0.0
ABCA3	0.0
CASKIN1	0.0
TMEM88	0.0
ZNF558	0.0
CABP2	0.0
NDUFV1	0.0
NUDT8	0.0
TBX10	0.0
PRDX2	0.0
OR8J3	0.0
ZNF232	0.0
MIS12	0.0
CD300C	0.0
CD300A	0.0
TEKT1	0.0
HID1	0.0
EVPL	0.0
ECI1	0.0
MGAT5B	0.0
TMC8	0.0
TK1	0.0
CYP7A1	0.0
GSDMA	0.0
KRT24	0.0
GHDC	0.0
SOST	0.0
ZNF598	0.0
RAB26	0.0
MLST8	0.0
E4F1	0.0
DNASE1L2	0.0
RAB4B	0.0
NCKAP5L	0.0
SERTAD3	0.0
ZNF701	0.0
MEI1	0.0
B4GALNT2	0.0
PBX3	0.0
TTC16	0.0
SAMD14	0.0
PIP5KL1	0.0
BPIFB6	0.0
TMEM92	0.0
ACSF2	0.0
GOLGA2	0.0
TRUB2	0.0
COQ4	0.0
SLC27A4	0.0
URM1	0.0
CERCAM	0.0
DOLPP1	0.0
CCDC103	0.0
ENDOG	0.0
PRRX2	0.0
UGT1A6	0.0
C15orf39	0.0
ISLR2	0.0
SP2	0.0
PRR15L	0.0
COQ7	0.0
GPRC5B	0.0
CRK	0.0
GOLGA6C	0.0
FBXO22	0.0
TEF	0.0
DUSP18	0.0
SGSM1	0.0
SMAD3	0.0
MTMR10	0.0
YWHAB	0.0
C15orf48	0.0
GREM1	0.0
NYAP1	0.0
TSC22D4	0.0
MS4A6E	0.0
MS4A7	0.0
MS4A14	0.0
DIS3L	0.0
CCNDBP1	0.0
EPB42	0.0
TGM6	0.0
MS4A8	0.0
NKX3-1	0.0
CCDC178	0.0
MS4A15	0.0
MAP1A	0.0
RCCD1	0.0
AKTIP	0.0
MAPRE2	0.0
EVA1C	0.0
TCP10L2	0.0
MBD6	0.0
CNPY4	0.0
PDIA3	0.0
NUDT21	0.0
NAT16	0.0
TBC1D2B	0.0
NOD2	0.0
LOXHD1	0.0
SPATA33	0.0
CA4	0.0
SMG8	0.0
TPM4	0.0
RAB8A	0.0
GPX4	0.0
MIDN	0.0
JSRP1	0.0
KLHL26	0.0
GATAD2A	0.0
MVD	0.0
CDT1	0.0
TRAPPC2L	0.0
ANKRD11	0.0
PROCA1	0.0
GNG8	0.0
RPL13	0.0
ZNF641	0.0
LALBA	0.0
CACNB3	0.0
DHRS13	0.0
TP53I13	0.0
KMT2D	0.0
CORO6	0.0
RHEBL1	0.0
TUBA1A	0.0
TUBA1C	0.0
ZNF610	0.0
ZNF528	0.0
LPO	0.0
VKORC1	0.0
KATNAL2	0.0
ACAA2	0.0
HDHD2	0.0
ZNF91	0.0
IGF2	0.0
RNF214	0.0
CDK12	0.0
DPEP2	0.0
DUS2	0.0
POP5	0.0
ENGASE	0.0
RBFOX3	0.0
TBC1D16	0.0
MYO5B	0.0
ART5	0.0
STIM1	0.0
ZNF646	0.0
RRM1	0.0
OR51E2	0.0
TRIM68	0.0
MMP26	0.0
OR51I1	0.0
OR51Q1	0.0
FN3K	0.0
PRRT2	0.0
ZNF23	0.0
IRGQ	0.0
ZNF226	0.0
ZNF180	0.0
ZNF668	0.0
COPS6	0.0
PAFAH1B2	0.0
ANKS3	0.0
CXXC4	0.0
ZNF608	0.0
SLC35G2	0.0
INPP5D	0.0
LETM1	0.0
CTRB1	0.0
CTRB2	0.0
TRIM49	0.0
TMEM129	0.0
PPIC	0.0
CEP120	0.0
STXBP6	0.0
TM4SF20	0.0
MFF	0.0
GRM5	0.0
LGALS9	0.0
JMJD7-PLA2G4B	0.0
CPLX1	0.0
PXDC1	0.0
SIGLEC7	0.0
NTSR2	0.0
E2F6	0.0
FEM1B	0.0
COMMD8	0.0
UQCRFS1	0.0
COL4A3	0.0
MAP2K1	0.0
KLK7	0.0
HNRNPH1	0.0
IRS1	0.0
ENHO	0.0
OR2M4	0.0
MAT2A	0.0
OR13J1	0.0
SHOX2	0.0
PPIP5K1	0.0
TSPAN5	0.0
ABHD15	0.0
ZBTB5	0.0
CHTF8	0.0
ADAL	0.0
LCMT2	0.0
SNTB2	0.0
ZNF507	0.0
STX18	0.0
ZBTB49	0.0
GFM1	0.0
HTR1E	0.0
LRRC28	0.0
FSTL5	0.0
DDX19A	0.0
ATOH8	0.0
SOX14	0.0
ANKRD49	0.0
SFTPB	0.0
USP39	0.0
TNIP2	0.0
C2orf68	0.0
TMEM150A	0.0
RNF181	0.0
VAMP5	0.0
BTNL3	0.0
MECP2	0.0
VCX3A	0.0
UPF3A	0.0
HSPB3	0.0
PRELID1	0.0
THBS3	0.0
CA5B	0.0
SLC50A1	0.0
EFNA1	0.0
CXCL10	0.0
NPIPB3	0.0
CXCL11	0.0
ZRSR2	0.0
NMD3	0.0
ADRB2	0.0
B3GALNT1	0.0
GPRIN1	0.0
KCNAB1	0.0
GCSAML	0.0
MRPL1	0.0
SHE	0.0
NR0B1	0.0
PGM2	0.0
STK32A	0.0
IL1RAPL1	0.0
P2RY12	0.0
C22orf15	0.0
OR5AU1	0.0
UMOD	0.0
GP2	0.0
SLC33A1	0.0
SNUPN	0.0
RAB24	0.0
LMAN2	0.0
ZBBX	0.0
CPT1C	0.0
ACTBL2	0.0
ROR2	0.0
AR	0.0
HSPBAP1	0.0
PARM1	0.0
CSNK1G1	0.0
FAM110B	0.0
AFAP1L2	0.0
ZNF354A	0.0
ATF5	0.0
UBE2V2	0.0
GOT1L1	0.0
ZBTB43	0.0
PCSK9	0.0
TBC1D10B	0.0
XPO6	0.0
GSG1L	0.0
MN1	0.0
APEX2	0.0
NSMCE1	0.0
CCDC126	0.0
IL13	0.0
OR10G3	0.0
RAB3B	0.0
OR6F1	0.0
CD2BP2	0.0
RSPO1	0.0
RGS14	0.0
TCTN2	0.0
TET2	0.0
NUDT16L1	0.0
GSTM4	0.0
MGAT2	0.0
BMI1	0.0
THAP11	0.0
MMADHC	0.0
PDHB	0.0
PXK	0.0
PCMTD1	0.0
KCTD6	0.0
MPLKIP	0.0
ACOX2	0.0
FAM107A	0.0
IRF2	0.0
MOBP	0.0
CX3CR1	0.0
XIRP1	0.0
INSM2	0.0
DEGS2	0.0
SCN11A	0.0
ARF4	0.0
FILIP1L	0.0
MFSD2A	0.0
DTYMK	0.0
TAP1	0.0
ING5	0.0
ATG4B	0.0
BDKRB2	0.0
MLKL	0.0
RFWD3	0.0
MTNR1A	0.0
KIF5C	0.0
COA6	0.0
FOXI1	0.0
DDIT4	0.0
KIAA1586	0.0
RAB4A	0.0
OR1F1	0.0
OR2B2	0.0
KCNJ4	0.0
SETD5	0.0
VASN	0.0
FAM83B	0.0
THAP9	0.0
OR2C1	0.0
RNF187	0.0
HOOK3	0.0
MAPK1IP1L	0.0
RBPJ	0.0
NT5DC2	0.0
LMBRD1	0.0
ZCCHC4	0.0
PTGDR	0.0
TTC39C	0.0
GLYCTK	0.0
GNG4	0.0
UBTD2	0.0
POLR2J3	0.0
NKIRAS2	0.0
DNAJC7	0.0
KCNV2	0.0
IRF2BP2	0.0
PTF1A	0.0
KCNG4	0.0
RHOH	0.0
KLHL30	0.0
LDLRAD4	0.0
TMUB2	0.0
ADAM29	0.0
STAT3	0.0
ZSWIM1	0.0
ADAM9	0.0
ADAM18	0.0
GDNF	0.0
WFDC13	0.0
AXIN2	0.0
NDUFS5	0.0
VWA3B	0.0
ZNF30	0.0
UGT3A2	0.0
KCTD19	0.0
SLC20A2	0.0
SLC16A4	0.0
IL7R	0.0
TMEM208	0.0
LRP1B	0.0
WFDC12	0.0
AHCYL1	0.0
DNAJC21	0.0
PKIG	0.0
NPNT	0.0
CA7	0.0
FAM178B	0.0
SEMA4C	0.0
CNNM3	0.0
DYNLRB2	0.0
TMEM223	0.0
COG7	0.0
CCDC110	0.0
CDC40	0.0
STIP1	0.0
SCNN1B	0.0
HR	0.0
TXNDC2	0.0
RAB31	0.0
REEP4	0.0
TNXB	0.0
LGI3	0.0
SFTPC	0.0
BMP1	0.0
ATXN2L	0.0
PHYHIP	0.0
POLR3D	0.0
SNRNP48	0.0
FEN1	0.0
MTCL1	0.0
GBX2	0.0
SCGB1D1	0.0
HEXIM2	0.0
FNTA	0.0
SERINC2	0.0
TRAPPC11	0.0
CHRM1	0.0
COL3A1	0.0
GFRA2	0.0
ING2	0.0
CDKN2AIP	0.0
RBKS	0.0
S100Z	0.0
GRIK1	0.0
PROP1	0.0
C1orf127	0.0
CHST1	0.0
GOLGA8A	0.0
VWA3A	0.0
TP53I11	0.0
DOLK	0.0
PHYHD1	0.0
CATSPER1	0.0
CCNE2	0.0
PHYKPL	0.0
ANKS4B	0.0
CST6	0.0
ZNF519	0.0
LSM1	0.0
ISX	0.0
RFESD	0.0
BANF1	0.0
APOF	0.0
CHRNA7	0.0
TMEM9B	0.0
NRIP3	0.0
PTPN2	0.0
SCUBE2	0.0
EIF1AD	0.0
SMAD2	0.0
EIF3F	0.0
ZNF25	0.0
OR10P1	0.0
CLTB	0.0
PCSK1	0.0
GAL3ST3	0.0
ATG13	0.0
MED16	0.0
ARHGAP1	0.0
RTP1	0.0
DES	0.0
PDIK1L	0.0
SPSB4	0.0
RAG2	0.0
TRAF6	0.0
ZNF654	0.0
TVP23C	0.0
MRPS22	0.0
PACS1	0.0
WFDC5	0.0
SH3BP5L	0.0
CADM2	0.0
ABO	0.0
PSMD2	0.0
FAM182B	0.0
PPM1E	0.0
FAM131A	0.0
CSRP2	0.0
INHBC	0.0
PARL	0.0
DDIT3	0.0
PCCA	0.0
HIGD2B	0.0
DCTN2	0.0
NPPA	0.0
ZNF408	0.0
CTDSP2	0.0
CKAP5	0.0
LPL	0.0
CCDC14	0.0
GK5	0.0
ZNF169	0.0
TEX26	0.0
ZNF77	0.0
GPR156	0.0
KDF1	0.0
B3GNTL1	0.0
RBMXL3	0.0
MLXIP	0.0
NR2F1	0.0
AURKAIP1	0.0
TTLL11	0.0
EIF4E1B	0.0
TOMM5	0.0
SLC35E3	0.0
PRIMA1	0.0
RUVBL1	0.0
SART1	0.0
SFN	0.0
CCDC168	0.0
CTDNEP1	0.0
ETV4	0.0
SWI5	0.0
GAPT	0.0
BAIAP2	0.0
CALCB	0.0
CREG2	0.0
HOXD8	0.0
ZDHHC21	0.0
TSPEAR	0.0
PLEKHF2	0.0
A2M	0.0
TOM1L2	0.0
PRM1	0.0
RMI2	0.0
RPS6KB2	0.0
PPP2R2D	0.0
MCTP1	0.0
POLD4	0.0
OR52W1	0.0
LRRC25	0.0
DPP10	0.0
CLCF1	0.0
TSGA10IP	0.0
GPR152	0.0
UBQLNL	0.0
UBQLN3	0.0
PNLIP	0.0
LIPT2	0.0
KCNE3	0.0
CABP4	0.0
ALG10B	0.0
DRAP1	0.0
LONRF3	0.0
UCP3	0.0
UCP2	0.0
C11orf68	0.0
PAAF1	0.0
RAB6A	0.0
P2RY2	0.0
FOSL1	0.0
ERCC4	0.0
SUGCT	0.0
CCDC85B	0.0
TMEM70	0.0
VCPIP1	0.0
DSG4	0.0
DOK7	0.0
LINGO2	0.0
TRHR	0.0
GTF2IRD2B	0.0
ABRA	0.0
ATP2A2	0.0
ZWILCH	0.0
RPL4	0.0
SNAPC5	0.0
STARD6	0.0
GOLGA6L2	0.0
VWC2L	0.0
C12orf76	0.0
ZCCHC12	0.0
CNTNAP2	0.0
GALNTL6	0.0
BBS1	0.0
TRAM1L1	0.0
DENND4A	0.0
IGDCC3	0.0
SLC26A9	0.0
PELI3	0.0
TTC9B	0.0
MYO1H	0.0
TMEM81	0.0
MRPL11	0.0
KLK15	0.0
IL20RB	0.0
GOLT1A	0.0
AKIRIN1	0.0
NPAS4	0.0
MSL2	0.0
LIG4	0.0
RALGAPA1	0.0
EXO1	0.0
SLC6A19	0.0
NWD2	0.0
CYB561D1	0.0
GSTA3	0.0
ZDHHC24	0.0
TRMT10C	0.0
SELP	0.0
CTU2	0.0
MGA	0.0
ARL13A	0.0
SNX31	0.0
PIGG	0.0
PRPF8	0.0
ADCY6	0.0
REP15	0.0
PITPNA	0.0
DDX23	0.0
ZNF80	0.0
ZNHIT2	0.0
EVX2	0.0
ZBTB4	0.0
TNK1	0.0
ZHX3	0.0
PHLDA3	0.0
DIRC1	0.0
SLC16A11	0.0
GLIS1	0.0
OR2Y1	0.0
CHRNA9	0.0
PODN	0.0
ZNF497	0.0
ANGEL2	0.0
UBE2C	0.0
CD164L2	0.0
NLRP6	0.0
NDUFA11	0.0
RSRC1	0.0
CATSPERD	0.0
RAB1B	0.0
OR9G1	0.0
PTDSS2	0.0
C3orf33	0.0
SEZ6L2	0.0
ASPHD1	0.0
KCTD13	0.0
P2RY14	0.0
AMZ1	0.0
GPR149	0.0
FUT1	0.0
UGT8	0.0
DHX36	0.0
OR5J2	0.0
ZIC4	0.0
OR10AG1	0.0
FBXW8	0.0
CA5A	0.0
ZG16	0.0
KLC2	0.0
SLC22A1	0.0
TEX36	0.0
CTBP2	0.0
CHST2	0.0
ZDHHC14	0.0
ATR	0.0
AMY1B	0.0
CNIH2	0.0
YIF1A	0.0
DNAH12	0.0
KY	0.0
SLCO2A1	0.0
ZNF266	0.0
OR7D4	0.0
SLC29A2	0.0
BRSK2	0.0
B4GAT1	0.0
TMEM167A	0.0
LEP	0.0
SH3PXD2B	0.0
LARP7	0.0
FGFBP3	0.0
NR1D2	0.0
PABPC5	0.0
BRMS1	0.0
RPL15	0.0
HRAS	0.0
SRP72	0.0
PCP2	0.0
RIN1	0.0
THAP6	0.0
CEP135	0.0
FZD4	0.0
CD248	0.0
BTC	0.0
PDZK1	0.0
DENND6A	0.0
PDE12	0.0
GLMN	0.0
ARL4D	0.0
LRRN1	0.0
RGMB	0.0
RPS6KA3	0.0
EPS8L2	0.0
ZDHHC22	0.0
ANO6	0.0
ZBTB34	0.0
FAM9B	0.0
CETN1	0.0
FAM210A	0.0
OR2T35	0.0
TALDO1	0.0
ULK1	0.0
OR14C36	0.0
RIMKLA	0.0
CLVS1	0.0
OR2M7	0.0
B3GNT8	0.0
TOP3A	0.0
PUS1	0.0
CHD9	0.0
OR2T12	0.0
SPACA4	0.0
OR2T33	0.0
TRIM72	0.0
MAN1B1	0.0
DEFB103B	0.0
DEFB4B	0.0
KCNA3	0.0
FZD8	0.0
GJD4	0.0
FBXO39	0.0
CLDN22	0.0
RHOG	0.0
DSCAML1	0.0
SCN4B	0.0
POLE	0.0
C8G	0.0
FUT2	0.0
OR51S1	0.0
OR51F2	0.0
EFCAB5	0.0
GCNT4	0.0
MUC20	0.0
THAP4	0.0
NFATC2IP	0.0
LY6H	0.0
FIBIN	0.0
FAM89B	0.0
SHMT1	0.0
DPP7	0.0
SEC24C	0.0
FMR1NB	0.0
SMCR8	0.0
MTHFR	0.0
C19orf18	0.0
DEAF1	0.0
MTX3	0.0
TMEM80	0.0
SIX5	0.0
IFNW1	0.0
FBXO46	0.0
ZDHHC13	0.0
SLC38A9	0.0
ACER2	0.0
WDR73	0.0
KCNA2	0.0
CASKIN2	0.0
MAMSTR	0.0
IL17RA	0.0
NHLH2	0.0
ATOX1	0.0
FAM187B	0.0
TBL1XR1	0.0
SAMD12	0.0
CD163	0.0
C18orf32	0.0
PIDD1	0.0
RPLP2	0.0
JUN	0.0
CSTF2T	0.0
PGBD5	0.0
C12orf54	0.0
ACAD9	0.0
PNPLA2	0.0
ZBTB38	0.0
MBOAT4	0.0
AGTRAP	0.0
CD163L1	0.0
SRRM3	0.0
THAP5	0.0
CRACR2B	0.0
SUMO4	0.0
MAGEB10	0.0
DNAJC28	0.0
OR4F4	0.0
NAALADL2	0.0
CD151	0.0
POLR2L	0.0
FAM20C	0.0
RABEP2	0.0
SLC25A22	0.0
OR2B11	0.0
RPRM	0.0
BEND2	0.0
CCDC71	0.0
C10orf71	0.0
LRRN4CL	0.0
TIMM22	0.0
HIC1	0.0
PPFIA3	0.0
MAGEF1	0.0
UMODL1	0.0
SAMD9L	0.0
UBE2U	0.0
PAWR	0.0
TGIF1	0.0
MIEF2	0.0
NAP1L5	0.0
NIM1K	0.0
CD19	0.0
ERICH5	0.0
OR2T8	0.0
NR2C2	0.0
GPR4	0.0
ACOT4	0.0
OLIG3	0.0
ARIH2	0.0
RBM44	0.0
ZBTB33	0.0
OR2G2	0.0
VCX2	0.0
IRX3	0.0
ANKLE2	0.0
OR51H1	0.0
UBE2O	0.0
ANAPC2	0.0
BNIP3	0.0
ENTHD1	0.0
MYPOP	0.0
CIDEA	0.0
OR11H4	0.0
OR4D11	0.0
LRRTM4	0.0
ATAD5	0.0
SMIM19	0.0
OR11H6	0.0
ZNF404	0.0
RTTN	0.0
OR4K17	0.0
ACBD7	0.0
OR4K13	0.0
CRLF3	0.0
HMGB4	0.0
ZBTB8OS	0.0
OR4F21	0.0
SLC35G1	0.0
OR4K5	0.0
ZNF135	0.0
OR4N2	0.0
OR4M1	0.0
FOXR1	0.0
COX8A	0.0
ZSCAN2	0.0
PRR18	0.0
B3GNT4	0.0
CDC26	0.0
SPHK1	0.0
FOXG1	0.0
HSF5	0.0
CCDC57	0.0
ORAI3	0.0
KLHL38	0.0
UNC119B	0.0
PLEKHD1	0.0
ASCL3	0.0
TUBB6	0.0
LYSMD3	0.0
AMIGO3	0.0
B3GALT6	0.0
ZNF613	0.0
C11orf16	0.0
TMPRSS7	0.0
NUPR1	0.0
JAKMIP2	0.0
MBLAC2	0.0
TPRN	0.0
KCNE5	0.0
ZNF683	0.0
SLC35A4	0.0
IP6K1	0.0
SSNA1	0.0
CSTF3	0.0
YES1	0.0
CHMP6	0.0
UFSP1	0.0
MC5R	0.0
TMEM39A	0.0
TCP11L1	0.0
GPX2	0.0
HSD11B2	0.0
RNPEP	0.0
PNMA1	0.0
OR52E2	0.0
FOXC2	0.0
OR4F17	0.0
BDNF	0.0
CCDC121	0.0
ACSF3	0.0
BOK	0.0
ZNF843	0.0
PFN4	0.0
MAGEB6	0.0
CDK5R1	0.0
TCERG1L	0.0
NCKAP5	0.0
MAGEB18	0.0
RUFY1	0.0
BASP1	0.0
EID2	0.0
DEFB103A	0.0
OR51L1	0.0
LRRC37A3	0.0
VSIG10	0.0
IRX5	0.0
METRNL	0.0
FAM91A1	0.0
WSB2	0.0
GRIN1	0.0
SOX11	0.0
TYMS	0.0
OR51G2	0.0
PXMP2	0.0
TCEANC	0.0
LRRC37A	0.0
TGIF2LY	0.0
FOXL1	0.0
MYO1D	0.0
DMRTA1	0.0
EID2B	0.0
GJC3	0.0
RIMS2	0.0
KCMF1	0.0
DNAJC30	0.0
SPRYD4	0.0
VPS37D	0.0
CLEC14A	0.0
SYNE3	0.0
CLK2	0.0
LPCAT4	0.0
SLCO3A1	0.0
WDR25	0.0
DIRAS1	0.0
OR5AN1	0.0
PHLDB3	0.0
PRR15	0.0
GNG7	0.0
OR4C5	0.0
OR4S1	0.0
CNTD1	0.0
DCAF4L2	0.0
KBTBD11	0.0
B3GNT5	0.0
MAP3K19	0.0
RMDN1	0.0
MEX3C	0.0
HORMAD2	0.0
FAM53A	0.0
FAM174A	0.0
MUC7	0.0
GAP43	0.0
ATPAF2	0.0
CYP4F22	0.0
FOXB1	0.0
PPIH	0.0
ZNF57	0.0
JMJD1C	0.0
LDHAL6B	0.0
SYNPO	0.0
ZNF556	0.0
MAL	0.0
ZNF554	0.0
RAB33B	0.0
THOP1	0.0
REG3A	0.0
REG1B	0.0
CALB2	0.0
EPHX4	0.0
USP19	0.0
ORMDL3	0.0
SERF1A	0.0
KLF11	0.0
LRRC15	0.0
SMN1	0.0
EIF2AK3	0.0
TEX37	0.0
MOB3A	0.0
KRCC1	0.0
NME6	0.0
CYCS	0.0
CD8B	0.0
SCG2	0.0
OR52A5	0.0
SRGAP2C	0.0
OR10H2	0.0
COL8A2	0.0
PWWP2B	0.0
PCDHB1	0.0
ZNF540	0.0
ANGPTL7	0.0
FBXL14	0.0
EXOSC10	0.0
ZNF570	0.0
NINJ2	0.0
FAM90A1	0.0
RRM2	0.0
TRAPPC12	0.0
IFNB1	0.0
RPS21	0.0
C3AR1	0.0
PTEN	0.0
RPS7	0.0
RNASEH1	0.0
PRNP	0.0
KLF17	0.0
ADRA1D	0.0
FRMD5	0.0
AQP4	0.0
CYP4F11	0.0
TLN2	0.0
LGALS9C	0.0
TVP23B	0.0
FBXW10	0.0
ZNF217	0.0
SLFN12	0.0
SLC9C1	0.0
METTL18	0.0
CFAP53	0.0
COPRS	0.0
TP53RK	0.0
B3GALT1	0.0
OR5A1	0.0
OR5A2	0.0
BPGM	0.0
POP7	0.0
ALG14	0.0
STARD5	0.0
CSDC2	0.0
RCAN2	0.0
IL16	0.0
ABCG4	0.0
GNB2	0.0
OR5B12	0.0
OR1A1	0.0
OR5B2	0.0
C2CD2L	0.0
OR9I1	0.0
ARNT2	0.0
GNG12	0.0
PRSS27	0.0
MYOZ2	0.0
SYNPO2	0.0
DNAJB7	0.0
CLP1	0.0
INSL5	0.0
EFCAB3	0.0
TTC36	0.0
RSPH9	0.0
SPTLC3	0.0
CERS6	0.0
OR10V1	0.0
HINFP	0.0
OR1A2	0.0
OR8I2	0.0
LCE1D	0.0
CCL11	0.0
FRMD3	0.0
SNTB1	0.0
MTBP	0.0
TEFM	0.0
MRPL13	0.0
MALT1	0.0
PRL	0.0
ISG20	0.0
OR4C11	0.0
MBOAT1	0.0
ID4	0.0
GPR22	0.0
CEBPB	0.0
AZU1	0.0
TPSAB1	0.0
ATOH1	0.0
PAIP1	0.0
CLEC7A	0.0
C5orf34	0.0
C1QTNF4	0.0
NEGR1	0.0
ZNF131	0.0
MACROD2	0.0
DPAGT1	0.0
BSG	0.0
CFAP46	0.0
WDR87	0.0
FGGY	0.0
ZNF524	0.0
KCND3	0.0
APLN	0.0
KRTAP4-4	0.0
KRT13	0.0
XAGE3	0.0
KRT9	0.0
XAGE5	0.0
PDE7B	0.0
MRPL36	0.0
ZNF581	0.0
NAT1	0.0
KRT20	0.0
GLOD5	0.0
[truncated: 15,531 more rows]
